# Supplementary material for: Crystal structure, synthesis and thermal properties of bis­(4-benzoyl­pyridine-κN)bis­(iso­thio­cyanato-κN)bis­(methanol-κN)iron(II)
Source: Acta Crystallogr E Crystallogr Commun. 2020 Jan 31;76(Pt 2):276–80. doi: 10.1107/S2056989020001152 (PMC7001824; doi:10.1107/S2056989020001152)
Supplement: Supplementary file 1 [file e-76-00276-sup1.cif]

##############################################################################
#                                                                            #
# This CIF contains the data in a paper accepted for publication in          #
# Acta Crystallographica Section E. It conforms to the requirements of       #
# Notes for Authors for Acta Crystallographica Section E, and has been       #
# peer reviewed under the auspices of the IUCr Commission on Journals.       #
#                                                                            #
# Full details of the Crystallographic Information File format               #
# are given in the paper "The Crystallographic Information File (CIF):       #
# a New Standard Archive File for Crystallography" by S. R. Hall, F. H.      #
# Allen and I. D. Brown [Acta Cryst. (1991), A47, 655-685].                  #
#                                                                            #
# The current version of the core CIF dictionary is obtainable from          #
# ftp://ftp.iucr.org/pub/cif_core.dic.                                       #
#                                                                            #
# Software is freely available for graphical display of the structure(s)     #
# in this CIF. For information consult the CIF software page                 #
# http://www.iucr.org/resources/cif/software.                                #
#                                                                            #
# This file may be used for bona fide research purposes within the           #
# scientific community so long as proper attribution is given to the journal # 
# article from which it was obtained.                                        #
#                                                                            #
##############################################################################
data_I
_audit_creation_method     SHELXL-2014
_journal_date_recd_electronic     2020-01-10
_journal_date_accepted     2020-01-28
_journal_name_full     'Acta Crystallographica, Section E'
_journal_year     2020
_journal_volume     76
_journal_issue      2
_journal_page_first     276
_journal_page_last     280
_journal_paper_category     GM
_journal_paper_doi     10.1107/S2056989020001152
_journal_coeditor_code     LH5944
_publ_contact_author_name     'Carsten Wellm'
_publ_contact_author_address
;
Institut f\"ur Anorganische Chemie
Christian-Albrechts-Universit\"at Kiel
Max-Eyth Str. 2
D-24118 Kiel
Germany
;
_publ_contact_author_email     cwellm@ac.uni-kiel.de
_publ_contact_author_fax     +431-880-1520
_publ_contact_author_phone     +431-880-2183
_publ_section_title
;\
Crystal structure, synthesis and thermal properties of
bis(4-benzoylpyridine-\k<i>N</i>)bis(isothiocyanato-\k<i>N</i>)bis(methanol-\
\k<i>N</i>)iron(II)
;
_publ_section_title_footnote     .
loop_
    _publ_author_name
    _publ_author_footnote
    _publ_author_address
    'Wellm, Carsten' .
;
Institut f\"ur Anorganische Chemie
Universit\"at Kiel
Max-Eyth. Str. 2
24118 Kiel,
Germany
;
    'N\"ather, Christian' .
;
Institut f\"ur Anorganische Chemie
Universit\"at Kiel
Max-Eyth. Str. 2
24118 Kiel
Germany
;
_publ_section_synopsis
;
In the crystal structure of the title compound, the Fe^II^ cations are
octahedrally coordinated into discrete complexes that are linked into layers
<i>via</i> intermolecular O---H...O hydrogen bonding.
;
_chemical_name_systematic
;\
Bis(4-benzoylpyridine-\k<i>N</i>)bis(isothiocyanato-\
\k<i>N</i>)bis(methanol-\k<i>N</i>)iron(II)
;
_chemical_name_common     ?
_chemical_formula_moiety     ?
_chemical_formula_sum     'C28 H26 Fe N4 O4 S2'
_chemical_formula_iupac     '[Fe (N C S)2 (C12 H9 N O)2 (C H4 O)2]'
_chemical_formula_weight     602.50
_chemical_melting_point     ?
_space_group_crystal_system     monoclinic
_space_group_name_H-M_alt     'P 21/n'
_space_group_name_Hall     '-P 2yn'
loop_
    _space_group_symop_operation_xyz
    'x, y, z'
    '-x+1/2, y+1/2, -z+1/2'
    '-x, -y, -z'
    'x-1/2, -y-1/2, z-1/2'
_cell_length_a     12.1111(8)
_cell_length_b     7.2385(3)
_cell_length_c     16.1716(12)
_cell_angle_alpha     90
_cell_angle_beta     94.730(8)
_cell_angle_gamma     90
_cell_volume     1412.87(15)
_cell_formula_units_Z     2
_cell_measurement_reflns_used     19758
_cell_measurement_theta_min     2.528
_cell_measurement_theta_max     28.109
_cell_measurement_temperature     200(2)
_exptl_crystal_description     block
_exptl_crystal_colour     'light yellow'
_exptl_crystal_size_max     0.12
_exptl_crystal_size_mid     0.08
_exptl_crystal_size_min     0.06
_exptl_crystal_density_diffrn     1.416
_exptl_crystal_density_meas     ?
_exptl_crystal_density_method     ?
_exptl_crystal_F_000     624
_exptl_absorpt_coefficient_mu     0.722
_exptl_absorpt_correction_type     numerical
_exptl_absorpt_process_details
;
(X-SHAPE and X-RED32; Stoe & Cie, 2008)
;
_exptl_absorpt_correction_T_min     0.8339
_exptl_absorpt_correction_T_max     0.9726
_exptl_special_details     ?
_diffrn_ambient_temperature     200(2)
_diffrn_source     ?
_diffrn_radiation_type     MoK\a
_diffrn_radiation_wavelength     0.71073
_diffrn_measurement_device_type     'STOE IPDS-1'
_diffrn_measurement_method     'Phi scans'
_diffrn_detector_area_resol_mean     ?
_diffrn_reflns_number     19758
_diffrn_reflns_av_R_equivalents     0.0379
_diffrn_reflns_av_unetI/netI     0.0197
_diffrn_reflns_theta_min     2.528
_diffrn_reflns_theta_max     28.109
_diffrn_reflns_theta_full     25.242
_diffrn_measured_fraction_theta_max     0.991
_diffrn_measured_fraction_theta_full     0.997
_diffrn_reflns_limit_h_min     -16
_diffrn_reflns_limit_h_max     16
_diffrn_reflns_limit_k_min     -9
_diffrn_reflns_limit_k_max     9
_diffrn_reflns_limit_l_min     -21
_diffrn_reflns_limit_l_max     21
_refine_special_details     ?
_reflns_number_total     3422
_reflns_number_gt     3012
_reflns_threshold_expression     'I > 2\s(I)'
_refine_ls_structure_factor_coef     Fsqd
_refine_ls_matrix_type     full
_refine_ls_R_factor_all     0.0421
_refine_ls_R_factor_gt     0.0372
_refine_ls_wR_factor_gt     0.1011
_refine_ls_wR_factor_ref     0.1043
_refine_ls_goodness_of_fit_ref     1.031
_refine_ls_restrained_S_all     1.031
_refine_ls_number_reflns     3422
_refine_ls_number_parameters     179
_refine_ls_number_restraints     0
_refine_ls_hydrogen_treatment     constr
_refine_ls_weighting_scheme     calc
_refine_ls_weighting_details
              'w=1/[\s^2^(Fo^2^)+(0.0694P)^2^+0.4300P] where P=(Fo^2^+2Fc^2^)/3'
_atom_sites_solution_hydrogens     mixed
_atom_sites_solution_primary     ?
_atom_sites_solution_secondary     ?
_refine_ls_shift/su_max     0.000
_refine_ls_shift/su_mean     0.000
_refine_diff_density_max     0.356
_refine_diff_density_min     -0.510
_refine_ls_extinction_method     SHELXL
_refine_ls_extinction_coef     0.033(3)
_refine_ls_extinction_expression
                                  'Fc^*^=kFc[1+0.001xFc^2^\l^3^/sin(2\q)]^-1/4^'
loop_
    _atom_type_symbol
    _atom_type_description
    _atom_type_scat_dispersion_real
    _atom_type_scat_dispersion_imag
    _atom_type_scat_source
    'C' 'C' 0.0033 0.0016
                         'International Tables Vol C Tables 4.2.6.8 and 6.1.1.4'
    'H' 'H' 0.0000 0.0000
                         'International Tables Vol C Tables 4.2.6.8 and 6.1.1.4'
    'N' 'N' 0.0061 0.0033
                         'International Tables Vol C Tables 4.2.6.8 and 6.1.1.4'
    'O' 'O' 0.0106 0.0060
                         'International Tables Vol C Tables 4.2.6.8 and 6.1.1.4'
    'S' 'S' 0.1246 0.1234
                         'International Tables Vol C Tables 4.2.6.8 and 6.1.1.4'
    'Fe' 'Fe' 0.3463 0.8444
                         'International Tables Vol C Tables 4.2.6.8 and 6.1.1.4'
_computing_data_collection
;
X-AREA (Stoe & Cie, 2008)
;
_computing_cell_refinement
;
X-AREA (Stoe & Cie, 2008)
;
_computing_data_reduction
;
X-AREA (Stoe & Cie, 2008)
;
_computing_structure_solution
;
SHELXS97 (Sheldrick, 2008)
;
_computing_structure_refinement
;
SHELXL2014 (Sheldrick, 2015)
;
_computing_molecular_graphics
;
XP in SHELXTL (Sheldrick, 2008) and DIAMOND (Brandenburg, 1999)
;
_computing_publication_material
;
publCIF (Westrip, 2010)
;
loop_
    _atom_site_type_symbol
    _atom_site_label
    _atom_site_fract_x
    _atom_site_fract_y
    _atom_site_fract_z
    _atom_site_U_iso_or_equiv
    _atom_site_adp_type
    _atom_site_calc_flag
    _atom_site_occupancy
    _atom_site_disorder_assembly
    _atom_site_disorder_group
    Fe Fe1 0.0000 0.0000 0.5000 0.02289(12) Uani d 1 . .
    N N1 -0.11410(12) 0.1948(2) 0.45147(10) 0.0371(3) Uani d 1 . .
    C C1 -0.19503(13) 0.2661(2) 0.42451(10) 0.0281(3) Uani d 1 . .
    S S1 -0.30854(4) 0.36594(7) 0.38796(3) 0.04332(15) Uani d 1 . .
    N N11 0.13430(11) 0.14836(18) 0.44116(8) 0.0258(3) Uani d 1 . .
    C C11 0.21746(13) 0.0529(2) 0.41200(10) 0.0277(3) Uani d 1 . .
    H H11 0.2228 -0.0756 0.4236 0.033 Uiso calc 1 . .
    C C12 0.29604(13) 0.1328(2) 0.36572(9) 0.0270(3) Uani d 1 . .
    H H12 0.3521 0.0594 0.3442 0.032 Uiso calc 1 . .
    C C13 0.29163(12) 0.3217(2) 0.35128(9) 0.0248(3) Uani d 1 . .
    C C14 0.20752(13) 0.4230(2) 0.38307(10) 0.0298(3) Uani d 1 . .
    H H14 0.2031 0.5529 0.3752 0.036 Uiso calc 1 . .
    C C15 0.13013(13) 0.3312(2) 0.42649(10) 0.0301(3) Uani d 1 . .
    H H15 0.0715 0.4006 0.4468 0.036 Uiso calc 1 . .
    C C16 0.37576(13) 0.4045(2) 0.29890(9) 0.0270(3) Uani d 1 . .
    C C17 0.43593(12) 0.5737(2) 0.32626(10) 0.0264(3) Uani d 1 . .
    C C18 0.49691(14) 0.6691(2) 0.27018(11) 0.0346(4) Uani d 1 . .
    H H18 0.4953 0.6297 0.2141 0.042 Uiso calc 1 . .
    C C19 0.55965(16) 0.8209(3) 0.29656(14) 0.0433(4) Uani d 1 . .
    H H19 0.6001 0.8871 0.2583 0.052 Uiso calc 1 . .
    C C20 0.56366(16) 0.8766(3) 0.37870(15) 0.0450(5) Uani d 1 . .
    H H20 0.6074 0.9802 0.3967 0.054 Uiso calc 1 . .
    C C21 0.50409(16) 0.7819(3) 0.43474(13) 0.0399(4) Uani d 1 . .
    H H21 0.5075 0.8202 0.4911 0.048 Uiso calc 1 . .
    C C22 0.43953(13) 0.6315(2) 0.40878(10) 0.0310(3) Uani d 1 . .
    H H22 0.3978 0.5679 0.4471 0.037 Uiso calc 1 . .
    O O11 0.39260(11) 0.32281(19) 0.23480(7) 0.0377(3) Uani d 1 . .
    C C23 0.1420(2) 0.2043(4) 0.64942(14) 0.0593(6) Uani d 1 . .
    H H23A 0.1367 0.2868 0.6970 0.089 Uiso calc 1 . .
    H H23B 0.1741 0.0861 0.6686 0.089 Uiso calc 1 . .
    H H23C 0.1892 0.2611 0.6101 0.089 Uiso calc 1 . .
    O O1 0.03337(11) 0.1736(2) 0.60921(7) 0.0384(3) Uani d 1 . .
    H H1 -0.0132 0.1745 0.6449 0.058 Uiso d 1 . .
loop_
    _atom_site_aniso_label
    _atom_site_aniso_U_11
    _atom_site_aniso_U_22
    _atom_site_aniso_U_33
    _atom_site_aniso_U_12
    _atom_site_aniso_U_13
    _atom_site_aniso_U_23
    Fe1 0.01880(17) 0.02661(18) 0.02419(17) 0.00042(10) 0.00730(11) 0.00354(10)
    N1 0.0278(7) 0.0385(8) 0.0454(8) 0.0046(6) 0.0063(6) 0.0136(6)
    C1 0.0294(7) 0.0260(7) 0.0300(7) -0.0012(6) 0.0080(6) 0.0049(6)
    S1 0.0333(2) 0.0431(3) 0.0525(3) 0.00961(18) -0.00278(19) 0.0089(2)
    N11 0.0226(6) 0.0289(6) 0.0271(6) -0.0030(5) 0.0089(5) 0.0019(5)
    C11 0.0258(7) 0.0269(7) 0.0316(7) -0.0003(6) 0.0096(6) 0.0031(6)
    C12 0.0232(7) 0.0290(7) 0.0301(7) 0.0008(6) 0.0104(6) 0.0018(6)
    C13 0.0222(7) 0.0290(7) 0.0238(6) -0.0045(6) 0.0054(5) 0.0017(5)
    C14 0.0286(8) 0.0247(7) 0.0375(8) -0.0009(6) 0.0104(6) 0.0014(6)
    C15 0.0259(7) 0.0277(7) 0.0382(8) -0.0002(6) 0.0129(6) -0.0008(6)
    C16 0.0239(7) 0.0313(7) 0.0264(7) -0.0013(6) 0.0063(5) 0.0059(6)
    C17 0.0199(6) 0.0281(7) 0.0313(7) 0.0001(6) 0.0034(5) 0.0058(6)
    C18 0.0310(8) 0.0350(8) 0.0388(8) -0.0036(7) 0.0082(7) 0.0086(7)
    C19 0.0333(9) 0.0351(9) 0.0625(12) -0.0087(7) 0.0109(8) 0.0111(8)
    C20 0.0318(9) 0.0300(8) 0.0730(14) -0.0049(7) 0.0034(9) -0.0040(8)
    C21 0.0357(9) 0.0342(9) 0.0494(10) 0.0004(7) 0.0008(8) -0.0081(8)
    C22 0.0274(7) 0.0316(8) 0.0341(8) -0.0002(6) 0.0035(6) 0.0004(6)
    O11 0.0429(7) 0.0434(7) 0.0288(6) -0.0114(6) 0.0157(5) -0.0027(5)
    C23 0.0489(12) 0.0856(17) 0.0439(11) -0.0272(12) 0.0077(9) -0.0189(11)
    O1 0.0357(6) 0.0517(8) 0.0293(6) -0.0068(6) 0.0123(5) -0.0080(5)
_geom_special_details
;
 All esds (except the esd in the dihedral angle between two l.s. planes)
 are estimated using the full covariance matrix.  The cell esds are taken
 into account individually in the estimation of esds in distances, angles
 and torsion angles; correlations between esds in cell parameters are only
 used when they are defined by crystal symmetry.  An approximate (isotropic)
 treatment of cell esds is used for estimating esds involving l.s. planes.
;
loop_
    _geom_bond_atom_site_label_1
    _geom_bond_atom_site_label_2
    _geom_bond_site_symmetry_2
    _geom_bond_distance
    _geom_bond_publ_flag
    Fe1 N1 3_556 2.0823(15) y
    Fe1 N1 . 2.0823(15) y
    Fe1 O1 3_556 2.1780(12) y
    Fe1 O1 . 2.1780(12) y
    Fe1 N11 3_556 2.2270(12) y
    Fe1 N11 . 2.2270(12) y
    N1 C1 . 1.160(2) ?
    C1 S1 . 1.6209(17) ?
    N11 C11 . 1.339(2) ?
    N11 C15 . 1.345(2) ?
    C11 C12 . 1.385(2) ?
    C11 H11 . 0.9500 ?
    C12 C13 . 1.388(2) ?
    C12 H12 . 0.9500 ?
    C13 C14 . 1.388(2) ?
    C13 C16 . 1.502(2) ?
    C14 C15 . 1.386(2) ?
    C14 H14 . 0.9500 ?
    C15 H15 . 0.9500 ?
    C16 O11 . 1.225(2) ?
    C16 C17 . 1.474(2) ?
    C17 C22 . 1.396(2) ?
    C17 C18 . 1.398(2) ?
    C18 C19 . 1.383(3) ?
    C18 H18 . 0.9500 ?
    C19 C20 . 1.385(3) ?
    C19 H19 . 0.9500 ?
    C20 C21 . 1.386(3) ?
    C20 H20 . 0.9500 ?
    C21 C22 . 1.385(2) ?
    C21 H21 . 0.9500 ?
    C22 H22 . 0.9500 ?
    C23 O1 . 1.436(3) ?
    C23 H23A . 0.9800 ?
    C23 H23B . 0.9800 ?
    C23 H23C . 0.9800 ?
    O1 H1 . 0.8401 ?
loop_
    _geom_angle_atom_site_label_1
    _geom_angle_atom_site_label_2
    _geom_angle_atom_site_label_3
    _geom_angle_site_symmetry_1
    _geom_angle_site_symmetry_3
    _geom_angle
    _geom_angle_publ_flag
    N1 Fe1 N1 3_556 . 180.00(8) y
    N1 Fe1 O1 3_556 3_556 89.31(6) y
    N1 Fe1 O1 . 3_556 90.69(6) y
    N1 Fe1 O1 3_556 . 90.69(6) y
    N1 Fe1 O1 . . 89.31(6) y
    O1 Fe1 O1 3_556 . 180.00(4) y
    N1 Fe1 N11 3_556 3_556 89.87(5) y
    N1 Fe1 N11 . 3_556 90.13(5) y
    O1 Fe1 N11 3_556 3_556 88.57(5) y
    O1 Fe1 N11 . 3_556 91.43(5) y
    N1 Fe1 N11 3_556 . 90.13(5) y
    N1 Fe1 N11 . . 89.87(5) y
    O1 Fe1 N11 3_556 . 91.43(5) y
    O1 Fe1 N11 . . 88.57(5) y
    N11 Fe1 N11 3_556 . 180.0 y
    C1 N1 Fe1 . . 163.04(14) ?
    N1 C1 S1 . . 179.32(16) ?
    C11 N11 C15 . . 117.66(13) ?
    C11 N11 Fe1 . . 119.92(10) ?
    C15 N11 Fe1 . . 122.13(10) ?
    N11 C11 C12 . . 123.04(15) ?
    N11 C11 H11 . . 118.5 ?
    C12 C11 H11 . . 118.5 ?
    C11 C12 C13 . . 118.94(14) ?
    C11 C12 H12 . . 120.5 ?
    C13 C12 H12 . . 120.5 ?
    C12 C13 C14 . . 118.52(13) ?
    C12 C13 C16 . . 117.99(14) ?
    C14 C13 C16 . . 123.44(14) ?
    C15 C14 C13 . . 118.83(15) ?
    C15 C14 H14 . . 120.6 ?
    C13 C14 H14 . . 120.6 ?
    N11 C15 C14 . . 122.95(14) ?
    N11 C15 H15 . . 118.5 ?
    C14 C15 H15 . . 118.5 ?
    O11 C16 C17 . . 122.83(14) ?
    O11 C16 C13 . . 116.92(14) ?
    C17 C16 C13 . . 120.23(13) ?
    C22 C17 C18 . . 119.69(15) ?
    C22 C17 C16 . . 120.78(14) ?
    C18 C17 C16 . . 119.34(15) ?
    C19 C18 C17 . . 119.90(17) ?
    C19 C18 H18 . . 120.1 ?
    C17 C18 H18 . . 120.1 ?
    C18 C19 C20 . . 120.13(17) ?
    C18 C19 H19 . . 119.9 ?
    C20 C19 H19 . . 119.9 ?
    C19 C20 C21 . . 120.28(17) ?
    C19 C20 H20 . . 119.9 ?
    C21 C20 H20 . . 119.9 ?
    C22 C21 C20 . . 120.13(18) ?
    C22 C21 H21 . . 119.9 ?
    C20 C21 H21 . . 119.9 ?
    C21 C22 C17 . . 119.86(16) ?
    C21 C22 H22 . . 120.1 ?
    C17 C22 H22 . . 120.1 ?
    O1 C23 H23A . . 109.5 ?
    O1 C23 H23B . . 109.5 ?
    H23A C23 H23B . . 109.5 ?
    O1 C23 H23C . . 109.5 ?
    H23A C23 H23C . . 109.5 ?
    H23B C23 H23C . . 109.5 ?
    C23 O1 Fe1 . . 123.95(12) ?
    C23 O1 H1 . . 109.2 ?
    Fe1 O1 H1 . . 118.2 ?
loop_
    _geom_hbond_atom_site_label_D
    _geom_hbond_atom_site_label_H
    _geom_hbond_atom_site_label_A
    _geom_hbond_site_symmetry_A
    _geom_hbond_distance_DH
    _geom_hbond_distance_HA
    _geom_hbond_distance_DA
    _geom_hbond_angle_DHA
    O1 H1 O11 4_566 0.84 1.92 2.7574(16) 174.3
_shelx_space_group_comment
;
The symmetry employed for this shelxl refinement is uniquely defined
by the following loop, which should always be used as a source of
symmetry information in preference to the above space-group names.
They are only intended as comments.
;
_shelx_estimated_absorpt_T_min     ?
_shelx_estimated_absorpt_T_max     ?
_shelx_hkl_file
;
  -2   0   0 1482.95   22.44   0
   2   0   0 1480.13   22.32   0
  -3   0   0    2.20    4.13   0
   3   0   0    0.20    5.55   0
   4   0   0  407.77    9.57   0
  -4   0   0  396.81    9.73   0
  -5   0   0    2.69    4.98   0
   5   0   0   -0.30    4.84   0
   6   0   0 2101.74   15.95   0
  -6   0   0 2158.99   16.35   0
   7   0   0   38.78    5.43   0
  -7   0   0   -4.94    5.30   0
   8   0   0   67.72    5.33   0
  -8   0   0   65.22    5.51   0
   9   0   0    7.81    3.51   0
  -9   0   0    0.26    3.67   0
 -10   0   0 2558.28   16.19   0
  10   0   0 2548.08   15.67   0
  10   0   0 2717.94   16.31   0
  11   0   0    4.44    4.70   0
  11   0   0    8.76    4.63   0
 -11   0   0    1.37    4.84   0
  12   0   0  305.76    7.03   0
  12   0   0  333.75    7.33   0
 -12   0   0  323.56    7.51   0
  13   0   0    0.35    4.93   0
 -13   0   0    3.21    5.10   0
  13   0   0   -0.77    4.90   0
  14   0   0  703.73    9.86   0
 -14   0   0  667.75   10.29   0
  14   0   0  752.85    9.81   0
 -15   0   0   -3.26    4.90   0
  15   0   0    3.57    4.64   0
  15   0   0   -2.02    4.67   0
   0   1   0    4.02    6.41   0
   0  -1   0    0.52    4.32   0
   0  -1   0    2.33    6.68   0
   0   1   0    2.38    4.45   0
  -2   1   0   57.99    8.70   0
  -2  -1   0   57.03    5.24   0
   2   1   0   58.77    5.36   0
   2  -1   0   62.40    8.03   0
  -2   1   0   63.07    7.86   0
   2   1   0   55.00    5.14   0
  -3   1   0  150.29    8.95   0
   3   1   0  140.41    6.08   0
  -3  -1   0  149.66    7.38   0
   3  -1   0  146.39    8.86   0
  -4   1   0  339.40   10.23   0
   4  -1   0  331.97   10.04   0
  -4  -1   0  341.96    7.42   0
   4   1   0  362.81    8.32   0
   5  -1   0 1466.16   16.79   0
  -5  -1   0 1513.10   13.79   0
  -5   1   0 1436.29   17.01   0
   5   1   0 1422.81   12.75   0
   6   1   0  131.02    5.89   0
   6  -1   0  126.86    6.45   0
  -6  -1   0  120.19    4.89   0
  -6   1   0  127.47    6.58   0
  -7  -1   0  720.41    9.58   0
   7  -1   0  728.17   10.83   0
  -7   1   0  704.77   10.92   0
   7   1   0  744.84    9.41   0
  -8   1   0  953.04   11.96   0
   8   1   0  937.56    9.58   0
  -8  -1   0  937.74    9.55   0
   8   1   0  991.49   10.35   0
   8  -1   0  947.16   11.67   0
   9   1   0  759.66    9.48   0
   9   1   0  869.26    9.75   0
  -9   1   0  792.84   10.88   0
  -9  -1   0  796.95    9.67   0
   9  -1   0  845.38   10.78   0
  10  -1   0   -0.82    3.32   0
  10   1   0   -1.39    3.37   0
  10   1   0    4.65    4.83   0
 -10   1   0    3.60    4.87   0
 -10  -1   0    1.04    4.86   0
  11  -1   0  264.67    6.99   0
  11  -1   0  270.55    6.10   0
 -11  -1   0  276.27    5.73   0
  11   1   0  265.40    6.54   0
 -11   1   0  264.57    6.37   0
  11   1   0  295.72    6.79   0
  12   1   0   15.37    3.69   0
  12  -1   0   19.16    5.12   0
 -12  -1   0   13.16    3.80   0
 -12   1   0   10.64    6.45   0
  12  -1   0   11.02    5.04   0
  12   1   0   15.60    4.96   0
  13   1   0   41.91    5.17   0
  13   1   0   47.00    5.31   0
 -13  -1   0   41.05    5.50   0
  13  -1   0   33.28    5.25   0
  13  -1   0   43.97    4.09   0
 -13   1   0   43.48    4.23   0
  14  -1   0    3.51    5.07   0
  14   1   0    2.02    5.10   0
  14  -1   0    6.46    5.69   0
 -14  -1   0    3.75    5.28   0
  14   1   0    2.00    3.56   0
 -14   1   0    2.71    5.51   0
 -15  -1   0  182.23    8.49   0
  15  -1   0  214.74    8.40   0
  15   1   0  179.54    7.95   0
 -15   1   0  180.82    9.00   0
  15  -1   0  213.54    8.41   0
  15   1   0  167.37    6.44   0
   0  -2   0 2638.83   24.31   0
   0   2   0 2523.40   23.67   0
   0  -2   0 2478.58   23.44   0
   0   2   0 2530.01   23.64   0
  -1   2   0 2336.54   25.97   0
  -1   2   0 2469.41   26.57   0
   1  -2   0 2485.77   26.55   0
   1   2   0 2486.51   20.90   0
  -1  -2   0 2589.97   21.45   0
  -1  -2   0 2337.15   20.59   0
   1   2   0 2302.72   20.24   0
   1  -2   0 2370.24   25.73   0
  -2   2   0   22.23    6.86   0
   2  -2   0   24.16    7.08   0
   2  -2   0   25.48    7.11   0
   2   2   0   21.23    5.59   0
  -2  -2   0   19.01    4.19   0
  -2   2   0   23.66    5.90   0
   2   2   0   21.74    4.14   0
   3  -2   0   74.28    7.87   0
   3  -2   0   75.97    7.94   0
  -3  -2   0   74.88    4.68   0
   3   2   0   71.12    4.60   0
  -3   2   0   73.67    6.82   0
   3   2   0   81.86    4.53   0
  -3   2   0   77.26    6.93   0
   4  -2   0 1791.60   23.16   0
  -4   2   0 1722.88   22.94   0
  -4  -2   0 1905.71   14.78   0
   4   2   0 1907.02   14.81   0
  -4   2   0 1707.19   22.80   0
   4   2   0 1744.02   14.16   0
   5  -2   0 1420.13   19.03   0
   5   2   0 1403.38   11.85   0
   5   2   0 1367.20   11.71   0
  -5   2   0 1416.43   18.92   0
  -5   2   0 1400.24   18.69   0
  -5  -2   0 1408.61   12.53   0
  -6   2   0   22.85    5.17   0
  -6  -2   0   23.48    5.19   0
   6   2   0   22.21    5.04   0
  -6   2   0   25.03    5.31   0
   6   2   0   25.44    3.70   0
   6  -2   0   25.83    6.42   0
   7  -2   0 3354.19   23.97   0
  -7   2   0 3305.40   24.26   0
   7   2   0 3543.69   17.22   0
   7   2   0 3392.70   17.17   0
  -7   2   0 3235.53   24.20   0
  -7  -2   0 3360.91   17.12   0
  -8   2   0   98.09    6.16   0
   8   2   0   95.22    4.48   0
   8  -2   0   99.83    6.20   0
  -8   2   0   96.89    6.37   0
   8   2   0  107.68    5.58   0
  -8  -2   0   90.07    4.52   0
  -9   2   0  323.92    8.07   0
   9  -2   0  329.06    8.26   0
  -9   2   0  316.45    9.31   0
  -9  -2   0  319.61    6.09   0
   9   2   0  319.39    5.95   0
   9   2   0  317.15    6.91   0
 -10   2   0   66.80    5.92   0
  10   2   0   59.93    5.29   0
 -10  -2   0   70.71    5.45   0
 -10   2   0   65.30    5.51   0
  10  -2   0   62.99    5.55   0
  10   2   0   80.05    5.40   0
  11  -2   0   91.36    5.93   0
  11   2   0   98.14    4.33   0
  11  -2   0  110.30    6.15   0
  11   2   0  101.22    4.33   0
 -11   2   0   95.18    5.96   0
 -11   2   0   92.92    6.22   0
 -11  -2   0   89.28    4.41   0
 -12  -2   0  266.98    6.82   0
 -12   2   0  240.51    7.46   0
  12   2   0  277.05    6.64   0
  12  -2   0  255.77    8.40   0
  12   2   0  250.62    5.48   0
  12  -2   0  242.09    7.35   0
 -12   2   0  244.48    8.67   0
  13  -2   0   62.74    5.73   0
 -13   2   0   59.20    6.06   0
  13   2   0   70.45    5.36   0
  13   2   0   63.13    5.55   0
 -13   2   0   49.63    5.76   0
 -13  -2   0   52.76    5.76   0
  13  -2   0   56.61    5.68   0
  14   2   0  185.16    7.93   0
  14  -2   0  184.16    9.73   0
 -14   2   0  181.43    8.29   0
 -14   2   0  182.14    8.93   0
  14   2   0  197.71    7.71   0
  14  -2   0  210.87    8.45   0
 -14  -2   0  182.44    6.31   0
  15  -2   0    8.67    6.66   0
 -15  -2   0    1.92    7.12   0
  15   2   0    9.03    6.74   0
 -15   2   0    8.24    8.09   0
  15  -2   0    6.72    8.11   0
 -15   2   0    2.70    7.10   0
  15   2   0    8.68    6.69   0
   0  -3   0    1.36    5.04   0
   0   3   0    2.99    5.01   0
   0  -3   0    3.17    5.06   0
   0   3   0    1.97    4.94   0
  -1   3   0  251.62    8.28   0
  -1  -3   0  261.08    7.66   0
   1  -3   0  262.95    8.31   0
   1   3   0  248.36    7.51   0
  -1  -3   0  243.05    6.56   0
   1  -3   0  243.57    8.26   0
   1   3   0  237.94    6.45   0
  -1   3   0  256.55    8.29   0
   2  -3   0  806.38   14.00   0
  -2   3   0  837.65   13.92   0
   2   3   0  812.46    9.93   0
  -2  -3   0  793.43    9.88   0
  -2   3   0  800.73   13.69   0
   2  -3   0  834.59   14.04   0
   2   3   0  809.73    9.97   0
  -3   3   0 3310.11   28.50   0
   3   3   0 3486.60   18.80   0
   3   3   0 3252.10   17.88   0
  -3  -3   0 3535.27   18.93   0
   3  -3   0 3557.98   29.69   0
   3  -3   0 3312.12   28.35   0
  -3   3   0 3384.64   29.11   0
  -4  -3   0  286.92    7.09   0
   4   3   0  265.13    6.86   0
   4   3   0  295.88    7.06   0
  -4   3   0  269.59   10.15   0
  -4   3   0  262.96    9.68   0
   4  -3   0  281.51   10.03   0
   4  -3   0  273.78   10.43   0
   5   3   0  295.95    6.93   0
   5  -3   0  293.41   10.68   0
  -5  -3   0  316.13    7.06   0
  -5   3   0  278.94    9.69   0
  -5   3   0  293.64   10.46   0
   5   3   0  302.06    6.96   0
   6   3   0 1262.63   10.27   0
  -6   3   0 1185.20   17.54   0
   6  -3   0 1265.53   18.46   0
  -6   3   0 1253.52   18.58   0
  -6  -3   0 1232.25   10.23   0
   6   3   0 1285.96   10.95   0
  -7   3   0  124.08    8.01   0
   7  -3   0  126.46    7.12   0
  -7   3   0  120.21    6.91   0
   7   3   0  130.32    5.58   0
   7   3   0  118.61    4.64   0
  -7  -3   0  121.45    4.73   0
  -8   3   0  276.78    9.52   0
   8   3   0  288.97    6.60   0
   8   3   0  307.99    6.61   0
  -8   3   0  274.98    8.96   0
   8  -3   0  276.45    9.51   0
  -8  -3   0  271.15    6.70   0
   9   3   0   95.69    4.22   0
   9  -3   0  101.04    7.16   0
  -9   3   0   96.35    6.57   0
  -9   3   0   89.09    6.10   0
  -9  -3   0   85.95    4.35   0
   9   3   0  102.03    5.44   0
 -10   3   0   49.66    5.99   0
  10   3   0   43.40    5.24   0
 -10  -3   0   51.77    4.11   0
  10  -3   0   55.04    6.70   0
 -10   3   0   46.55    6.67   0
  10   3   0   48.29    3.99   0
  11   3   0   52.56    3.89   0
 -11   3   0   44.14    5.45   0
 -11  -3   0   44.95    4.04   0
  11  -3   0   55.92    5.64   0
 -11   3   0   45.01    5.93   0
  11  -3   0   49.04    5.57   0
  11   3   0   47.31    3.83   0
  12   3   0   13.07    5.13   0
  12   3   0   17.05    5.10   0
 -12   3   0   28.62    6.77   0
 -12   3   0   15.36    6.32   0
 -12  -3   0   19.27    5.31   0
  12  -3   0   23.91    5.12   0
  12  -3   0   22.42    6.14   0
 -13   3   0  560.84   12.01   0
  13   3   0  640.99    8.63   0
 -13  -3   0  559.68    8.84   0
  13   3   0  579.16    7.85   0
  13  -3   0  607.73   11.75   0
  13  -3   0  624.46   11.64   0
 -13   3   0  566.91   11.36   0
  14  -3   0   49.08    7.06   0
 -14   3   0   37.51    7.54   0
 -14   3   0   49.16    6.98   0
  14  -3   0   39.62    8.59   0
  14   3   0   46.72    6.78   0
 -14  -3   0   48.91    7.08   0
  14   3   0   42.34    4.90   0
  15   3   0   46.45    7.32   0
  15  -3   0   72.77    7.93   0
 -15   3   0   45.32    9.33   0
  15  -3   0   68.76    7.59   0
 -15   3   0   55.94    9.95   0
 -15  -3   0   60.15    5.73   0
  15   3   0   55.77    5.53   0
   0   4   0 2180.66   16.74   0
   0   4   0 2228.74   16.91   0
   0  -4   0 2341.04   17.19   0
   0  -4   0 2237.79   16.96   0
   1  -4   0   20.60    5.31   0
  -1   4   0   25.83    4.02   0
  -1  -4   0   24.29    3.91   0
  -1   4   0   23.02    5.18   0
   1   4   0   25.64    3.75   0
   1   4   0   24.27    3.85   0
   1  -4   0   24.72    5.41   0
  -2  -4   0 1113.02   11.14   0
   2  -4   0 1011.28   13.39   0
  -2   4   0  977.94   13.05   0
  -2   4   0 1050.64   13.53   0
   2  -4   0 1057.67   13.68   0
   2   4   0 1023.86   10.96   0
   2   4   0 1054.93   10.95   0
  -3   4   0   23.46    6.15   0
  -3   4   0   23.92    5.25   0
   3   4   0   26.67    5.01   0
   3  -4   0   25.39    5.24   0
   3   4   0   30.88    5.04   0
  -3  -4   0   25.20    5.15   0
   3  -4   0   24.35    5.29   0
  -4   4   0  941.92   15.03   0
   4   4   0  972.59   10.00   0
  -4   4   0  955.66   15.40   0
  -4  -4   0  963.07    9.26   0
   4  -4   0  988.48   15.84   0
   4   4   0  957.35    9.27   0
   4  -4   0  995.00   15.53   0
  -5   4   0    5.63    5.01   0
   5   4   0    8.68    5.07   0
  -5  -4   0    4.71    5.23   0
   5   4   0    7.04    3.68   0
   5  -4   0    5.17    6.28   0
   5  -4   0    6.36    6.55   0
  -5   4   0    5.63    4.92   0
  -6   4   0  356.74   11.71   0
   6  -4   0  403.13   12.23   0
   6   4   0  343.59    6.02   0
  -6   4   0  365.89   11.69   0
  -6  -4   0  370.85    6.21   0
   6   4   0  366.89    6.19   0
  -7   4   0  649.88   14.93   0
   7   4   0  695.25    8.49   0
   7  -4   0  683.56   15.37   0
  -7   4   0  672.20   15.90   0
  -7  -4   0  714.86    8.57   0
   7   4   0  712.54    8.47   0
  -8  -4   0 1480.68   11.22   0
   8   4   0 1452.30   10.98   0
  -8   4   0 1377.52   22.00   0
   8  -4   0 1410.89   21.81   0
   8   4   0 1437.65   10.92   0
  -8   4   0 1333.23   20.72   0
  -9  -4   0   33.80    3.63   0
   9   4   0   30.70    3.79   0
  -9   4   0   30.66    6.44   0
  -9   4   0   41.37    7.02   0
   9   4   0   35.35    3.72   0
   9  -4   0   34.27    7.41   0
 -10   4   0  147.89    9.15   0
  10  -4   0  148.23    9.27   0
  10   4   0  168.59    5.90   0
 -10  -4   0  162.60    5.92   0
  10  -4   0  153.89    8.76   0
 -10   4   0  136.82    8.48   0
  10   4   0  163.91    5.70   0
  11   4   0    7.19    3.46   0
 -11   4   0    5.82    6.15   0
  11   4   0    5.72    5.12   0
  11  -4   0    7.88    6.83   0
  11  -4   0    7.48    6.20   0
 -11  -4   0    7.65    5.18   0
 -11   4   0    8.18    6.51   0
 -12   4   0  549.22   14.81   0
 -12  -4   0  576.47    8.58   0
  12  -4   0  602.11   15.51   0
  12   4   0  630.01    8.53   0
  12   4   0  554.31    7.43   0
  12  -4   0  636.74   16.15   0
 -12   4   0  579.13   16.15   0
  13  -4   0    5.69    8.14   0
 -13   4   0    8.95    8.55   0
 -13   4   0    6.23    9.37   0
 -13  -4   0    9.39    6.76   0
  13   4   0   15.97    6.54   0
  13   4   0    6.55    6.64   0
  13  -4   0   12.39    9.29   0
  14   4   0   31.80    5.04   0
 -14   4   0   24.39   10.05   0
  14   4   0   17.85    5.02   0
 -14   4   0   29.08   10.48   0
  14  -4   0   30.54   10.86   0
 -14  -4   0   21.91    5.19   0
  14  -4   0   34.98   11.32   0
   0  -5   0   -0.40    5.22   0
   0   5   0   -3.82    5.13   0
   0   5   0   -0.05    5.11   0
   1   5   0  507.93    7.68   0
  -1   5   0  501.92    8.17   0
  -1  -5   0  534.25    8.63   0
  -1   5   0  525.36    9.16   0
   1   5   0  507.10    8.49   0
   1  -5   0  535.27    9.20   0
   2  -5   0  127.76    6.50   0
  -2   5   0  118.78    6.41   0
   2   5   0  128.99    6.33   0
   2  -5   0  123.04    6.49   0
  -2  -5   0  132.09    6.31   0
   2   5   0  135.06    6.20   0
  -2   5   0  109.60    5.24   0
   3   5   0  434.52    6.83   0
  -3  -5   0  481.27    8.06   0
   3  -5   0  422.94   11.28   0
   3   5   0  462.81    7.80   0
  -3   5   0  417.23   10.30   0
  -3   5   0  417.05    9.91   0
   3  -5   0  452.06    9.88   0
  -4  -5   0  196.37    5.25   0
  -4   5   0  192.30    8.50   0
  -4   5   0  187.70    8.46   0
   4   5   0  203.41    6.37   0
   4  -5   0  197.92    7.82   0
   4  -5   0  205.21    7.77   0
   4   5   0  191.26    5.16   0
   5  -5   0  240.28    8.46   0
   5   5   0  265.49    6.56   0
  -5   5   0  244.41    9.43   0
   5  -5   0  251.06    9.56   0
  -5   5   0  235.57    9.41   0
  -5  -5   0  265.69    6.62   0
   5   5   0  231.75    5.43   0
   6   5   0   14.04    4.98   0
  -6   5   0   13.84    5.97   0
  -6   5   0    9.52    6.07   0
   6  -5   0   11.82    6.19   0
   6   5   0    9.34    3.59   0
  -6  -5   0   12.74    5.13   0
   7  -5   0  305.82   13.03   0
  -7   5   0  283.20   12.43   0
   7   5   0  296.96    5.63   0
  -7   5   0  306.60   13.17   0
   7   5   0  329.59    6.84   0
  -7  -5   0  315.33    5.79   0
   8   5   0  325.70    5.72   0
  -8   5   0  322.95   18.46   0
  -8  -5   0  322.01    5.75   0
  -8   5   0  307.01   18.24   0
   8  -5   0  327.48   19.13   0
   8   5   0  312.16    5.76   0
   9   5   0  498.04    7.63   0
   9   5   0  477.06    6.65   0
  -9  -5   0  481.07    6.71   0
  10   5   0   10.63    3.76   0
  10   5   0   13.40    3.73   0
 -10  -5   0   13.60    3.64   0
  11   5   0  115.13    5.85   0
 -11  -5   0   97.24    4.61   0
  11   5   0  101.08    4.65   0
  12   5   0   91.54    5.43   0
  12   5   0   95.96    7.32   0
 -12  -5   0  100.57    7.46   0
  13   5   0   86.55    7.33   0
  13   5   0   89.69    7.18   0
 -13  -5   0   65.91    7.51   0
   0  -6   0 1564.99   13.11   0
   0   6   0 1505.23   12.89   0
   0   6   0 1519.56   13.06   0
  -1   6   0  341.85    7.89   0
   1   6   0  350.42    7.59   0
   1   6   0  367.06    7.54   0
   1  -6   0  348.78    6.99   0
  -1  -6   0  386.48    7.71   0
  -1   6   0  332.50    7.66   0
  -2   6   0  728.58   10.42   0
  -2  -6   0  794.66    9.36   0
  -2   6   0  699.60   10.32   0
   2   6   0  740.88    9.24   0
   2  -6   0  706.29    9.61   0
   2   6   0  722.97    8.24   0
   3  -6   0    6.64    4.98   0
  -3  -6   0    2.88    5.11   0
  -3   6   0    5.09    4.92   0
   3   6   0    7.32    4.92   0
  -3   6   0    9.65    4.94   0
   3   6   0    8.44    3.43   0
  -4   6   0   73.26    5.91   0
   4  -6   0   78.19    5.91   0
   4   6   0   79.28    4.23   0
  -4  -6   0   74.76    4.19   0
   4   6   0   77.13    4.09   0
  -4   6   0   76.41    6.98   0
   5  -6   0    3.19    5.84   0
  -5   6   0    2.77    5.91   0
  -5  -6   0    5.87    4.90   0
   5   6   0    3.51    4.81   0
   5   6   0    5.90    3.42   0
  -5   6   0    3.78    5.99   0
  -6   6   0  476.43   12.99   0
   6   6   0  448.10    6.57   0
   6   6   0  493.46    7.79   0
  -6   6   0  454.73   12.58   0
   6  -6   0  485.99   13.38   0
  -6  -6   0  472.14    6.67   0
  -7  -6   0   36.14    5.45   0
   7   6   0   50.65    5.23   0
  -7   6   0   43.39    9.36   0
  -7   6   0   42.46    9.53   0
   7   6   0   41.95    5.43   0
   8   6   0  326.00    5.89   0
   8   6   0  360.72    7.12   0
  -8  -6   0  333.74    6.16   0
   9   6   0  184.20    5.27   0
  -9  -6   0  199.63    5.29   0
   9   6   0  179.78    5.12   0
  10   6   0   87.97    4.60   0
  10   6   0   94.43    5.55   0
 -10  -6   0   92.41    4.70   0
  11   6   0   25.43    6.72   0
 -11  -6   0   39.76    6.88   0
  11   6   0   29.15    6.79   0
  12   6   0   43.03    5.44   0
  12   6   0   35.16    5.32   0
 -12  -6   0   50.14    5.48   0
   0   7   0    3.93    4.76   0
   0  -7   0   -2.70    4.89   0
   0   7   0   -1.75    3.43   0
   1   7   0  344.11    6.44   0
  -1  -7   0  350.19    6.43   0
   1  -7   0  391.53    8.00   0
   1   7   0  357.56    6.39   0
  -1   7   0  332.86    6.80   0
  -1   7   0  386.54    7.91   0
  -2   7   0    3.79    4.86   0
  -2   7   0   -1.50    4.80   0
  -2  -7   0   -6.03    4.85   0
   2   7   0   -0.54    4.84   0
   2   7   0    3.85    4.72   0
   2  -7   0    0.08    4.84   0
   3   7   0   57.32    5.19   0
  -3   7   0   49.96    5.46   0
   3   7   0   49.73    3.88   0
  -3  -7   0   48.63    5.40   0
  -3   7   0   52.00    5.45   0
   3  -7   0   56.23    5.39   0
   4  -7   0    4.48    4.86   0
  -4  -7   0    1.81    3.56   0
   4   7   0    4.23    4.84   0
  -4   7   0    2.63    4.89   0
  -4   7   0    1.94    5.02   0
   4   7   0    4.73    3.46   0
  -5  -7   0  836.06    8.70   0
  -5   7   0  866.78   14.51   0
   5   7   0  824.27    8.59   0
   5  -7   0  889.49   14.86   0
  -5   7   0  887.54   14.32   0
   5   7   0  900.79    9.72   0
  -6   7   0    5.40    6.32   0
   6   7   0   10.25    3.57   0
   6  -7   0    9.12    6.03   0
   6   7   0    4.65    5.08   0
  -6   7   0    8.78    6.46   0
  -6  -7   0   13.91    5.08   0
   7   7   0  171.91    4.91   0
  -7   7   0  163.02   16.00   0
   7   7   0  160.39    5.01   0
  -7  -7   0  164.09    5.07   0
   8   7   0   54.43    6.41   0
  -8  -7   0   66.09    4.37   0
   8   7   0   73.18    5.10   0
   9   7   0   71.63    5.19   0
   9   7   0   66.37    5.29   0
  -9  -7   0   63.88    5.36   0
 -10  -7   0   23.65    5.03   0
  10   7   0   25.42    5.17   0
  10   7   0   20.29    5.07   0
   0  -8   0   50.20    4.16   0
   0   8   0   47.59    5.46   0
   0   8   0   45.18    4.07   0
   1   8   0   46.07    5.31   0
  -1  -8   0   50.24    5.38   0
  -1   8   0   43.39    5.44   0
   1   8   0   41.69    3.90   0
  -1   8   0   49.55    5.36   0
   1  -8   0   41.50    5.35   0
  -2   8   0   14.09    5.17   0
  -2   8   0   10.32    5.13   0
   2   8   0   18.53    3.71   0
   2  -8   0   16.66    5.20   0
   2   8   0   19.36    3.70   0
  -2  -8   0   11.17    3.74   0
   3  -8   0    1.49    4.91   0
  -3  -8   0    2.89    3.60   0
  -3   8   0    0.01    5.01   0
   3   8   0    1.50    3.57   0
   3   8   0    3.15    3.67   0
  -3   8   0    4.96    5.14   0
   4   8   0   94.23    5.91   0
   4  -8   0  103.27    6.42   0
  -4   8   0  102.58    7.70   0
   4   8   0   93.82    5.89   0
  -4   8   0   87.10    7.50   0
  -4  -8   0  105.60    5.95   0
   5  -8   0    2.61    6.25   0
  -5   8   0    2.26    6.47   0
   5   8   0   -0.42    4.55   0
   5   8   0    2.65    6.47   0
  -5  -8   0    4.28    6.63   0
  -5   8   0    3.36    6.71   0
   6   8   0  196.16    7.74   0
  -6   8   0  177.22   10.90   0
   6  -8   0  206.01   11.05   0
  -6  -8   0  188.40    7.83   0
   6   8   0  204.34    7.72   0
  -6   8   0  183.11   12.40   0
   7   8   0    1.34    6.81   0
  -7  -8   0   11.10    6.87   0
   7   8   0    4.94    4.73   0
  -8  -8   0    7.60    6.86   0
   8   8   0    7.91    6.63   0
   8   8   0    0.14    4.89   0
   0   9   0    3.96    6.47   0
   0  -9   0   -0.30    6.68   0
   0   9   0   -1.44    4.80   0
  -1  -9   0    2.76    6.65   0
  -1   9   0    4.53    4.76   0
   1   9   0    2.99    6.59   0
   1  -9   0    5.15    4.66   0
  -1   9   0    9.73    6.59   0
   1   9   0    3.82    6.72   0
  -2   9   0   46.35    7.29   0
  -2   9   0   44.57    7.40   0
   2   9   0   51.91    7.16   0
   2  -9   0   53.77    7.09   0
  -2  -9   0   43.30    5.31   0
   2   9   0   44.50    7.04   0
   3   9   0   15.72    5.11   0
  -3   9   0   14.98    8.51   0
  -3   9   0   28.68    7.29   0
   3  -9   0   15.08    8.41   0
   3   9   0   24.00    6.79   0
  -3  -9   0   19.77    5.13   0
  -4  -9   0    2.27    6.80   0
   4   9   0   10.24    6.55   0
   4  -9   0    5.59    6.56   0
   4   9   0    5.75    6.66   0
  -4   9   0    1.30    6.69   0
  -4   9   0    2.94    8.55   0
   5   9   0   -4.43    6.66   0
  -5   9   0    1.91    8.55   0
  -5  -9   0   -8.07    6.99   0
   5   9   0   -0.58    6.76   0
   5  -9   0    0.80    8.15   0
  -5   9   0   -0.35    8.36   0
  16   0  -1   -1.81    6.83   0
  15   0  -1   25.99    6.63   0
  15   0  -1   14.38    6.86   0
 -15   0   1   18.65    5.15   0
 -14   0   1    0.94    5.39   0
  14   0  -1   -2.81    5.20   0
  14   0  -1   -2.17    5.05   0
 -13   0   1  514.10    8.96   0
  13   0  -1  522.06    8.59   0
  13   0  -1  534.29    8.64   0
 -12   0   1   -0.93    3.57   0
  12   0  -1   -4.74    4.83   0
  12   0  -1   -4.83    4.74   0
  11   0  -1  179.65    5.36   0
 -11   0   1  180.74    5.47   0
  11   0  -1  203.42    6.16   0
  10   0  -1    4.34    4.96   0
  10   0  -1    3.99    5.20   0
 -10   0   1    5.63    3.65   0
   9   0  -1 1579.09   13.29   0
   9   0  -1 1487.62   12.80   0
  -9   0   1 1472.00   13.32   0
   8   0  -1    5.25    4.79   0
  -8   0   1    3.34    4.88   0
   8   0  -1    0.04    4.71   0
   7   0  -1 9333.60   32.27   0
   7   0  -1 9999.99   33.50   0
  -7   0   1 9270.26   32.80   0
   6   0  -1   -4.44    5.06   0
   6   0  -1    7.33    3.51   0
  -6   0   1   -0.21    5.02   0
   5   0  -1   57.41    4.56   0
  -5   0   1   58.30    4.50   0
   5   0  -1   58.06    5.61   0
   4   0  -1    2.44    5.54   0
  -4   0   1    9.93    5.36   0
   4   0  -1    0.63    5.23   0
  -3   0   1   44.75    5.21   0
   3   0  -1   53.04    6.82   0
   3   0  -1   50.43    6.57   0
   2   0  -1   -0.06    5.71   0
  -2   0   1   -0.14    5.93   0
   2   0  -1   -1.69    6.04   0
  -2   0   1    0.14    6.01   0
  -2   0  -1    0.33    5.78   0
   2   0   1   -0.30    3.78   0
   3   0   1    9.48    5.88   0
  -3   0  -1    7.52    6.10   0
  -4   0  -1    2.25    5.13   0
   4   0   1   -1.05    5.03   0
  -5   0  -1    0.59    3.50   0
   5   0   1    2.76    4.85   0
  -6   0  -1   -0.29    5.07   0
   6   0   1    2.46    4.70   0
  -7   0  -1  491.96    7.81   0
   7   0   1  550.26    8.74   0
  -8   0  -1    4.44    3.42   0
   8   0   1   -0.87    3.34   0
   9   0   1 1955.17   13.88   0
  -9   0  -1 1857.55   13.43   0
  10   0   1    4.72    4.78   0
 -10   0  -1   -1.45    3.53   0
  11   0   1   15.01    4.68   0
 -11   0  -1   11.67    5.03   0
  12   0   1    6.62    4.64   0
 -12   0  -1    4.42    4.87   0
  12   0   1   -0.55    4.75   0
  13   0   1    5.22    4.86   0
  13   0   1   -1.04    3.48   0
 -13   0  -1   -3.76    5.18   0
  14   0   1   -3.26    5.18   0
  14   0   1    2.27    5.59   0
 -14   0  -1   -0.73    5.32   0
 -15   0  -1   53.48    7.55   0
  15   0   1   68.78    7.06   0
  15   0   1   57.66    7.14   0
 -15   1   1  235.50    9.71   0
  15  -1  -1  205.91    7.57   0
 -15  -1   1  269.46    8.86   0
  15  -1  -1  213.40    7.61   0
  15   1  -1  287.99    8.35   0
  15   1  -1  225.68    7.02   0
  14   1  -1  163.84    5.34   0
  14   1  -1  186.18    6.62   0
  14  -1  -1  178.91    7.08   0
 -14  -1   1  176.94    6.73   0
 -14   1   1  172.09    7.38   0
  14  -1  -1  171.79    6.78   0
 -13  -1   1   14.65    5.29   0
  13   1  -1   12.17    5.01   0
  13  -1  -1   21.94    4.91   0
  13   1  -1   22.10    3.59   0
  13  -1  -1   22.49    5.07   0
 -13   1   1   17.66    5.37   0
 -12   1   1  860.74   11.29   0
  12  -1  -1  856.87   10.86   0
  12  -1  -1  829.82   10.63   0
  12   1  -1  902.95    9.82   0
 -12  -1   1  926.47   10.12   0
  12   1  -1  812.81    8.59   0
 -11  -1   1   10.10    5.00   0
  11   1  -1   13.86    3.41   0
  11  -1  -1   13.19    4.98   0
  11  -1  -1   11.01    4.82   0
  11   1  -1   11.05    4.91   0
 -11   1   1    8.66    5.14   0
  10  -1  -1   90.94    5.93   0
 -10   1   1   97.16    6.11   0
  10   1  -1   92.32    5.64   0
  10  -1  -1   94.56    5.76   0
  10   1  -1   86.90    5.52   0
 -10  -1   1   85.58    4.50   0
   9  -1  -1  358.22    8.07   0
  -9   1   1  362.08    8.60   0
   9  -1  -1  378.07    8.40   0
   9   1  -1  361.69    7.39   0
  -9  -1   1  345.66    6.52   0
   9   1  -1  348.33    6.38   0
   8   1  -1 2257.10   14.11   0
   8   1  -1 2254.12   14.27   0
  -8  -1   1 2205.19   14.23   0
   8  -1  -1 2471.30   18.49   0
  -8   1   1 2258.61   18.26   0
   8  -1  -1 2375.68   17.88   0
   7  -1  -1    0.28    4.82   0
  -7  -1   1    1.82    3.50   0
   7   1  -1    0.51    3.49   0
  -7   1   1    1.45    4.99   0
   7   1  -1   -1.22    4.66   0
   6   1  -1 1650.04   13.27   0
  -6   1   1 1658.49   17.58   0
   6  -1  -1 1632.59   17.07   0
   6   1  -1 1660.17   13.67   0
  -6  -1   1 1616.88   13.82   0
   5  -1  -1   42.98    5.74   0
  -5  -1   1   70.31    4.85   0
   5   1  -1   47.16    5.32   0
  -5   1   1   42.04    5.86   0
   5   1  -1   29.15    4.81   0
  -4  -1   1  217.53    7.20   0
   4   1  -1  229.09    7.31   0
  -4   1   1  210.18    9.41   0
   4   1  -1  222.28    7.22   0
   4  -1  -1  217.75    9.31   0
   3   1  -1 5233.66   28.48   0
  -3  -1   1 5287.34   29.02   0
   3   1  -1 5469.90   29.28   0
  -2  -1   1  971.47   14.35   0
   2   1  -1  987.75   14.52   0
  -2  -1   1  988.13   14.28   0
   2   1  -1 1023.91   15.06   0
   1   1  -1  573.85   13.73   0
  -1  -1   1  549.39   13.45   0
   1   1  -1  593.38   13.52   0
  -1  -1   1  568.31   13.64   0
   0  -1   1 1280.73   20.47   0
   0  -1   1 1268.88   20.46   0
   0   1  -1 1282.15   20.69   0
   0  -1  -1 1305.55   23.73   0
   0   1  -1 1288.93   20.64   0
   0   1   1 1350.67   24.08   0
  -1   1  -1    6.83    5.81   0
  -1   1  -1    7.16    6.11   0
   1   1   1    6.47    5.78   0
  -1  -1  -1    6.01    4.48   0
   1  -1   1    6.34    6.24   0
   1  -1   1    5.81    5.82   0
  -3   1  -1 1848.08   21.38   0
  -3   1  -1 1862.60   21.33   0
   3  -1   1 1849.37   21.38   0
  -3  -1  -1 1819.02   17.24   0
   3   1   1 1737.48   16.16   0
   4   1   1 6560.05   28.23   0
  -4  -1  -1 6704.18   29.12   0
  -4   1  -1 7013.91   36.37   0
   5  -1   1  157.00    6.95   0
  -5   1  -1  150.24    7.01   0
   5   1   1  160.42    5.31   0
  -5  -1  -1  525.26    8.93   0
  -6   1  -1  137.80    6.51   0
   6   1   1  145.76    5.96   0
   6  -1   1  144.26    6.36   0
  -6  -1  -1  144.40    6.09   0
  -7  -1  -1   21.41    5.13   0
   7   1   1   26.42    4.87   0
  -7   1  -1   21.85    5.15   0
   7  -1   1   27.89    4.98   0
   8  -1   1 1584.19   13.90   0
  -8  -1  -1 1538.69   12.54   0
   8   1   1 1485.50   12.17   0
  -8   1  -1 1445.21   13.85   0
   9   1   1 1123.10    9.94   0
   9  -1   1 1120.33   11.00   0
  -9  -1  -1 1182.92   10.98   0
  -9   1  -1 1143.83   12.16   0
  10  -1   1  155.43    5.10   0
 -10   1  -1  154.15    6.44   0
  10   1   1  147.64    5.84   0
 -10  -1  -1  170.47    6.15   0
 -11   1  -1    5.42    5.09   0
  11   1   1   13.80    4.80   0
 -11  -1  -1   10.85    3.48   0
  11   1   1   10.41    3.51   0
  11  -1   1    5.46    4.71   0
  12  -1   1   10.15    3.42   0
  12   1   1   10.95    3.52   0
  12   1   1    8.17    3.48   0
 -12  -1  -1    8.17    3.64   0
 -12   1  -1   10.16    5.07   0
  13   1   1  610.15    8.57   0
  13   1   1  611.78    8.46   0
 -13  -1  -1  602.08    8.77   0
  13  -1   1  601.46    9.37   0
  13  -1   1  564.93    9.16   0
 -13   1  -1  522.54    8.56   0
  14   1   1  140.99    5.79   0
  14  -1   1  181.16    7.24   0
 -14  -1  -1  145.90    6.03   0
 -14   1  -1  163.87    7.53   0
  14  -1   1  164.65    7.01   0
  14   1   1  151.33    5.75   0
 -15   1  -1   22.41    6.87   0
 -15   1  -1   20.71    7.20   0
  15  -1   1   20.31    6.89   0
  15   1   1   25.14    6.69   0
  15   1   1   27.79    6.80   0
  15  -1   1   30.96    6.75   0
 -15  -1  -1   20.73    7.21   0
  15  -2  -1  132.91    8.18   0
  15   2  -1  151.36    7.42   0
  15  -2  -1  129.76    8.01   0
 -15   2   1  128.83    8.62   0
  15   2  -1  135.37    7.61   0
 -15   2   1  106.08    9.38   0
 -15  -2   1  133.40    7.98   0
  14  -2  -1  355.52    9.82   0
  14  -2  -1  414.65    9.97   0
  14   2  -1  388.53    8.84   0
 -14   2   1  381.95   10.58   0
 -14  -2   1  404.14    9.05   0
  14   2  -1  412.78    8.77   0
 -14   2   1  361.81    9.77   0
  13  -2  -1  688.13   11.26   0
 -13   2   1  597.33   10.72   0
 -13   2   1  615.78   12.41   0
  13   2  -1  619.03    8.10   0
  13   2  -1  701.51    8.93   0
  13  -2  -1  603.95   10.72   0
 -13  -2   1  606.90    8.24   0
 -12   2   1   26.59    6.73   0
 -12  -2   1   29.25    5.32   0
  12   2  -1   28.83    5.18   0
 -12   2   1   28.18    6.16   0
  12   2  -1   29.75    5.02   0
  12  -2  -1   23.25    5.08   0
  12  -2  -1   30.69    6.22   0
 -11   2   1  596.80   10.86   0
  11   2  -1  585.54    7.47   0
 -11   2   1  604.81   10.26   0
  11  -2  -1  620.75   11.38   0
  11  -2  -1  587.04   10.21   0
 -11  -2   1  596.31    7.49   0
  11   2  -1  626.92    8.30   0
  10  -2  -1   73.35    6.85   0
  10   2  -1   74.82    3.99   0
  10   2  -1   71.16    3.96   0
  10  -2  -1   66.11    6.68   0
 -10   2   1   72.16    6.14   0
 -10   2   1   70.52    5.55   0
 -10  -2   1   67.85    5.45   0
   9  -2  -1  544.02   10.29   0
  -9   2   1  557.85   10.35   0
   9  -2  -1  611.88   10.79   0
  -9  -2   1  555.80    7.27   0
   9   2  -1  547.25    7.23   0
  -9   2   1  575.56   10.94   0
   9   2  -1  537.49    7.11   0
  -8  -2   1  612.74    7.75   0
   8  -2  -1  626.63   11.36   0
   8   2  -1  670.42    8.62   0
   8   2  -1  597.64    7.52   0
  -8   2   1  604.92   11.23   0
  -8   2   1  643.88   12.03   0
  -7   2   1    1.72    4.74   0
   7   2  -1    3.70    3.46   0
   7  -2  -1    2.08    5.94   0
   7   2  -1    3.75    3.59   0
  -7  -2   1    0.98    3.61   0
  -7   2   1    3.77    6.18   0
   6   2  -1  580.56    7.67   0
   6  -2  -1  614.59   13.50   0
  -6   2   1  580.06   13.27   0
   6   2  -1  585.59    7.83   0
  -6  -2   1  570.75    7.84   0
  -6   2   1  612.82   13.89   0
  -5   2   1 2835.86   31.27   0
  -5   2   1 2845.80   32.32   0
   5   2  -1 2747.96   16.29   0
  -5  -2   1 2788.38   16.83   0
   5   2  -1 2748.52   16.14   0
   5  -2  -1 3041.54   32.83   0
   4   2  -1  461.75    8.60   0
   4   2  -1  486.93    8.70   0
  -4  -2   1  458.73    8.76   0
   4  -2  -1  534.73   19.24   0
  -4   2   1  456.82   17.17   0
  -4   2   1  760.50   22.40   0
  -3  -2   1 2307.23   16.73   0
  -3   2   1 2343.52   43.28   0
   3   2  -1 2361.97   16.92   0
  -3   2   1 2365.45   44.07   0
   3   2  -1 2198.78   16.28   0
  -3  -2   1 2355.33   17.29   0
   2   2  -1  534.35   10.01   0
   2  -2  -1  558.98   18.07   0
   2   2  -1  522.46    9.13   0
  -2  -2   1  525.92    9.12   0
  -2  -2   1  559.95   10.32   0
  -2   2   1  519.64   17.25   0
  -2   2   1  547.38   17.61   0
   2  -2  -1  518.52   17.36   0
  -1   2   1   62.21    7.14   0
  -1   2   1   65.08    7.24   0
  -1  -2   1   65.51    5.19   0
   1   2  -1   62.90    5.03   0
  -1  -2   1   64.34    5.18   0
   1   2  -1   64.26    5.21   0
   1  -2  -1   64.49    7.51   0
   0  -2  -1 4207.99   30.89   0
   0   2   1 4194.76   30.41   0
   0  -2   1 3972.14   27.86   0
   0   2  -1 4201.50   28.84   0
   0  -2   1 4137.22   28.83   0
   0   2  -1 4038.44   27.88   0
   0   2   1 4068.27   30.09   0
  -1  -2  -1 1522.99   16.18   0
  -1   2  -1 1575.27   19.33   0
   1   2   1 1548.49   16.86   0
   1  -2   1 1548.26   19.23   0
   1   2   1 1544.49   16.71   0
   1  -2   1 1482.35   18.46   0
  -1   2  -1 1490.86   18.33   0
   2  -2   1 3215.07   27.98   0
  -2   2  -1 3171.61   27.60   0
   2   2   1 3402.73   21.78   0
  -2  -2  -1 3271.34   21.59   0
  -2   2  -1 3172.07   27.62   0
   2  -2   1 3297.62   28.12   0
   3  -2   1 3457.54   28.42   0
  -3  -2  -1 3276.23   19.60   0
  -3   2  -1 3297.92   27.95   0
  -3   2  -1 3365.39   28.18   0
   3  -2   1 3427.97   28.28   0
   3   2   1 3413.91   20.27   0
  -4  -2  -1  256.27    6.32   0
   4  -2   1  257.82    9.56   0
   4   2   1  253.05    6.05   0
  -4   2  -1  256.70    8.74   0
  -4   2  -1  264.56    8.85   0
   5  -2   1 4474.94   28.81   0
   5   2   1 4290.32   19.53   0
  -5   2  -1 4224.25   27.81   0
  -5  -2  -1 4440.84   20.05   0
  -5   2  -1 4265.46   28.19   0
   6   2   1  412.24    7.56   0
  -6   2  -1  422.01    9.36   0
  -6  -2  -1  419.53    6.85   0
  -6   2  -1  418.46    9.55   0
   6  -2   1  428.69    9.49   0
   7   2   1  623.36    7.73   0
  -7   2  -1  630.37   10.67   0
  -7  -2  -1  628.42    7.96   0
   7  -2   1  677.28   11.05   0
  -7   2  -1  623.89   10.87   0
   8  -2   1   10.01    4.87   0
   8   2   1   17.42    5.18   0
   8   2   1   12.67    4.83   0
  -8   2  -1   12.02    5.26   0
  -8  -2  -1   12.17    5.17   0
  -8   2  -1   11.24    5.93   0
  -9   2  -1  540.92    9.35   0
  -9  -2  -1  568.86    8.19   0
  -9   2  -1  525.41    9.56   0
   9  -2   1  542.85    9.42   0
   9   2   1  576.92    8.10   0
   9   2   1  567.22    7.98   0
  10   2   1  590.31    8.22   0
 -10  -2  -1  565.44    8.16   0
  10   2   1  554.54    6.99   0
 -10   2  -1  549.98    9.35   0
  10  -2   1  584.79    9.61   0
 -10   2  -1  555.44    9.63   0
 -11  -2  -1  360.15    6.20   0
  11   2   1  370.62    6.19   0
  11   2   1  373.27    6.94   0
  11  -2   1  367.09    8.06   0
 -11   2  -1  387.54    8.39   0
 -11   2  -1  351.54    8.01   0
  12  -2   1  329.49    7.85   0
  12   2   1  326.40    6.01   0
 -12   2  -1  291.59    7.78   0
 -12   2  -1  334.74    8.20   0
 -12  -2  -1  316.51    6.04   0
  12   2   1  295.88    5.80   0
  13   2   1  240.45    5.54   0
 -13  -2  -1  232.65    5.74   0
 -13   2  -1  244.21    7.31   0
  13  -2   1  254.24    7.44   0
  13   2   1  243.36    6.68   0
 -13   2  -1  251.54    7.79   0
  13  -2   1  253.09    7.44   0
  14   2   1   34.00    6.59   0
  14   2   1   34.51    4.93   0
  14  -2   1   31.34    6.74   0
 -14  -2  -1   26.32    5.24   0
  14  -2   1   40.35    6.63   0
 -14   2  -1   32.12    8.18   0
 -14   2  -1   30.64    7.20   0
  15   2   1   47.42    5.24   0
 -15   2  -1   49.74    7.15   0
 -15  -2  -1   46.25    5.57   0
  15  -2   1   41.64    7.39   0
 -15   2  -1   61.91    7.57   0
  15  -2   1   64.20    7.28   0
  15   2   1   37.58    7.03   0
 -15   3   1    1.43    8.15   0
  15  -3  -1    0.73    6.59   0
  15   3  -1    6.78    6.66   0
  15   3  -1    3.90    4.74   0
 -15  -3   1    0.22    5.02   0
  15  -3  -1    1.21    8.19   0
 -15   3   1    0.21    8.82   0
 -14  -3   1  120.99    7.75   0
  14   3  -1  130.78    7.35   0
 -14   3   1  112.01   10.24   0
 -14   3   1  113.16    9.51   0
  14  -3  -1  129.10    9.77   0
  14   3  -1  132.63    7.38   0
  14  -3  -1  127.04    8.22   0
  13   3  -1   30.57    5.25   0
 -13   3   1   23.50    7.08   0
  13   3  -1   15.99    4.00   0
 -13  -3   1   19.32    3.97   0
  13  -3  -1   22.74    5.57   0
 -13   3   1   17.58    6.61   0
  13  -3  -1   19.71    5.36   0
  12  -3  -1   32.15    6.35   0
  12  -3  -1   35.29    6.22   0
 -12   3   1   29.73    6.45   0
  12   3  -1   37.24    3.82   0
  12   3  -1   41.14    5.03   0
 -12  -3   1   27.37    3.96   0
 -12   3   1   33.01    6.91   0
 -11   3   1    3.78    5.82   0
  11   3  -1    0.86    5.01   0
 -11  -3   1    2.28    5.04   0
  11  -3  -1   -0.39    5.90   0
 -11   3   1   -0.18    6.45   0
  11   3  -1    1.13    4.82   0
  11  -3  -1    7.17    5.85   0
  10  -3  -1  765.89   14.25   0
 -10   3   1  730.09   14.78   0
  10  -3  -1  723.07   13.02   0
  10   3  -1  786.58    8.68   0
 -10   3   1  673.39   13.54   0
 -10  -3   1  711.28    8.83   0
  10   3  -1  714.79    7.71   0
  -9   3   1   43.26    7.10   0
  -9  -3   1   40.78    3.73   0
  -9   3   1   36.67    6.32   0
   9  -3  -1   39.01    6.53   0
   9  -3  -1   42.72    6.80   0
   9   3  -1   32.94    3.84   0
   9   3  -1   42.25    5.04   0
   8  -3  -1   30.27    6.75   0
   8   3  -1   26.24    3.78   0
   8  -3  -1   27.19    6.28   0
   8   3  -1   38.50    5.01   0
  -8   3   1   28.18    7.63   0
  -8   3   1   27.66    6.08   0
  -8  -3   1   28.58    3.68   0
  -7   3   1  373.88   12.96   0
  -7   3   1  392.69   13.98   0
   7   3  -1  383.36    6.30   0
  -7  -3   1  371.76    6.33   0
   7  -3  -1  374.19   12.76   0
   7   3  -1  376.43    6.32   0
   6   3  -1  300.08    5.99   0
  -6   3   1  328.76   14.02   0
   6   3  -1  350.81    7.18   0
  -6  -3   1  319.41    6.06   0
   6  -3  -1  327.94   14.04   0
  -6   3   1  316.69   13.41   0
   5  -3  -1  273.86   14.70   0
  -5   3   1  253.96   13.74   0
  -5  -3   1  267.70    6.84   0
   5   3  -1  257.43    5.65   0
  -5   3   1  260.98   13.91   0
   5   3  -1  273.01    6.84   0
   4  -3  -1 4091.99   44.02   0
   4   3  -1 3910.06   18.65   0
  -4  -3   1 3963.60   18.83   0
  -4   3   1 4143.78   44.83   0
   4   3  -1 3995.72   18.83   0
  -3  -3   1   81.79    5.74   0
  -3   3   1   72.54    7.43   0
   3   3  -1   79.68    5.70   0
   3  -3  -1   79.18    8.17   0
   3   3  -1   83.51    5.71   0
  -3   3   1   78.10    7.58   0
   3  -3  -1   74.68    7.76   0
   2  -3  -1    1.38    5.06   0
   2   3  -1    4.70    3.51   0
   2  -3  -1    3.48    6.20   0
  -2   3   1    3.60    4.93   0
   2   3  -1   -1.75    3.71   0
  -2   3   1    3.01    4.69   0
  -2  -3   1    1.14    3.68   0
  -2  -3   1   -1.05    3.65   0
  -1  -3   1  698.09   10.46   0
   1  -3  -1  702.34   13.15   0
   1   3  -1  682.24   10.35   0
  -1   3   1  645.57   11.92   0
  -1  -3   1  687.19   10.37   0
  -1   3   1  664.81   12.32   0
   1   3  -1  695.69   10.34   0
   0  -3   1  420.92    8.29   0
   0   3   1  450.91    9.44   0
   0   3  -1  416.26    8.25   0
   0   3   1  400.46    8.59   0
   0   3  -1  413.83    8.24   0
   0  -3  -1  407.37    8.51   0
   0  -3   1  421.36    8.35   0
   1  -3   1   51.55    5.75   0
   1   3   1   49.91    5.45   0
  -1   3  -1   49.37    5.75   0
   1  -3   1   52.90    5.78   0
  -1   3  -1   54.75    5.70   0
   1   3   1   48.91    5.54   0
  -1  -3  -1   48.21    5.67   0
  -2   3  -1  227.65    8.04   0
   2   3   1  241.77    7.20   0
  -2  -3  -1  227.66    6.19   0
   2   3   1  229.90    6.17   0
  -2   3  -1  230.95    8.05   0
   2  -3   1  228.48    8.19   0
   2  -3   1  230.96    8.13   0
  -3   3  -1  412.39   10.17   0
   3   3   1  415.58    8.04   0
   3  -3   1  425.08   10.41   0
  -3   3  -1  413.15   10.02   0
   3   3   1  432.64    8.21   0
   3  -3   1  409.65   10.22   0
  -3  -3  -1  445.27    8.39   0
   4  -3   1   28.92    5.37   0
  -4  -3  -1   28.58    5.28   0
   4  -3   1   29.69    5.43   0
   4   3   1   26.15    3.70   0
   4   3   1   28.13    5.24   0
  -4   3  -1   33.32    6.33   0
  -4   3  -1   29.67    6.32   0
  -5   3  -1   71.83    7.00   0
  -5   3  -1   79.72    6.26   0
   5  -3   1   73.14    6.18   0
  -5  -3  -1   78.28    4.32   0
   5   3   1   74.40    5.47   0
   5   3   1   75.53    4.32   0
  -6  -3  -1 1346.70   10.64   0
   6   3   1 1306.14   10.37   0
   6   3   1 1335.62   10.58   0
  -6   3  -1 1343.34   17.05   0
  -6   3  -1 1304.12   16.14   0
   6  -3   1 1362.84   16.44   0
  -7  -3  -1    0.71    4.94   0
   7   3   1    2.74    4.96   0
  -7   3  -1   -0.96    5.28   0
   7  -3   1   -1.02    6.08   0
   7   3   1    1.41    4.81   0
  -7   3  -1    2.63    5.90   0
  -8   3  -1   72.37    7.12   0
   8   3   1   73.33    4.00   0
  -8   3  -1   74.27    5.87   0
   8   3   1   70.06    4.02   0
  -8  -3  -1   64.24    4.12   0
   8  -3   1   83.93    6.92   0
   9  -3   1   64.86    5.83   0
  -9   3  -1   56.62    5.81   0
   9   3   1   66.70    4.25   0
  -9   3  -1   62.47    6.02   0
   9   3   1   68.30    5.33   0
  -9  -3  -1   63.97    4.26   0
 -10   3  -1  576.33   10.48   0
  10   3   1  595.12    7.15   0
 -10  -3  -1  587.80    7.21   0
  10  -3   1  632.71   10.74   0
  10   3   1  577.11    7.07   0
 -10   3  -1  591.46   11.65   0
 -11   3  -1  149.69    7.61   0
  11   3   1  174.52    5.91   0
  11  -3   1  168.42    6.84   0
  11   3   1  194.30    5.90   0
 -11   3  -1  168.33    7.03   0
 -11  -3  -1  173.08    6.12   0
 -12   3  -1  366.26   10.41   0
  12   3   1  356.61    6.14   0
 -12  -3  -1  369.59    6.35   0
 -12   3  -1  358.79    8.94   0
  12  -3   1  367.03    9.04   0
  12   3   1  372.05    6.32   0
  13   3   1  135.74    6.27   0
  13   3   1  163.22    6.03   0
  13  -3   1  148.55    8.15   0
 -13   3  -1  126.45    8.08   0
  13  -3   1  143.88    7.16   0
 -13   3  -1  144.57    8.51   0
 -13  -3  -1  135.56    6.30   0
  14   3   1   80.16    6.85   0
  14   3   1   52.02    5.21   0
 -14   3  -1   60.28    8.58   0
  14  -3   1   65.57    8.72   0
 -14  -3  -1   66.35    7.27   0
  14  -3   1   68.32    7.46   0
 -14   3  -1   66.37    7.63   0
  15   3   1    2.95    6.91   0
 -15   3  -1    7.41    6.88   0
 -15  -3  -1   12.92    6.92   0
  15   3   1   11.07    6.73   0
  15  -3   1    3.13    6.79   0
 -15   3  -1    1.99    7.41   0
  15  -3   1   11.95    6.79   0
  14   4  -1    0.42    6.70   0
 -14  -4   1   -9.27    5.07   0
  14   4  -1    3.72    4.78   0
  13   4  -1   15.98    6.71   0
  13   4  -1   23.09    6.59   0
 -13  -4   1   16.34    6.99   0
 -12  -4   1    5.43    5.37   0
  12   4  -1   -1.37    3.66   0
  12   4  -1   -3.32    5.21   0
  11   4  -1  580.22    7.27   0
 -11  -4   1  650.64    8.64   0
  11   4  -1  666.38    8.39   0
 -10  -4   1    5.53    3.52   0
  10   4  -1    8.23    3.45   0
  10   4  -1    5.73    3.46   0
   9   4  -1  360.87    7.00   0
   9   4  -1  325.11    6.86   0
  -9  -4   1  355.62    7.03   0
  -8  -4   1  306.58    6.91   0
   8   4  -1  305.19    6.77   0
   8   4  -1  339.76    6.90   0
   7   4  -1  501.73    7.68   0
  -7  -4   1  525.18    7.72   0
   7   4  -1  485.98    7.59   0
  -6  -4   1  436.03    7.59   0
   6   4  -1  454.74    7.56   0
   6   4  -1  433.44    7.50   0
  -5   4   1 1235.55   24.33   0
  -5   4   1 1188.83   23.37   0
   5  -4  -1 1287.49   24.91   0
   5   4  -1 1264.51   10.87   0
  -5  -4   1 1360.77   11.19   0
   5   4  -1 1258.87   10.21   0
   4  -4  -1   13.76    6.47   0
   4   4  -1    9.35    3.55   0
  -4  -4   1   14.85    5.10   0
  -4   4   1   12.82    5.91   0
  -4   4   1   15.53    5.95   0
   4  -4  -1   14.28    6.24   0
   4   4  -1   20.52    5.01   0
  -3  -4   1  185.32    5.33   0
   3   4  -1  195.99    6.28   0
  -3   4   1  190.28    7.84   0
  -3   4   1  190.01    7.89   0
   3  -4  -1  193.42    8.03   0
   3   4  -1  180.17    5.21   0
   2   4  -1   82.61    5.73   0
  -2  -4   1   83.87    5.74   0
   2  -4  -1   77.17    6.24   0
   2   4  -1   85.23    5.71   0
  -2   4   1   74.63    7.02   0
  -2   4   1   85.88    7.09   0
  -2  -4   1   84.65    5.98   0
  -1   4   1 1913.73   16.44   0
  -1   4   1 1892.87   16.96   0
   1   4  -1 2041.17   15.13   0
   1  -4  -1 2005.68   17.71   0
  -1  -4   1 1972.89   14.87   0
   1   4  -1 1981.13   14.86   0
  -1  -4   1 2072.75   15.19   0
   0   4  -1 1248.20   12.83   0
   0   4   1 1215.94   12.96   0
   0   4  -1 1243.54   12.76   0
   0  -4   1 1298.91   13.09   0
   0   4   1 1298.89   13.28   0
   0  -4  -1 1279.86   13.38   0
   0  -4   1 1264.77   12.93   0
   1   4   1  782.30    9.69   0
   1  -4   1  865.46   11.45   0
   1  -4   1  845.12   11.35   0
  -1   4  -1  848.20   11.26   0
  -1   4  -1  783.07   10.25   0
  -1  -4  -1  834.72    9.79   0
   1   4   1  805.62    9.65   0
  -2   4  -1   -1.25    4.87   0
   2   4   1    6.04    4.82   0
  -2   4  -1    0.97    4.78   0
   2  -4   1   -1.85    4.92   0
   2   4   1    6.96    3.53   0
   2  -4   1    3.01    4.96   0
  -2  -4  -1    2.36    4.92   0
   3   4   1   12.72    4.95   0
   3   4   1    9.52    4.83   0
  -3   4  -1    7.95    4.96   0
  -3  -4  -1    8.52    4.91   0
   3  -4   1    7.65    5.09   0
   3  -4   1   10.02    4.99   0
  -3   4  -1    8.70    4.86   0
  -4   4  -1    8.87    6.36   0
  -4  -4  -1    7.25    3.78   0
  -4   4  -1   10.07    5.18   0
   4   4   1   11.58    3.68   0
   4   4   1   12.72    3.58   0
   4  -4   1    8.93    5.22   0
   4  -4   1    6.91    6.44   0
   5   4   1 2230.99   13.06   0
  -5   4  -1 2234.20   21.37   0
  -5   4  -1 2218.64   21.30   0
   5  -4   1 2277.67   21.40   0
   5  -4   1 2344.39   21.86   0
   5   4   1 2201.98   13.74   0
  -5  -4  -1 2222.81   13.21   0
  -6   4  -1   26.62    5.28   0
   6  -4   1   22.55    5.28   0
  -6  -4  -1   26.98    5.21   0
   6   4   1   19.26    5.13   0
  -6   4  -1   24.21    6.34   0
   6   4   1   37.31    4.99   0
   7   4   1   18.68    3.63   0
   7   4   1   25.48    5.05   0
  -7   4  -1   23.01    5.42   0
  -7   4  -1   22.77    6.31   0
  -7  -4  -1   24.76    5.16   0
   7  -4   1   23.02    5.16   0
   8   4   1   71.49    5.49   0
  -8   4  -1   71.68    7.07   0
  -8  -4  -1   70.80    5.67   0
   8  -4   1   75.78    7.10   0
  -8   4  -1   69.85    7.32   0
   8   4   1   82.86    5.29   0
   9   4   1    5.56    4.80   0
  -9  -4  -1   -0.98    4.92   0
   9  -4   1    0.28    5.73   0
  -9   4  -1    0.91    5.89   0
   9   4   1    7.16    4.71   0
  -9   4  -1    0.91    4.64   0
 -10   4  -1   16.52    5.30   0
 -10  -4  -1   17.36    3.66   0
  10  -4   1   20.11    6.07   0
  10   4   1   11.28    3.67   0
  10   4   1   16.03    3.55   0
 -10   4  -1   17.70    6.11   0
  11  -4   1  310.50   10.06   0
  11   4   1  308.96    5.81   0
 -11  -4  -1  299.86    5.92   0
 -11   4  -1  313.73   10.87   0
 -11   4  -1  316.51   10.26   0
  11   4   1  353.73    6.81   0
 -12  -4  -1   22.34    5.35   0
  12   4   1   25.33    3.79   0
 -12   4  -1   25.87    6.91   0
 -12   4  -1   25.22    6.55   0
  12  -4   1   22.76    6.39   0
  12  -4   1   26.11    6.58   0
  12   4   1   25.69    5.30   0
 -13   4  -1   46.41    9.20   0
  13   4   1   43.02    5.06   0
  13  -4   1   52.76    8.44   0
 -13   4  -1   46.96    8.66   0
 -13  -4  -1   54.24    6.95   0
  13   4   1   41.80    6.90   0
  13  -4   1   53.38    7.31   0
  14   4   1   -2.80    4.76   0
  14  -4   1   -0.11    7.98   0
 -14   4  -1    0.54    8.68   0
 -14   4  -1    0.72    8.23   0
  14   4   1  -11.99    6.83   0
 -14  -4  -1    1.75    6.84   0
  14  -4   1    2.93    8.21   0
 -13  -5   1    4.05    7.13   0
  13   5  -1    8.04    4.87   0
  13   5  -1    3.10    6.97   0
  12   5  -1    8.08    4.60   0
 -12  -5   1    3.10    6.83   0
  12   5  -1    1.29    6.63   0
 -11  -5   1   45.03    4.32   0
  11   5  -1   66.30    5.39   0
  11   5  -1   39.53    4.10   0
 -10  -5   1  370.92    7.27   0
  10   5  -1  378.23    7.24   0
  10   5  -1  334.04    5.94   0
  -9  -5   1   45.83    3.95   0
   9   5  -1   47.89    3.98   0
   9   5  -1   45.34    3.79   0
  -8  -5   1  839.20    9.20   0
   8   5  -1  920.99    9.24   0
   8   5  -1  793.94    8.98   0
   7   5  -1  154.07    5.85   0
  -7  -5   1  158.80    6.03   0
   7   5  -1  162.51    4.67   0
   6   5  -1   25.37    3.70   0
  -6   5   1   29.88   10.30   0
   6   5  -1   32.77    5.05   0
  -6  -5   1   29.33    5.20   0
  -6   5   1   32.53   10.28   0
  -5  -5   1  442.31    6.52   0
  -5   5   1  448.02   13.87   0
   5   5  -1  419.31    6.33   0
   5  -5  -1  444.54   13.41   0
   5   5  -1  479.13    7.55   0
  -5   5   1  418.10   12.49   0
   4   5  -1 1352.96   11.15   0
  -4   5   1 1206.74   16.67   0
   4  -5  -1 1305.26   17.68   0
   4   5  -1 1311.29   11.11   0
  -4   5   1 1238.79   17.06   0
  -4  -5   1 1263.61   11.04   0
  -3   5   1 1145.13   14.59   0
   3  -5  -1 1199.69   14.82   0
  -3   5   1 1126.42   15.11   0
   3   5  -1 1149.57   10.76   0
   3   5  -1 1184.45   10.89   0
  -3  -5   1 1148.30   10.80   0
   2  -5  -1 1076.91   13.22   0
  -2   5   1  978.23   12.72   0
   2   5  -1 1026.25   10.60   0
  -2  -5   1 1028.16   10.53   0
  -2   5   1 1013.57   12.84   0
   2   5  -1 1064.25   10.57   0
  -1  -5   1    8.41    5.19   0
   1   5  -1   10.17    3.64   0
  -1   5   1   10.29    5.09   0
  -1  -5   1   10.71    3.75   0
   1  -5  -1   13.91    5.28   0
   1   5  -1    8.02    3.73   0
  -1   5   1   14.23    5.13   0
   0  -5   1 2110.69   15.29   0
   0  -5  -1 2172.40   15.95   0
   0   5  -1 1959.92   14.17   0
   0   5   1 1981.70   15.33   0
   0   5  -1 2052.12   14.93   0
   0   5   1 2055.27   15.51   0
   0  -5   1 1989.94   14.24   0
  -1  -5  -1   10.94    6.12   0
   1  -5   1    3.09    5.07   0
  -1   5  -1   -1.62    5.10   0
  -1   5  -1    0.89    5.05   0
   1   5   1  -15.14    5.64   0
   1   5   1  -22.09    5.58   0
   1  -5   1    4.49    5.20   0
   2   5   1  950.90   10.32   0
  -2   5  -1  953.13   11.72   0
   2  -5   1 1001.32   12.04   0
  -2  -5  -1 1023.86   10.65   0
   2  -5   1  989.16   11.98   0
   2   5   1  953.64   10.39   0
  -2   5  -1  923.77   11.64   0
   3   5   1   49.35    5.37   0
  -3  -5  -1   46.82    5.52   0
  -3   5  -1   45.90    5.60   0
   3  -5   1   47.36    5.60   0
   3   5   1   43.17    5.28   0
   3  -5   1   50.30    5.58   0
  -3   5  -1   46.87    5.46   0
   4   5   1   29.12    5.13   0
  -4  -5  -1   24.07    5.12   0
   4  -5   1   25.24    5.29   0
   4   5   1   30.11    4.96   0
   4  -5   1   21.07    5.29   0
  -4   5  -1   23.80    5.31   0
  -4   5  -1   24.10    5.27   0
   5   5   1  333.67    6.89   0
  -5   5  -1  327.50    8.90   0
  -5  -5  -1  353.97    7.09   0
   5  -5   1  346.13    8.99   0
   5  -5   1  348.64    9.14   0
  -5   5  -1  322.71    9.00   0
   5   5   1  360.99    7.14   0
  -6  -5  -1 1177.60   10.28   0
  -6   5  -1 1115.87   16.25   0
   6  -5   1 1135.98   15.21   0
   6   5   1 1151.61   10.16   0
  -6   5  -1 1089.18   15.91   0
   6   5   1 1127.51   10.05   0
   6  -5   1 1138.08   16.26   0
   7   5   1  508.11    7.47   0
   7  -5   1  474.88   12.05   0
   7   5   1  483.93    7.56   0
  -7   5  -1  448.37   11.78   0
  -7   5  -1  435.73   12.09   0
  -7  -5  -1  479.08    7.70   0
  -8  -5  -1   22.34    5.12   0
   8  -5   1   31.54    6.53   0
  -8   5  -1   28.94    7.37   0
   8   5   1   21.96    5.14   0
   8   5   1   19.91    3.55   0
  -8   5  -1   25.06    6.36   0
   9  -5   1  203.61   10.37   0
  -9   5  -1  188.81   10.45   0
  -9   5  -1  192.78   10.46   0
   9   5   1  177.74    4.96   0
   9   5   1  197.15    6.16   0
  -9  -5  -1  217.27    6.26   0
  10  -5   1  224.09   11.40   0
  10   5   1  206.65    5.30   0
 -10  -5  -1  202.45    5.35   0
 -10   5  -1  211.01   11.53   0
 -10   5  -1  211.36   11.34   0
  10   5   1  197.44    5.10   0
 -11   5  -1   11.57    9.32   0
  11  -5   1   12.17    8.15   0
 -11  -5  -1   11.21    3.79   0
  11   5   1   11.91    3.72   0
 -11   5  -1    9.99    8.33   0
  11  -5   1   12.85    8.12   0
  11   5   1   12.05    5.22   0
  12   5   1  252.41    6.66   0
  12   5   1  247.01    6.43   0
 -12  -5  -1  247.22    6.79   0
 -13  -5  -1  135.23    6.28   0
  13   5   1  146.67    6.32   0
  13   5   1  148.38    6.35   0
 -12  -6   1    6.08    6.93   0
  12   6  -1   -2.88    6.85   0
  12   6  -1    0.30    4.84   0
  11   6  -1   12.68    4.82   0
 -11  -6   1   17.65    4.90   0
  11   6  -1    6.17    6.76   0
  10   6  -1   25.71    3.95   0
 -10  -6   1   29.30    4.05   0
  10   6  -1   24.72    6.00   0
   9   6  -1  113.17    4.71   0
   9   6  -1  140.27    4.85   0
  -9  -6   1  137.95    4.93   0
   8   6  -1   90.19    5.65   0
  -8  -6   1   99.61    4.40   0
   8   6  -1   93.35    4.38   0
  -7  -6   1 1468.30   11.48   0
   7   6  -1 1434.30   10.48   0
   7   6  -1 1517.96   11.40   0
   6   6  -1  655.59    8.48   0
  -6  -6   1  651.23    8.34   0
  -6   6   1  595.75   19.61   0
  -6   6   1  617.59   20.24   0
   6   6  -1  646.87    8.30   0
   5   6  -1   18.88    3.54   0
  -5  -6   1   16.54    3.59   0
  -5   6   1   21.92    6.50   0
   5   6  -1   22.59    3.54   0
  -5   6   1   17.45    6.21   0
   5  -6  -1   15.52    5.15   0
   4  -6  -1  206.45    8.53   0
  -4   6   1  196.02    7.58   0
   4   6  -1  185.48    4.91   0
   4   6  -1  194.49    5.00   0
  -4   6   1  192.66    8.73   0
  -4  -6   1  190.61    5.14   0
  -3  -6   1  849.13    9.32   0
   3   6  -1  842.23    9.29   0
   3  -6  -1  797.33   12.50   0
  -3   6   1  765.31   11.62   0
  -3   6   1  794.25   11.79   0
   3   6  -1  834.57    9.36   0
   2   6  -1   11.46    5.03   0
   2  -6  -1    9.49    5.07   0
   2   6  -1    6.55    4.98   0
  -2   6   1    8.41    4.91   0
  -2   6   1    5.92    5.07   0
  -2  -6   1   12.76    5.04   0
   1  -6  -1  849.16   10.90   0
  -1   6   1  770.64    9.66   0
   1   6  -1  782.59    8.66   0
   1   6  -1  789.58    8.75   0
  -1   6   1  753.05    9.57   0
  -1  -6   1  777.71    8.74   0
   0   6  -1    3.80    3.48   0
   0   6   1    4.98    4.99   0
   0  -6   1    4.55    3.57   0
   0  -6  -1    6.41    5.12   0
   0   6  -1    5.60    4.97   0
   0   6   1    7.32    4.97   0
  -1   6  -1  513.71    8.68   0
  -1   6  -1  508.64    8.64   0
   1   6   1  474.80    7.30   0
   1  -6   1  528.33    8.81   0
   1  -6   1  556.55    8.84   0
   1   6   1  468.57    7.40   0
  -1  -6  -1  513.18    7.57   0
  -2   6  -1  214.18    6.94   0
   2   6   1  227.01    6.68   0
   2  -6   1  229.09    7.19   0
   2   6   1  228.57    5.61   0
  -2  -6  -1  224.35    5.56   0
   2  -6   1  242.93    7.23   0
  -2   6  -1  233.82    7.01   0
   3   6   1  398.98    7.52   0
   3  -6   1  416.49    8.69   0
  -3   6  -1  397.80    8.56   0
  -3  -6  -1  411.81    7.58   0
   3  -6   1  416.93    8.73   0
   3   6   1  398.38    6.48   0
  -3   6  -1  397.41    8.59   0
  -4  -6  -1  154.77    5.91   0
  -4   6  -1  143.65    6.53   0
   4  -6   1  145.12    6.50   0
   4   6   1  160.56    5.90   0
   4  -6   1  144.56    6.61   0
   4   6   1  145.58    5.81   0
  -4   6  -1  134.53    6.49   0
   5   6   1   76.69    5.35   0
  -5   6  -1   72.16    6.85   0
   5  -6   1   76.08    6.95   0
   5   6   1   70.06    5.41   0
  -5   6  -1   74.38    5.90   0
   5  -6   1   72.82    6.74   0
  -5  -6  -1   81.77    5.47   0
   6  -6   1  556.65   11.28   0
   6  -6   1  589.78   12.35   0
  -6   6  -1  542.69   12.25   0
   6   6   1  553.45    7.13   0
   6   6   1  556.13    8.02   0
  -6   6  -1  525.87   11.29   0
  -6  -6  -1  561.03    8.05   0
   7  -6   1  482.48   12.44   0
  -7   6  -1  454.11   12.51   0
   7   6   1  466.70    6.67   0
  -7  -6  -1  448.46    6.58   0
  -7   6  -1  450.75   12.33   0
   7   6   1  440.02    6.50   0
   8   6   1    1.97    3.53   0
   8   6   1    1.16    3.54   0
  -8  -6  -1   -1.00    3.59   0
  -8   6  -1    1.45    7.08   0
   8  -6   1    1.67    6.82   0
  -8   6  -1    1.37    7.06   0
  -9  -6  -1  165.01    5.01   0
   9   6   1  161.41    5.02   0
   9   6   1  162.08    5.01   0
 -10  -6  -1   52.32    6.93   0
  10   6   1   46.38    6.86   0
  10   6   1   54.83    5.00   0
  11   6   1   34.77    6.93   0
  11   6   1   40.74    5.16   0
 -11  -6  -1   39.10    5.11   0
 -12  -6  -1    8.49    6.98   0
  12   6   1   12.45    6.89   0
  12   6   1    0.64    6.83   0
  10   7  -1    2.81    6.69   0
  10   7  -1    2.02    6.77   0
 -10  -7   1    3.56    6.82   0
   9   7  -1    2.74    4.72   0
   9   7  -1    7.08    6.59   0
  -9  -7   1    5.41    6.73   0
   8   7  -1   51.73    5.01   0
  -8  -7   1   51.18    4.23   0
   8   7  -1   46.52    4.18   0
   7   7  -1   92.99    4.52   0
  -7  -7   1   98.42    4.51   0
   7   7  -1   92.99    4.40   0
   6   7  -1  219.62    5.25   0
  -6   7   1  220.04   13.11   0
   6   7  -1  209.48    6.45   0
  -6   7   1  214.18   13.28   0
  -6  -7   1  217.68    5.52   0
  -5   7   1    7.53    6.53   0
   5   7  -1    6.55    5.22   0
   5  -7  -1   10.75    6.05   0
  -5   7   1    6.46    6.28   0
   5   7  -1    7.87    5.04   0
  -5  -7   1    9.43    5.17   0
   4  -7  -1    9.21    4.91   0
  -4   7   1    7.38    6.05   0
  -4  -7   1    9.97    5.00   0
  -4   7   1    8.14    6.29   0
   4   7  -1   10.92    4.95   0
   4   7  -1   12.50    4.87   0
   3   7  -1   23.27    3.58   0
   3   7  -1   24.41    5.03   0
  -3   7   1   23.80    5.31   0
  -3  -7   1   21.43    3.73   0
   3  -7  -1   20.67    5.23   0
  -3   7   1   16.04    5.17   0
  -2  -7   1  360.16    6.41   0
   2   7  -1  342.82    6.20   0
  -2   7   1  340.30    8.11   0
  -2   7   1  344.66    8.05   0
   2  -7  -1  351.89    8.28   0
   2   7  -1  356.08    6.31   0
  -1   7   1  105.87    5.98   0
  -1   7   1   97.88    5.89   0
  -1  -7   1   97.68    5.63   0
   1   7  -1  112.61    5.68   0
   1  -7  -1  106.61    6.06   0
   1   7  -1   99.61    5.71   0
   0   7  -1   73.79    5.51   0
   0  -7   1   76.07    5.53   0
   0   7   1   73.91    5.43   0
   0  -7  -1   72.44    5.50   0
   0   7  -1   72.23    5.45   0
   0   7   1   71.78    5.47   0
  -1   7  -1   79.74    5.64   0
  -1  -7  -1   68.48    5.75   0
   1   7   1   71.99    4.29   0
   1  -7   1   76.86    5.86   0
   1   7   1   66.33    4.21   0
  -1   7  -1   42.54    6.70   0
   2   7   1   59.92    4.02   0
   2  -7   1   67.13    5.45   0
  -2   7  -1   62.74    5.44   0
  -2   7  -1   57.91    5.43   0
   2   7   1   64.50    5.36   0
  -2  -7  -1   75.59    5.45   0
  -3  -7  -1   11.57    5.00   0
  -3   7  -1   11.03    4.96   0
   3   7   1    6.83    4.90   0
   3   7   1   12.61    4.91   0
  -3   7  -1    9.95    4.91   0
   3  -7   1    5.65    4.85   0
  -4   7  -1  282.54    8.03   0
   4   7   1  304.27    6.96   0
  -4   7  -1  284.14    8.97   0
  -4  -7  -1  328.75    6.98   0
   4  -7   1  299.93    8.02   0
   4   7   1  315.75    7.00   0
   5  -7   1    1.46    4.88   0
  -5   7  -1   -1.18    6.23   0
  -5   7  -1    1.64    6.23   0
   5   7   1    3.76    3.56   0
  -5  -7  -1    0.65    3.64   0
   5   7   1    6.07    3.54   0
   6   7   1   -2.03    4.99   0
   6   7   1    0.62    4.96   0
  -6   7  -1   -0.24    6.25   0
  -6  -7  -1    2.39    5.11   0
   6  -7   1    0.83    5.87   0
  -6   7  -1    1.05    6.05   0
  -7   7  -1    2.29    7.44   0
   7   7   1    1.34    3.68   0
   7   7   1   -5.92    5.12   0
  -7   7  -1    3.04    7.26   0
  -7  -7  -1   -0.38    3.70   0
  -8  -7  -1  154.21    6.94   0
   8   7   1  145.18    5.64   0
   8   7   1  143.38    6.61   0
  -8   7  -1  130.40   16.47   0
  -8   7  -1    0.22    4.78   0
  -8   7  -1  139.31   17.43   0
  -9  -7  -1   24.04    6.93   0
   9   7   1   25.28    4.96   0
   9   7   1   28.07    6.72   0
  10   7   1   36.48    5.33   0
 -10  -7  -1   72.91    7.18   0
  10   7   1   52.88    7.16   0
   8   8  -1   12.54    5.01   0
  -8  -8   1   12.56    6.94   0
   8   8  -1   14.73    5.01   0
  -7  -8   1  233.64    6.88   0
   7   8  -1  229.39    6.74   0
   7   8  -1  241.96    6.92   0
   6   8  -1   19.14    4.63   0
  -6   8   1   11.94   12.25   0
  -6  -8   1    9.99    4.73   0
  -6   8   1   10.18   11.66   0
   6   8  -1    9.89    6.54   0
   5   8  -1   27.82    6.65   0
   5  -8  -1   33.35    8.15   0
  -5   8   1   31.68    7.19   0
  -5   8   1   29.16    9.52   0
   5   8  -1   33.32    6.65   0
  -5  -8   1   33.27    6.67   0
   4  -8  -1   32.99    5.57   0
  -4   8   1   24.02    5.53   0
  -4   8   1   25.54    5.76   0
   4   8  -1   21.01    3.86   0
  -4  -8   1   17.11    5.44   0
   4   8  -1   38.34    5.31   0
  -3  -8   1  168.33    5.37   0
   3   8  -1  160.36    5.31   0
   3   8  -1  176.50    6.38   0
  -3   8   1  174.53    7.05   0
  -3   8   1  155.88    7.60   0
   3  -8  -1  173.91    7.20   0
  -2   8   1    0.42    4.92   0
  -2   8   1    0.24    5.08   0
   2  -8  -1    2.61    4.87   0
   2   8  -1    2.97    3.46   0
  -2  -8   1    4.84    3.45   0
   2   8  -1    2.72    3.43   0
  -1  -8   1  117.07    4.93   0
   1   8  -1  133.13    6.07   0
  -1   8   1  125.13    6.34   0
   1   8  -1  126.65    6.07   0
  -1   8   1  137.09    6.47   0
   1  -8  -1  154.67    6.45   0
   0   8   1    5.41    5.09   0
   0   8   1    4.02    5.00   0
   0   8  -1    1.72    4.97   0
   0   8  -1   -0.88    4.95   0
   0  -8  -1    6.89    5.03   0
   0  -8   1    5.94    4.95   0
  -1  -8  -1   53.43    5.37   0
  -1   8  -1   47.59    5.26   0
   1  -8   1   38.22    5.54   0
  -1   8  -1   49.97    5.45   0
   1   8   1   44.54    5.49   0
   1   8   1   47.55    5.35   0
  -2   8  -1    0.90    3.54   0
  -2   8  -1    1.70    5.08   0
   2  -8   1    1.66    5.04   0
  -2  -8  -1   -5.93    5.17   0
   2   8   1    2.59    5.06   0
   2   8   1    2.58    3.61   0
  -3   8  -1  385.48    8.93   0
   3   8   1  386.61    6.99   0
   3   8   1  367.93    6.86   0
  -3  -8  -1  367.07    7.03   0
   3  -8   1  382.05    9.19   0
  -3   8  -1  399.58    9.05   0
  -4   8  -1    0.84    5.23   0
   4   8   1    2.65    3.65   0
  -4  -8  -1    5.32    5.15   0
  -4   8  -1    1.27    5.05   0
   4  -8   1    3.39    6.08   0
   4   8   1   -0.57    5.12   0
   5  -8   1   19.93    7.86   0
  -5  -8  -1   22.37    4.78   0
  -5   8  -1   17.05    6.85   0
   5   8   1   19.16    4.74   0
  -5   8  -1   17.81    6.57   0
   5   8   1   13.13    6.56   0
   6  -8   1    6.99    7.78   0
  -6   8  -1    0.25    8.37   0
   6   8   1    3.97    6.56   0
  -6  -8  -1   -1.56    6.69   0
  -6   8  -1    2.54    8.03   0
   6   8   1   -1.85    6.64   0
   7   8   1  127.68    7.64   0
   7   8   1  129.79    5.84   0
  -7   8  -1  142.58   12.43   0
  -7   8  -1  139.11   12.06   0
  -7  -8  -1  140.59    7.95   0
  -8  -8  -1   39.11    5.39   0
   8   8   1   21.36    7.16   0
   8   8   1   42.31    5.22   0
   5  -9  -1   41.30    9.05   0
  -5   9   1   33.62    8.79   0
  -5   9   1   32.79    9.39   0
  -5  -9   1   33.61    5.24   0
   5   9  -1   34.37    7.01   0
   5   9  -1   29.54    4.96   0
  -4   9   1   21.96    8.57   0
  -4  -9   1   24.04    5.08   0
   4  -9  -1   28.29    8.59   0
   4   9  -1   21.20    6.85   0
   4   9  -1   17.97    4.93   0
  -4   9   1   24.19    8.88   0
  -3  -9   1   36.66    7.06   0
  -3   9   1   31.84    7.64   0
  -3   9   1   29.08    7.30   0
   3   9  -1   39.29    5.13   0
   3  -9  -1   37.44    8.69   0
   3   9  -1   40.24    6.94   0
  -2  -9   1  179.55    7.79   0
   2  -9  -1  131.06    8.49   0
  -2   9   1  148.11    8.08   0
  -2   9   1  153.25    8.50   0
   2   9  -1  162.25    7.62   0
   2   9  -1  122.51    6.03   0
   1   9  -1   14.60    6.89   0
  -1   9   1   16.36    7.04   0
   1  -9  -1   21.21    6.91   0
  -1  -9   1   17.49    6.89   0
   1   9  -1   20.88    6.73   0
  -1   9   1   20.17    6.75   0
   0   9  -1   55.62    7.18   0
   0   9   1   55.85    7.07   0
   0  -9  -1   49.04    5.46   0
   0   9   1   58.76    7.23   0
   0   9  -1   41.62    7.19   0
   0  -9   1   56.44    7.06   0
   1   9   1   18.74    6.86   0
  -1   9  -1   11.86    6.72   0
  -1   9  -1   13.58    6.92   0
   1  -9   1    9.56    6.87   0
   1   9   1   16.16    6.65   0
  -1  -9  -1   14.38    6.75   0
   2  -9   1  108.44    7.91   0
   2   9   1  118.03    7.61   0
  -2  -9  -1  103.28    6.02   0
  -2   9  -1  114.30    7.76   0
   2   9   1  102.90    5.90   0
  -2   9  -1  108.65    7.80   0
  -3  -9  -1    2.83    6.92   0
   3   9   1    9.29    6.77   0
   3   9   1   10.37    6.63   0
   3  -9   1   11.78    6.72   0
  -3   9  -1    6.51    8.45   0
  -3   9  -1    3.40    6.87   0
   4   9   1   49.70    5.47   0
  -4  -9  -1   44.52    5.47   0
  -4   9  -1   70.40    7.73   0
   4  -9   1   63.76    7.77   0
  -4   9  -1   71.80    7.54   0
   4   9   1   47.48    5.47   0
  -5   9  -1   22.40    8.88   0
  -5  -9  -1   25.68    5.12   0
   5  -9   1   19.95    8.58   0
   5   9   1   15.11    5.05   0
   5   9   1   20.18    4.99   0
  -5   9  -1   22.27    8.63   0
  16   0  -2   26.20    5.54   0
 -16   0   2   20.15    7.97   0
 -15   0   2   -4.59    7.12   0
  15   0  -2    2.18    6.52   0
  15   0  -2    2.09    6.58   0
 -14   0   2  190.28    7.53   0
  14   0  -2  201.41    6.94   0
  14   0  -2  204.49    6.81   0
  13   0  -2   -3.53    5.08   0
 -13   0   2    0.19    5.33   0
  13   0  -2    0.22    3.50   0
  12   0  -2   27.12    5.11   0
 -12   0   2   28.82    5.40   0
  12   0  -2   23.34    4.97   0
  11   0  -2    0.33    4.68   0
 -11   0   2   -1.05    5.08   0
  11   0  -2    1.31    4.89   0
  10   0  -2  867.91   10.44   0
  10   0  -2  774.82    9.12   0
 -10   0   2  813.14   10.46   0
   9   0  -2   -0.37    5.09   0
  -9   0   2    1.78    5.07   0
   9   0  -2    1.46    4.73   0
   8   0  -2 1562.61   13.83   0
   8   0  -2 1512.15   13.43   0
  -8   0   2 1481.70   13.71   0
   7   0  -2   -0.44    5.26   0
  -7   0   2    3.27    3.57   0
   7   0  -2   -1.70    4.99   0
   6   0  -2 1408.86   13.83   0
  -6   0   2 1533.36   14.83   0
   6   0  -2 1528.53   14.88   0
   5   0  -2   -1.77    3.48   0
  -5   0   2   -1.13    4.96   0
   5   0  -2   -1.94    5.02   0
   4   0  -2 5665.89   32.00   0
   4   0  -2 5658.48   32.94   0
  -4   0   2 5599.55   32.60   0
   3   0  -2    2.71    4.21   0
  -3   0   2    1.69    5.63   0
  -3   0   2    1.32    6.06   0
   3   0  -2    1.20    5.75   0
  -2   0   2   65.22    6.00   0
  -2   0   2   71.67    6.12   0
   2   0  -2   66.02    6.11   0
   2   0  -2   65.66    5.92   0
   1   0  -2    3.56    6.37   0
   1   0  -2    5.69    5.94   0
  -1   0   2    4.10    6.23   0
  -1   0   2    6.81    6.04   0
   0   0  -2 1610.16   23.83   0
   0   0   2 1620.62   24.07   0
   0   0   2 1728.93   24.95   0
   0   0  -2 1757.31   25.34   0
  -1   0  -2    9.56    6.20   0
  -1   0  -2    5.08    4.74   0
   1   0   2    6.55    6.19   0
  -2   0  -2   73.44    6.80   0
   2   0   2   66.16    5.28   0
  -3   0  -2    4.06    5.57   0
   3   0   2    5.20    5.43   0
   4   0   2    4.36    4.84   0
  -4   0  -2    1.26    5.04   0
   5   0   2   -0.93    3.49   0
  -5   0  -2    0.61    3.55   0
   6   0   2 2114.56   14.93   0
  -6   0  -2 2109.78   15.68   0
   7   0   2   -2.84    4.70   0
  -7   0  -2   -0.03    4.77   0
  -8   0  -2  117.97    5.97   0
   8   0   2  126.43    4.65   0
  -9   0  -2    1.25    3.73   0
   9   0   2   -1.82    5.00   0
  10   0   2  146.26    5.86   0
 -10   0  -2  143.36    6.10   0
  11   0   2    4.15    4.58   0
 -11   0  -2    1.67    4.83   0
 -12   0  -2  209.76    6.48   0
  12   0   2  180.89    4.97   0
  13   0   2    1.21    4.84   0
  13   0   2    5.63    3.41   0
 -13   0  -2   -9.83    5.18   0
  14   0   2   43.09    6.00   0
  14   0   2   40.76    4.88   0
 -14   0  -2   50.22    6.93   0
 -15   0  -2    3.20    6.96   0
  15   0   2    2.20    6.61   0
  15   0   2   -0.56    6.71   0
 -15  -1   2   68.02    7.67   0
  15  -1  -2   65.42    7.19   0
 -15   1   2   46.10    7.98   0
  15  -1  -2   67.24    7.33   0
  15   1  -2   58.56    7.08   0
  15   1  -2   47.65    7.27   0
  14   1  -2   51.69    5.71   0
 -14  -1   2   50.88    5.82   0
  14  -1  -2   53.99    5.71   0
 -14   1   2   46.78    6.06   0
  14   1  -2   43.83    4.15   0
  14  -1  -2   48.05    5.49   0
 -13  -1   2   35.10    5.48   0
  13  -1  -2   37.50    5.44   0
  13   1  -2   39.05    5.18   0
 -13   1   2   35.55    5.80   0
  13  -1  -2   41.16    5.17   0
  13   1  -2   40.18    5.24   0
 -12   1   2  550.70    9.10   0
  12  -1  -2  561.81    9.62   0
  12  -1  -2  567.63    9.28   0
 -12  -1   2  554.99    7.98   0
  12   1  -2  543.86    7.72   0
  12   1  -2  563.71    8.44   0
 -11  -1   2    9.96    5.06   0
 -11   1   2   11.29    5.33   0
  11  -1  -2    3.33    5.00   0
  11   1  -2    7.85    3.52   0
  11   1  -2    5.33    5.04   0
  11  -1  -2   10.11    5.12   0
 -10  -1   2 1369.46   11.97   0
  10  -1  -2 1279.72   13.15   0
  10   1  -2 1434.64   11.92   0
  10   1  -2 1323.68   11.41   0
  10  -1  -2 1424.92   13.85   0
 -10   1   2 1358.76   14.24   0
   9   1  -2  822.81    9.82   0
  -9   1   2  777.87   11.60   0
  -9  -1   2  819.76    9.92   0
   9  -1  -2  830.80   11.34   0
   9  -1  -2  772.66   10.92   0
   9   1  -2  831.10    9.64   0
   8   1  -2  161.18    6.08   0
   8   1  -2  149.41    5.17   0
  -8   1   2  155.70    6.96   0
   8  -1  -2  152.41    6.68   0
  -8  -1   2  149.23    5.10   0
   8  -1  -2  155.72    6.79   0
  -7  -1   2  179.78    5.42   0
   7   1  -2  169.73    5.20   0
   7  -1  -2  191.92    7.10   0
   7   1  -2  178.85    5.32   0
   7  -1  -2  202.89    7.39   0
  -7   1   2  180.98    7.21   0
   6   1  -2   69.46    5.60   0
  -6   1   2   66.55    5.92   0
  -6  -1   2   68.52    5.67   0
   6  -1  -2   70.30    5.90   0
   6  -1  -2   70.04    7.21   0
   6   1  -2   71.01    5.49   0
   5   1  -2 4137.46   22.44   0
   5   1  -2 4355.82   22.56   0
  -5  -1   2 4024.60   21.91   0
  -5   1   2 4024.08   31.20   0
   5  -1  -2 4297.32   32.31   0
   5  -1  -2 4164.19   31.16   0
  -4  -1   2   82.55    4.84   0
   4   1  -2   77.20    4.78   0
   4  -1  -2   87.78    8.39   0
  -4  -1   2   85.36    4.76   0
   4   1  -2   88.22    4.91   0
  -4   1   2   85.55    7.25   0
   4  -1  -2   85.17    7.23   0
  -3  -1   2 7458.83   34.31   0
  -3  -1   2 7630.37   34.26   0
   3   1  -2 7748.07   34.65   0
   3   1  -2 7547.18   34.22   0
   2   1  -2 6467.90   34.78   0
  -2  -1   2 6577.35   35.33   0
  -2  -1   2 6453.51   34.76   0
   2   1  -2 6729.57   35.40   0
   1   1  -2  323.39    9.12   0
  -1  -1   2  326.78    9.15   0
  -1  -1   2  329.13    9.16   0
   1   1  -2  328.41    9.23   0
   1  -1  -2  329.14   14.15   0
  -1   1   2  322.08   14.10   0
   1  -1  -2  313.74   14.17   0
   0  -1   2  604.65   12.54   0
   0   1  -2  610.48   12.54   0
   0   1  -2  621.15   12.72   0
   0  -1   2  623.41   12.51   0
   0   1   2  641.04   15.03   0
   0  -1  -2  632.61   15.18   0
   1  -1   2  699.42   14.03   0
  -1   1  -2  791.21   14.57   0
  -1   1  -2  727.09   14.00   0
  -1  -1  -2  727.17   12.97   0
   1  -1   2  764.43   14.18   0
   1   1   2  725.22   12.83   0
  -3  -1  -2 1227.11   13.82   0
   3  -1   2 1090.32   14.34   0
   3   1   2 1220.11   13.68   0
  -3   1  -2 1059.15   14.31   0
  -3   1  -2 1044.35   14.16   0
  -4  -1  -2  932.45   11.47   0
   4  -1   2  907.57   12.75   0
  -4   1  -2  862.75   11.98   0
   4   1   2  900.25   11.14   0
  -4   1  -2  855.77   12.42   0
   5   1   2   94.43    5.76   0
  -5  -1  -2   98.43    5.98   0
  -5   1  -2   94.96    6.12   0
  -5   1  -2   87.99    6.23   0
   5  -1   2   93.35    6.06   0
  -6  -1  -2  378.15    6.78   0
   6   1   2  396.71    7.66   0
   6  -1   2  392.72    7.47   0
  -6   1  -2  404.10    8.48   0
   7   1   2  354.32    6.41   0
  -7   1  -2  378.05    8.17   0
   7  -1   2  379.65    7.92   0
  -7  -1  -2  394.83    7.55   0
   8   1   2   37.50    5.68   0
   8  -1   2   38.38    3.97   0
  -8  -1  -2   50.76    5.73   0
  -8   1  -2   47.21    5.54   0
   9  -1   2   11.00    4.88   0
   9   1   2    6.06    4.82   0
  -9   1  -2   11.37    3.59   0
  -9  -1  -2   16.57    5.18   0
  10  -1   2  650.47    9.10   0
 -10   1  -2  661.84    9.39   0
 -10  -1  -2  650.42    8.66   0
  10   1   2  658.80    8.50   0
  11  -1   2  609.19    8.86   0
 -11  -1  -2  577.54    7.46   0
  11   1   2  614.56    8.23   0
 -11   1  -2  587.66    9.16   0
  12   1   2  198.27    6.11   0
  12   1   2  198.74    6.24   0
 -12   1  -2  178.16    5.55   0
  12  -1   2  172.28    5.18   0
 -12  -1  -2  189.21    6.30   0
  13   1   2  276.03    5.97   0
 -13   1  -2  311.69    7.76   0
  13   1   2  325.11    7.12   0
  13  -1   2  302.05    7.39   0
 -13   1  -2  318.29    7.35   0
 -13  -1  -2  283.95    6.18   0
  14  -1   2    8.47    6.53   0
  14   1   2    7.66    4.60   0
  14   1   2    4.85    6.50   0
 -14  -1  -2   12.04    6.71   0
 -14   1  -2   10.75    6.52   0
 -14   1  -2    6.59    6.79   0
  14  -1   2    4.54    6.47   0
  15  -1   2   51.06    7.12   0
  15  -1   2   51.82    7.17   0
  15   1   2   55.67    6.92   0
 -15   1  -2   65.20    7.59   0
  15   1   2   52.53    7.03   0
 -15   1  -2   47.20    7.25   0
 -15  -1  -2   52.74    7.43   0
  15   2  -2    5.07    6.74   0
 -15  -2   2    2.87    5.18   0
  15   2  -2    1.47    4.86   0
 -15   2   2   11.75    8.91   0
  15  -2  -2    9.10    8.40   0
  15  -2  -2   12.79    6.57   0
 -15   2   2   10.38    6.85   0
 -14   2   2  188.14   10.65   0
  14  -2  -2  192.86    8.46   0
  14   2  -2  203.25    7.80   0
 -14   2   2  190.93    8.44   0
  14   2  -2  223.65    7.56   0
  14  -2  -2  218.88    9.81   0
 -14  -2   2  178.46    8.28   0
 -13   2   2   59.28    6.35   0
 -13   2   2   57.27    5.79   0
  13   2  -2   49.15    5.55   0
 -13  -2   2   62.71    5.76   0
  13   2  -2   62.42    5.63   0
  13  -2  -2   59.77    5.78   0
  13  -2  -2   70.46    5.90   0
 -12   2   2  185.34    7.03   0
  12   2  -2  184.30    5.06   0
  12  -2  -2  202.09    8.31   0
 -12   2   2  198.41    8.64   0
  12  -2  -2  199.44    7.15   0
  12   2  -2  211.98    6.34   0
 -12  -2   2  212.67    6.39   0
 -11   2   2  384.80    9.45   0
  11  -2  -2  376.11    8.76   0
  11  -2  -2  390.43    9.12   0
  11   2  -2  375.22    7.31   0
  11   2  -2  379.45    7.12   0
 -11  -2   2  354.40    7.39   0
 -10   2   2   73.35    6.22   0
  10   2  -2   70.68    4.06   0
 -10  -2   2   67.35    5.54   0
  10  -2  -2   66.28    5.77   0
  10  -2  -2   76.38    6.92   0
  10   2  -2   72.37    5.32   0
   9   2  -2   32.48    3.91   0
  -9  -2   2   27.22    5.33   0
  -9   2   2  185.39    8.47   0
   9   2  -2   36.71    5.09   0
   9  -2  -2   32.43    5.81   0
   9  -2  -2   35.46    5.43   0
  -8  -2   2  879.03    9.81   0
   8  -2  -2  855.98   13.75   0
   8   2  -2  835.83    9.47   0
   8  -2  -2  891.70   14.26   0
  -8   2   2  837.86   14.86   0
   8   2  -2  888.67    9.72   0
   7   2  -2  124.89    5.72   0
   7  -2  -2  122.90    8.18   0
  -7   2   2  110.62    7.95   0
  -7  -2   2  108.72    5.75   0
   7  -2  -2  114.18    7.84   0
   7   2  -2  116.80    5.96   0
   6  -2  -2   24.14    6.49   0
  -6  -2   2   25.03    5.06   0
   6   2  -2   23.66    3.61   0
   6   2  -2   20.34    5.16   0
  -6   2   2   21.97    6.06   0
   6  -2  -2   25.84    7.55   0
  -6   2   2   22.12    5.95   0
  -5   2   2    1.79    7.26   0
   5  -2  -2    9.82    8.31   0
   5  -2  -2    1.81    8.02   0
  -5  -2   2    3.24    3.53   0
   5   2  -2   -0.91    4.97   0
   5   2  -2    5.35    3.61   0
  -5   2   2    7.06    7.20   0
   4   2  -2 4116.52   20.85   0
   4   2  -2 4422.22   21.67   0
  -4  -2   2 4337.65   21.67   0
  -4  -2   2 4064.30   20.69   0
   3   2  -2 1356.56   13.30   0
  -3  -2   2 1233.98   12.83   0
   3   2  -2 1254.36   13.05   0
  -3  -2   2 1376.94   13.56   0
  -2  -2   2  199.83    6.38   0
  -2  -2   2  200.22    6.32   0
   2  -2  -2  214.70   13.63   0
  -2   2   2  192.71   13.22   0
  -2   2   2  200.09   13.08   0
   2   2  -2  196.31    6.26   0
   2   2  -2  198.98    6.15   0
  -1   2   2  232.91    9.74   0
  -1  -2   2  229.02    6.95   0
   1   2  -2  228.87    6.96   0
  -1  -2   2  247.00    8.09   0
   1  -2  -2  235.22   10.02   0
   1   2  -2  245.42    8.09   0
   0   2   2  680.12   12.59   0
   0   2  -2  775.88   12.56   0
   0  -2  -2  738.16   13.63   0
   0   2  -2  706.40   12.16   0
   0  -2   2  706.80   12.21   0
   0  -2   2  778.55   12.49   0
  -1   2  -2  533.15   11.01   0
   1  -2   2  569.12   11.14   0
   1  -2   2  564.61   11.22   0
  -1   2  -2  570.56   11.32   0
   1   2   2  564.14   10.68   0
  -1  -2  -2  540.51   10.69   0
  -2   2  -2 2190.12   20.44   0
   2  -2   2 2147.96   20.33   0
   2  -2   2 2305.20   20.88   0
   2   2   2 2193.54   17.64   0
  -2  -2  -2 2296.79   17.37   0
  -2   2  -2 2229.79   20.64   0
  -3  -2  -2 1345.57   12.66   0
   3  -2   2 1357.06   16.00   0
  -3   2  -2 1307.92   15.97   0
   3  -2   2 1306.00   15.49   0
   3   2   2 1310.33   12.90   0
  -3   2  -2 1269.15   15.26   0
  -4   2  -2   97.71    8.61   0
  -4  -2  -2  129.34    5.26   0
   4   2   2  125.81    6.17   0
   4  -2   2  164.15    7.22   0
  -4   2  -2  130.59    6.80   0
   5   2   2  515.81    8.20   0
   5  -2   2  524.75   10.08   0
  -5   2  -2  498.12    9.86   0
  -5   2  -2  482.90    9.76   0
  -5  -2  -2  497.83    7.53   0
  -6  -2  -2 1591.39   12.28   0
   6   2   2 1391.31   11.01   0
  -6   2  -2 1355.91   13.91   0
   6  -2   2 1430.63   14.62   0
  -6   2  -2 1398.39   14.65   0
  -7   2  -2    0.03    5.06   0
   7   2   2   -2.14    3.52   0
  -7   2  -2    2.51    4.85   0
   7  -2   2    4.37    4.97   0
  -7  -2  -2   -2.67    3.72   0
   8   2   2   66.28    3.96   0
  -8  -2  -2   58.47    5.52   0
  -8   2  -2   66.73    5.44   0
  -8   2  -2   67.25    5.57   0
   8  -2   2   65.71    4.43   0
   9  -2   2    8.56    5.05   0
  -9   2  -2   11.61    5.12   0
   9   2   2   16.78    3.43   0
  -9  -2  -2   13.59    5.12   0
  -9   2  -2   11.43    4.83   0
  10  -2   2  766.36   10.36   0
 -10   2  -2  709.60    9.33   0
 -10  -2  -2  919.14    9.79   0
 -10   2  -2  770.05   10.67   0
  10   2   2  759.28    7.97   0
 -11   2  -2   11.99    5.08   0
 -11   2  -2    7.88    4.77   0
  11   2   2    3.21    4.87   0
 -11  -2  -2   10.26    5.15   0
  11  -2   2   11.54    4.90   0
  11   2   2    4.46    4.92   0
 -12   2  -2  346.04    8.16   0
  12   2   2  387.78    7.15   0
 -12   2  -2  356.62    7.92   0
  12  -2   2  358.99    8.02   0
 -12  -2  -2  374.54    7.30   0
  12   2   2  413.24    7.29   0
 -13  -2  -2   44.58    5.63   0
 -13   2  -2   48.47    5.57   0
  13  -2   2   49.23    5.58   0
 -13   2  -2   59.60    5.78   0
  13   2   2   38.88    4.04   0
  13   2   2   47.61    5.46   0
 -14   2  -2  102.77    5.91   0
  14  -2   2  133.34    7.65   0
 -14  -2  -2  129.60    5.76   0
  14  -2   2  107.60    7.64   0
 -14   2  -2  127.34    7.87   0
  14   2   2  110.73    5.61   0
  14   2   2  111.10    5.74   0
  15  -2   2   21.57    6.81   0
  15   2   2   23.01    6.83   0
 -15   2  -2   20.42    7.44   0
  15   2   2   15.80    6.77   0
 -15  -2  -2   28.77    7.13   0
  15  -2   2   28.24    6.84   0
 -15   2  -2   21.88    6.95   0
 -15  -3   2    5.59    7.35   0
  15   3  -2   12.18    6.85   0
  15  -3  -2   17.68    8.47   0
 -15   3   2   15.54    8.90   0
 -15   3   2   13.46    8.51   0
  15  -3  -2   16.14    9.83   0
  15   3  -2   22.41    6.81   0
  14   3  -2   16.84    6.64   0
 -14   3   2    1.02    7.98   0
 -14  -3   2    7.52    6.88   0
  14   3  -2   -2.47    6.63   0
  14  -3  -2    2.53    8.02   0
  14  -3  -2   -0.01    7.87   0
 -14   3   2    2.83    8.43   0
 -13   3   2  467.36   13.45   0
  13   3  -2  560.36    8.26   0
 -13  -3   2  523.43    8.51   0
 -13   3   2  479.10   12.58   0
  13  -3  -2  546.44   13.55   0
  13  -3  -2  518.96   13.30   0
  13   3  -2  551.37    8.30   0
  12  -3  -2   23.30    6.32   0
 -12   3   2   22.15    6.76   0
 -12   3   2   22.41    6.29   0
  12  -3  -2   21.26    6.12   0
  12   3  -2   22.03    5.25   0
  12   3  -2   17.79    5.07   0
 -12  -3   2   21.52    5.28   0
 -11   3   2  774.62   15.31   0
 -11  -3   2  882.51    9.50   0
  11  -3  -2  850.73   15.93   0
  11   3  -2  817.27    8.19   0
  11  -3  -2  902.05   16.34   0
 -11   3   2  812.56   16.11   0
  11   3  -2  908.47    9.42   0
  10   3  -2  645.27    7.42   0
  10  -3  -2  654.62   14.68   0
 -10  -3   2  634.34    7.51   0
 -10   3   2  644.81   15.72   0
  10  -3  -2  672.19   15.17   0
  10   3  -2  635.67    7.27   0
 -10   3   2  617.58   14.85   0
  -9  -3   2  215.64    6.34   0
  -9   3   2  200.59   10.89   0
   9   3  -2  212.52    6.08   0
   9   3  -2  210.57    6.29   0
   9  -3  -2  197.88   10.55   0
   9  -3  -2  204.66   10.98   0
  -9   3   2  190.74   10.30   0
   8  -3  -2   36.70    9.40   0
   8  -3  -2   38.38    9.11   0
   8   3  -2   32.22    3.73   0
  -8  -3   2   37.79    5.16   0
   8   3  -2   45.94    5.19   0
  -8   3   2   34.84    8.74   0
  -8   3   2   36.28    9.24   0
  -7  -3   2 1551.01   11.86   0
   7   3  -2 1580.49   11.87   0
   7   3  -2 1556.65   10.95   0
   6   3  -2  229.07    6.53   0
   6   3  -2  245.74    6.48   0
  -6  -3   2  229.62    6.54   0
  -5  -3   2   92.53    4.42   0
   5   3  -2   97.62    4.44   0
   5   3  -2   93.59    4.42   0
  -4  -3   2   24.36    5.73   0
   4   3  -2   28.58    5.46   0
  -4  -3   2   35.14    5.66   0
   4   3  -2   37.01    5.37   0
  -3   3   2    1.81    6.26   0
   3  -3  -2    2.35    6.02   0
  -3  -3   2    3.04    4.87   0
   3   3  -2    4.95    4.85   0
   3   3  -2    0.57    5.08   0
  -3   3   2    2.08    5.42   0
  -3  -3   2    0.98    5.02   0
  -2   3   2   97.86    7.57   0
   2  -3  -2  104.54    7.34   0
  -2   3   2   98.48    7.03   0
   2   3  -2  100.49    5.91   0
   2   3  -2  141.78    6.41   0
  -2  -3   2  100.42    5.94   0
  -2  -3   2  138.63    6.37   0
  -1  -3   2 1806.45   15.31   0
  -1  -3   2 1781.41   15.04   0
   1  -3  -2 1847.51   19.43   0
   1   3  -2 1772.81   14.51   0
  -1   3   2 1721.10   19.07   0
  -1   3   2 1800.08   19.09   0
   1   3  -2 1814.19   15.09   0
   0   3  -2  856.79   10.84   0
   0  -3   2  875.45   11.71   0
   0  -3  -2  922.64   12.77   0
   0  -3   2  872.90   11.64   0
   0   3   2  870.77   12.49   0
   0   3  -2  892.25   11.72   0
   0   3   2  871.37   12.46   0
   1  -3   2 1351.68   14.40   0
   1   3   2 1602.15   15.22   0
  -1  -3  -2 1566.57   15.10   0
  -1   3  -2 1307.74   14.29   0
   1  -3   2 1187.42   13.06   0
   1   3   2 1156.21   12.52   0
  -1   3  -2 1178.81   13.08   0
   2   3   2 2854.49   17.67   0
  -2  -3  -2 2924.65   18.69   0
   2  -3   2 2875.76   20.55   0
   2   3   2 2731.12   17.28   0
  -2   3  -2 2694.46   20.18   0
   2  -3   2 2890.31   21.15   0
  -2   3  -2 2746.90   20.33   0
  -3  -3  -2 4637.43   21.23   0
   3   3   2 4343.73   20.23   0
  -3   3  -2 4637.10   26.85   0
   3  -3   2 4564.35   26.04   0
  -3   3  -2 4540.24   26.65   0
   3  -3   2 4604.65   27.05   0
   4   3   2  503.19    8.03   0
  -4  -3  -2  508.05    8.33   0
   4  -3   2  485.95    9.87   0
  -4   3  -2  463.16    9.63   0
   4  -3   2  477.96    9.78   0
  -4   3  -2  439.79    8.77   0
   5  -3   2 3654.68   24.12   0
  -5   3  -2 3505.16   23.69   0
  -5   3  -2 3516.72   23.66   0
   5   3   2 3580.99   17.43   0
  -5  -3  -2 3955.80   18.21   0
   6  -3   2  572.76   10.34   0
  -6   3  -2  569.16   10.33   0
  -6  -3  -2  561.97    7.37   0
   6   3   2  557.68    8.04   0
  -6   3  -2  618.78   10.79   0
   7  -3   2  652.53   10.73   0
   7   3   2  633.08    7.54   0
  -7   3  -2  646.85   10.81   0
  -7   3  -2  617.13   10.47   0
   7   3   2  650.83    8.41   0
  -7  -3  -2  645.87    7.64   0
  -8  -3  -2   99.40    4.29   0
  -8   3  -2   86.04    5.86   0
   8   3   2   98.76    5.38   0
   8   3   2   95.08    4.32   0
   8  -3   2   92.32    6.01   0
  -8   3  -2   92.10    6.05   0
   9  -3   2 2906.06   20.00   0
  -9  -3  -2 2781.09   14.05   0
  -9   3  -2 2803.01   19.76   0
   9   3   2 3025.05   14.93   0
   9   3   2 2999.96   15.12   0
  -9   3  -2 2753.20   19.96   0
  10  -3   2   55.45    5.53   0
 -10  -3  -2   67.24    5.22   0
  10   3   2   64.64    5.17   0
 -10   3  -2   58.82    5.63   0
 -10   3  -2   62.83    5.39   0
  10   3   2   67.40    5.09   0
 -11   3  -2  204.11    7.28   0
  11   3   2  185.53    4.86   0
 -11   3  -2  144.04    8.60   0
  11  -3   2  158.04    9.73   0
  11   3   2  199.06    6.32   0
 -11  -3  -2  209.58    6.27   0
  12   3   2  141.18    4.84   0
  12   3   2  148.12    5.04   0
 -12  -3  -2  156.58    4.99   0
 -12   3  -2  147.29    6.77   0
 -12   3  -2  152.03    7.00   0
  12  -3   2  168.43    6.90   0
  13   3   2   60.92    4.21   0
 -13  -3  -2   64.78    5.62   0
 -13   3  -2   64.22    6.21   0
  13   3   2   60.37    6.16   0
  13  -3   2   61.17    5.91   0
 -13   3  -2   58.15    5.97   0
 -14   3  -2   42.82    7.07   0
  14   3   2   29.66    6.84   0
  14   3   2   32.15    5.19   0
  14  -3   2   46.65    7.11   0
 -14   3  -2   53.61    7.38   0
  14  -3   2   39.95    6.98   0
 -14  -3  -2   18.29    7.18   0
  14   4  -2    2.17    4.85   0
 -14  -4   2   -4.06    7.03   0
  14   4  -2   -1.28    4.83   0
  13   4  -2    1.29    4.74   0
 -13  -4   2   -1.84    6.83   0
  13   4  -2   10.01    6.64   0
  12   4  -2  419.76    6.78   0
  12   4  -2  446.37    7.99   0
 -12  -4   2  461.35    8.16   0
  11   4  -2   54.68    4.08   0
  11   4  -2   52.01    4.03   0
 -11  -4   2   52.33    4.08   0
  10   4  -2  244.05    5.30   0
 -10  -4   2  262.42    6.55   0
  10   4  -2  249.33    6.42   0
   9   4  -2   76.43    5.49   0
   9   4  -2   71.68    5.50   0
  -9  -4   2   70.91    5.45   0
   8   4  -2  553.26    7.89   0
  -8  -4   2  514.90    7.68   0
   8   4  -2  539.62    7.81   0
   7   4  -2   80.14    4.25   0
   7   4  -2   77.00    4.14   0
  -7  -4   2   72.40    4.22   0
   6   4  -2  758.47    8.03   0
   6   4  -2  836.99    8.32   0
  -6  -4   2  788.80    8.31   0
  -5  -4   2   39.97    5.29   0
   5   4  -2   40.55    5.31   0
   5   4  -2   38.36    5.34   0
   4   4  -2   41.90    5.40   0
   4   4  -2   41.76    5.31   0
  -4  -4   2   34.24    5.24   0
   4  -4  -2   38.28    7.96   0
  -4   4   2   36.74    7.44   0
  -4   4   2   39.27    7.64   0
  -3   4   2   55.13    6.88   0
  -3   4   2   59.97    7.08   0
   3   4  -2   52.74    5.48   0
   3  -4  -2   53.73    7.19   0
  -3  -4   2   58.95    5.54   0
   3   4  -2   57.06    5.58   0
  -3  -4   2   56.23    5.47   0
  -2  -4   2 3118.28   17.29   0
  -2   4   2 2887.31   23.50   0
   2   4  -2 2818.09   16.67   0
  -2   4   2 2893.23   23.48   0
   2   4  -2 2974.69   16.90   0
   2  -4  -2 3012.23   24.05   0
  -2  -4   2 2943.57   16.85   0
   1   4  -2    0.51    3.52   0
  -1   4   2    2.49    4.88   0
  -1   4   2    1.48    5.04   0
  -1  -4   2    3.84    3.64   0
  -1  -4   2    4.98    3.55   0
   1  -4  -2    3.10    5.24   0
   1   4  -2    4.26    3.57   0
   0   4   2 1148.48   12.28   0
   0  -4  -2 1231.05   12.53   0
   0   4  -2 1205.39   11.74   0
   0  -4   2 1203.38   11.67   0
   0   4  -2 1159.82   11.52   0
   0  -4   2 1202.52   11.68   0
   0   4   2 1150.14   12.18   0
   1  -4   2   -1.83    4.99   0
   1   4   2    1.91    3.56   0
   1  -4   2    0.33    3.54   0
  -1   4  -2    2.32    4.82   0
   1   4   2   -0.51    3.41   0
  -1   4  -2    0.97    3.46   0
  -1  -4  -2    0.43    3.75   0
   2   4   2   88.05    5.71   0
   2   4   2   96.50    4.46   0
  -2   4  -2   91.31    5.99   0
   2  -4   2  100.11    6.06   0
  -2   4  -2   96.51    5.90   0
   2  -4   2   93.65    6.01   0
  -2  -4  -2   94.40    4.54   0
   3   4   2   33.16    3.76   0
   3  -4   2   38.55    5.50   0
  -3  -4  -2   33.47    3.90   0
   3  -4   2   35.45    4.06   0
  -3   4  -2   29.54    5.24   0
  -3   4  -2   33.94    5.35   0
   3   4   2   34.21    3.83   0
   4   4   2 3072.44   15.54   0
  -4  -4  -2 3055.38   15.60   0
  -4   4  -2 2904.35   20.87   0
   4  -4   2 3026.76   21.17   0
   4  -4   2 3070.39   21.48   0
  -4   4  -2 2952.51   21.21   0
   4   4   2 3009.04   15.87   0
  -5  -4  -2    5.15    5.19   0
   5  -4   2    1.37    5.04   0
   5   4   2   -5.98    5.18   0
   5   4   2    8.52    4.91   0
  -5   4  -2    4.96    4.93   0
  -5   4  -2    4.24    6.24   0
   5  -4   2    0.19    5.11   0
  -6  -4  -2  327.45    6.99   0
  -6   4  -2  302.10    8.33   0
   6   4   2  335.22    6.87   0
   6   4   2  313.26    6.85   0
  -6   4  -2  306.37    8.39   0
   6  -4   2  307.25    8.45   0
  -7  -4  -2  232.07    6.56   0
   7   4   2  230.43    6.32   0
   7   4   2  242.59    6.47   0
   7  -4   2  214.84    7.61   0
  -7   4  -2  206.88    7.51   0
  -7   4  -2  210.59    7.48   0
  -8   4  -2  537.89   11.19   0
   8   4   2  581.96    7.05   0
   8   4   2  570.90    7.73   0
  -8   4  -2  555.28   10.69   0
   8  -4   2  563.17   11.25   0
  -8  -4  -2  577.96    7.17   0
  -9  -4  -2    5.33    3.51   0
  -9   4  -2    4.13    4.81   0
   9  -4   2    5.21    4.79   0
  -9   4  -2    7.45    4.95   0
   9   4   2   -6.56    4.79   0
   9   4   2    7.81    3.45   0
 -10   4  -2  733.84   12.83   0
 -10   4  -2  758.04   12.43   0
  10   4   2  793.08    8.68   0
  10  -4   2  731.32   12.81   0
  10   4   2  774.95    7.88   0
 -10  -4  -2  770.64    8.00   0
  11  -4   2   77.45    6.06   0
 -11   4  -2   78.16    7.40   0
 -11   4  -2   67.59    7.05   0
  11   4   2   58.76    4.20   0
  11   4   2   76.36    5.41   0
 -11  -4  -2   82.41    4.28   0
 -12  -4  -2   11.92    5.34   0
  12  -4   2   13.09    5.14   0
  12   4   2   16.18    5.07   0
  12   4   2    9.52    3.65   0
 -12   4  -2   12.63    6.67   0
 -12   4  -2    6.15    6.35   0
  13   4   2    6.89    4.74   0
  13   4   2   12.34    4.65   0
 -13  -4  -2    8.74    4.79   0
 -13   4  -2    7.44    6.92   0
  13  -4   2    6.86    7.92   0
 -13   4  -2    9.86    8.12   0
 -14   4  -2  215.45   11.08   0
 -14  -4  -2  217.49    8.72   0
  14  -4   2  250.07   10.31   0
  14  -4   2  238.51   12.04   0
  14   4   2  251.27    8.51   0
  14   4   2  248.13    8.50   0
 -14   4  -2  227.23   10.13   0
  13   5  -2   56.80    5.46   0
 -13  -5   2   50.08    5.64   0
  13   5  -2   58.46    5.38   0
 -12  -5   2   10.07    6.78   0
  12   5  -2   -1.74    6.66   0
  12   5  -2   29.93    6.57   0
 -11  -5   2  234.71    5.89   0
  11   5  -2  247.74    5.76   0
  11   5  -2  285.09    6.92   0
  10   5  -2   88.48    5.64   0
  10   5  -2   91.55    5.61   0
 -10  -5   2  108.29    5.79   0
  -9  -5   2  106.81    5.76   0
   9   5  -2  106.90    5.58   0
   9   5  -2   97.59    4.43   0
   8   5  -2    4.97    3.57   0
  -8  -5   2   -1.65    3.69   0
   8   5  -2    2.42    3.56   0
  -7  -5   2  391.40    7.18   0
   7   5  -2  355.45    5.94   0
   7   5  -2  385.92    7.07   0
   6   5  -2  154.64    4.75   0
  -6  -5   2  177.20    6.06   0
   6   5  -2  174.42    5.97   0
   5   5  -2    4.61    3.70   0
   5   5  -2    2.62    3.74   0
  -5   5   2    6.81    9.12   0
   5  -5  -2    4.65    9.58   0
  -5  -5   2    4.92    3.80   0
  -5   5   2    3.11    9.12   0
   4  -5  -2   80.99    7.87   0
  -4   5   2   78.26    7.66   0
  -4   5   2   79.89    7.96   0
   4   5  -2   88.93    4.38   0
   4   5  -2   72.56    4.51   0
  -4  -5   2   76.47    5.97   0
   3   5  -2  165.63    4.97   0
  -3  -5   2  155.43    4.96   0
   3   5  -2  167.88    4.99   0
   3  -5  -2  169.26    8.34   0
  -3   5   2  154.50    8.07   0
  -3   5   2  162.33    8.55   0
  -3  -5   2  177.28    5.16   0
  -2   5   2    6.85    5.26   0
   2  -5  -2   16.34    5.33   0
  -2  -5   2    7.58    5.12   0
  -2   5   2   19.90    5.23   0
  -2  -5   2    9.39    5.16   0
   2   5  -2    7.65    5.07   0
   2   5  -2    5.43    4.92   0
  -1   5   2  952.27   11.96   0
  -1  -5   2 1006.56    9.81   0
   1   5  -2  959.13    9.63   0
   1  -5  -2 1015.61   12.55   0
   1   5  -2  991.07   10.53   0
  -1   5   2  928.77   11.08   0
  -1  -5   2 1038.26   10.77   0
   0   5   2  126.92    6.21   0
   0   5   2  123.99    6.20   0
   0  -5  -2  130.08    6.43   0
   0  -5   2  128.95    6.16   0
   0   5  -2  118.79    4.87   0
   0   5  -2  120.54    6.05   0
   0  -5   2  121.73    4.82   0
   1  -5   2   58.14    4.35   0
   1  -5   2   63.04    5.51   0
   1   5   2   56.33    5.45   0
  -1   5  -2   58.66    4.14   0
   1   5   2   59.55    5.60   0
  -1   5  -2   55.32    5.51   0
  -1  -5  -2   60.15    5.71   0
  -2  -5  -2 1523.69   12.61   0
  -2   5  -2 1402.50   13.51   0
  -2   5  -2 1493.22   13.86   0
   2   5   2 1493.11   12.41   0
   2  -5   2 1417.48   12.84   0
   2   5   2 1545.09   12.53   0
   2  -5   2 1531.99   14.08   0
  -3  -5  -2  791.79    8.61   0
  -3   5  -2  833.13   11.17   0
   3  -5   2  850.25   11.32   0
  -3   5  -2  764.15   10.82   0
   3   5   2  745.17    8.26   0
   3   5   2  815.32    8.60   0
   3  -5   2  817.67   11.03   0
  -4   5  -2  183.33    6.93   0
   4  -5   2  183.47    6.84   0
  -4  -5  -2  193.82    6.30   0
   4   5   2  185.37    5.96   0
  -4   5  -2  175.86    6.83   0
   4   5   2  185.21    6.05   0
   4  -5   2  187.95    6.93   0
   5   5   2  178.81    6.20   0
   5   5   2  182.21    5.00   0
  -5  -5  -2  206.99    6.34   0
   5  -5   2  184.22    7.17   0
   5  -5   2  193.04    7.15   0
  -5   5  -2  175.62    7.08   0
  -5   5  -2  194.62    7.17   0
   6  -5   2  218.26    7.63   0
  -6  -5  -2  211.85    5.26   0
   6   5   2  210.06    5.00   0
  -6   5  -2  210.47    8.41   0
   6   5   2  218.10    5.16   0
  -6   5  -2  208.07    7.58   0
   6  -5   2  214.42    7.70   0
   7  -5   2   85.83    6.12   0
  -7  -5  -2   81.54    4.33   0
  -7   5  -2   85.44    6.27   0
   7   5   2   90.53    5.38   0
   7   5   2   86.32    4.20   0
  -7   5  -2   81.97    6.14   0
   8   5   2    2.09    4.71   0
  -8   5  -2    0.76    5.90   0
  -8  -5  -2    3.39    3.54   0
   8   5   2    0.01    3.36   0
   8  -5   2    4.10    4.74   0
  -8   5  -2    3.28    5.93   0
  -9  -5  -2   69.98    5.46   0
   9  -5   2   69.67    6.92   0
   9   5   2   58.40    5.31   0
   9   5   2   67.27    5.18   0
  -9   5  -2   62.57    6.11   0
  -9   5  -2   63.32    5.95   0
 -10  -5  -2   78.53    5.65   0
  10   5   2   97.34    5.53   0
 -10   5  -2   85.06    7.66   0
 -10   5  -2   83.57    6.60   0
  10  -5   2   86.00    7.32   0
  10   5   2   91.79    5.42   0
  11  -5   2   33.97    7.58   0
 -11   5  -2   30.59    6.80   0
 -11   5  -2   26.82    7.16   0
  11   5   2   20.94    5.42   0
 -11  -5  -2   29.29    3.98   0
  11   5   2   24.94    3.97   0
  12   5   2   -0.49    6.60   0
  12  -5   2    3.74    7.93   0
 -12   5  -2    5.59    9.37   0
  12   5   2    8.60    6.63   0
 -12   5  -2    3.42    8.53   0
 -12  -5  -2   -1.43    6.89   0
 -13   5  -2   31.58   10.57   0
  13  -5   2   34.97    8.99   0
 -13  -5  -2   43.99    7.14   0
  13  -5   2   39.42    8.92   0
  13   5   2   21.16    5.10   0
  13   5   2   34.42    7.03   0
 -13   5  -2   31.84   10.11   0
  12   6  -2   23.14    6.84   0
  12   6  -2   18.16    7.06   0
 -12  -6   2    8.62    7.19   0
  11   6  -2    1.72    4.79   0
 -11  -6   2   -1.03    4.85   0
  11   6  -2    1.60    4.78   0
  10   6  -2   78.55    4.44   0
  10   6  -2   84.12    6.47   0
 -10  -6   2   84.80    4.64   0
   9   6  -2   18.27    3.65   0
  -9  -6   2   21.65    3.71   0
   9   6  -2   22.22    3.85   0
   8   6  -2  112.00    5.78   0
   8   6  -2  109.53    4.47   0
  -8  -6   2  126.66    5.77   0
  -7  -6   2    5.04    3.65   0
   7   6  -2   -0.36    5.08   0
   7   6  -2   -4.24    3.57   0
  -6  -6   2  712.65    8.74   0
   6   6  -2  705.81    7.78   0
   6   6  -2  682.18    7.55   0
   5   6  -2    0.95    3.51   0
  -5   6   2    0.48    6.79   0
   5  -6  -2    0.26    6.84   0
  -5   6   2    0.85    6.61   0
   5   6  -2    0.75    4.79   0
  -5  -6   2    0.52    3.49   0
  -4   6   2    5.96    6.29   0
   4  -6  -2    4.32    5.99   0
   4   6  -2    6.44    3.44   0
  -4  -6   2    6.89    3.51   0
   4   6  -2    7.38    3.49   0
  -4   6   2    2.74    5.93   0
  -3   6   2    9.19    5.04   0
  -3  -6   2   19.07    4.99   0
   3   6  -2   13.59    4.91   0
   3   6  -2   12.05    4.98   0
   3  -6  -2   10.74    4.99   0
  -3   6   2   12.10    5.50   0
  -2   6   2   31.76    5.27   0
  -2  -6   2   36.02    3.84   0
   2   6  -2   35.07    3.74   0
   2  -6  -2   37.88    5.34   0
  -2   6   2   35.85    5.42   0
   2   6  -2   44.15    5.09   0
  -1  -6   2  103.14    4.62   0
  -1   6   2   99.83    5.94   0
  -1  -6   2  100.22    5.70   0
  -1   6   2   93.14    4.64   0
   1   6  -2   93.94    4.34   0
   1   6  -2   96.83    4.37   0
   1  -6  -2  101.59    4.87   0
   0  -6   2  208.20    6.45   0
   0   6   2  187.01    6.39   0
   0   6  -2  204.13    6.38   0
   0   6  -2  182.20    6.33   0
   0   6   2  186.30    6.55   0
   0  -6   2  189.07    6.51   0
   0  -6  -2  181.90    5.40   0
   1  -6   2    0.03    3.45   0
   1   6   2   -0.58    4.91   0
  -1   6  -2    2.96    3.38   0
  -1   6  -2    2.65    4.83   0
   1   6   2    3.34    3.43   0
   1  -6   2    2.02    4.96   0
  -1  -6  -2   -0.38    5.05   0
   2   6   2  624.60    8.80   0
  -2   6  -2  675.22    9.58   0
   2   6   2  630.77    8.74   0
  -2   6  -2  600.92    8.52   0
   2  -6   2  683.14    9.70   0
   2  -6   2  640.04    9.64   0
  -2  -6  -2  643.24    8.08   0
   3  -6   2  440.09    8.57   0
  -3   6  -2  407.17    8.37   0
   3   6   2  423.87    7.56   0
   3   6   2  423.61    6.52   0
   3  -6   2  445.91    8.60   0
  -3   6  -2  423.49    8.49   0
  -3  -6  -2  463.01    7.81   0
  -4   6  -2   29.01    5.24   0
  -4   6  -2   34.12    5.22   0
  -4  -6  -2   42.95    5.14   0
   4   6   2   28.01    5.20   0
   4  -6   2   36.45    5.18   0
   4  -6   2   34.82    5.25   0
   4   6   2   27.07    3.73   0
  -5   6  -2   61.76    5.77   0
   5  -6   2   69.15    5.79   0
   5   6   2   71.17    5.31   0
  -5   6  -2   60.92    5.71   0
   5  -6   2   66.48    5.67   0
  -5  -6  -2   66.95    5.33   0
   5   6   2   70.04    5.31   0
   6   6   2    2.95    3.56   0
  -6   6  -2    4.10    4.89   0
   6  -6   2    3.40    5.89   0
  -6   6  -2    1.61    5.99   0
   6  -6   2    3.04    5.89   0
  -6  -6  -2   -1.71    4.87   0
   6   6   2    0.28    4.86   0
   7   6   2   -1.13    3.51   0
  -7   6  -2    4.15    5.00   0
  -7  -6  -2    6.90    3.49   0
  -7   6  -2    3.07    5.96   0
   7   6   2    5.67    3.47   0
   7  -6   2    3.44    6.03   0
   8   6   2  427.48    6.50   0
   8   6   2  454.59    7.51   0
  -8   6  -2  415.74   10.95   0
   8  -6   2  422.20   11.67   0
  -8  -6  -2  403.89    6.51   0
  -8   6  -2  418.52   11.63   0
   9  -6   2   95.51    8.04   0
  -9   6  -2   89.92    8.98   0
  -9   6  -2   81.88    8.14   0
   9   6   2   86.22    5.80   0
  -9  -6  -2   83.75    4.55   0
   9   6   2   86.02    4.49   0
  10  -6   2   18.17    9.48   0
 -10  -6  -2   23.55    6.73   0
 -10   6  -2   19.16    9.54   0
 -10   6  -2   19.33    9.63   0
  10   6   2   18.88    6.61   0
  10   6   2   13.68    6.62   0
  11   6   2   28.51    6.96   0
 -11  -6  -2   24.10    6.99   0
  11   6   2   19.72    6.85   0
  12   6   2   14.86    5.03   0
 -12  -6  -2   21.59    5.12   0
  12   6   2    2.85    6.95   0
  10   7  -2   14.61    6.78   0
 -10  -7   2   11.30    6.95   0
  10   7  -2   10.22    6.86   0
   9   7  -2  145.55    7.50   0
   9   7  -2  176.77    7.39   0
  -9  -7   2  161.94    7.62   0
   8   7  -2   -3.76    4.65   0
   8   7  -2    1.31    3.68   0
  -8  -7   2    1.61    3.69   0
   7   7  -2   12.23    5.19   0
  -7  -7   2   16.06    3.84   0
   7   7  -2   15.54    3.70   0
   6   7  -2    5.57    3.70   0
   6   7  -2   11.40    5.11   0
  -6  -7   2   13.05    3.75   0
  -5  -7   2  564.55    8.20   0
  -5   7   2  510.98   14.80   0
   5   7  -2  517.53    8.07   0
   5   7  -2  499.97    7.03   0
   5  -7  -2  533.68   14.11   0
  -5   7   2  504.64   14.52   0
   4   7  -2   14.95    4.85   0
   4   7  -2    4.25    3.59   0
  -4   7   2   14.46    6.32   0
  -4   7   2   11.39    5.11   0
  -4  -7   2   10.42    5.01   0
   4  -7  -2   12.98    5.98   0
   3   7  -2  265.06    6.68   0
   3   7  -2  257.59    5.58   0
   3  -7  -2  261.75    8.00   0
  -3   7   2  251.28    8.19   0
  -3  -7   2  276.00    6.72   0
  -3   7   2  265.31    7.85   0
  -2   7   2   19.26    5.32   0
  -2  -7   2   22.94    5.01   0
   2   7  -2   23.12    4.98   0
   2   7  -2   26.20    3.58   0
  -2   7   2   17.60    5.02   0
   2  -7  -2   24.63    5.08   0
   1   7  -2   19.09    4.91   0
   1   7  -2   24.28    3.57   0
  -1   7   2   20.94    5.17   0
   1  -7  -2   26.71    5.14   0
  -1   7   2   24.18    5.01   0
  -1  -7   2   21.34    5.05   0
   0   7  -2    9.85    4.90   0
   0   7  -2   10.84    3.50   0
   0  -7   2   16.27    4.94   0
   0   7   2   10.20    3.51   0
   0  -7  -2   15.34    4.99   0
   0   7   2   12.73    4.87   0
   1   7   2 1159.98   11.57   0
   1   7   2 1107.11   11.20   0
   1  -7   2 1236.91   12.13   0
  -1   7  -2 1070.65   11.52   0
  -1  -7  -2 1188.60   11.63   0
   1  -7   2 1089.37   11.62   0
  -1   7  -2 1129.50   11.56   0
  -2   7  -2    5.66    5.03   0
  -2  -7  -2    9.45    3.69   0
   2  -7   2   17.02    4.94   0
   2  -7   2    9.77    4.94   0
   2   7   2   11.40    4.85   0
   2   7   2   10.45    4.94   0
  -2   7  -2   12.13    4.91   0
   3  -7   2   40.07    5.35   0
  -3   7  -2   37.75    5.28   0
   3   7   2   39.49    5.21   0
  -3  -7  -2   36.91    3.88   0
   3   7   2   36.06    3.81   0
  -3   7  -2   38.08    5.37   0
   3  -7   2   44.46    5.20   0
   4  -7   2   34.53    5.35   0
  -4  -7  -2   32.44    5.33   0
   4  -7   2   34.04    5.29   0
  -4   7  -2   28.42    5.33   0
   4   7   2   38.97    5.20   0
  -4   7  -2   33.16    5.34   0
   4   7   2   33.14    5.16   0
  -5   7  -2   32.23    5.32   0
   5  -7   2   37.95    6.30   0
  -5  -7  -2   31.63    3.78   0
  -5   7  -2   32.96    5.32   0
   5   7   2   30.42    5.25   0
   5   7   2   39.07    3.85   0
   5  -7   2   31.63    5.36   0
   6   7   2   76.44    5.49   0
  -6  -7  -2   61.64    4.29   0
   6  -7   2   81.21    6.14   0
  -6   7  -2   80.57    6.22   0
   6   7   2   70.45    4.39   0
   6  -7   2   76.77    5.90   0
  -6   7  -2   72.86    6.06   0
  -7   7  -2  236.97   10.06   0
   7   7   2  237.70    5.75   0
  -7   7  -2  238.00    9.74   0
   7   7   2  250.81    6.76   0
   7  -7   2  245.22    9.84   0
  -7  -7  -2  236.27    5.73   0
   8   7   2   30.73    6.72   0
   8  -7   2   21.66    9.45   0
  -8   7  -2   24.07    8.64   0
   8   7   2   16.64    4.75   0
  -8   7  -2   21.90    8.51   0
  -8  -7  -2   25.98    4.74   0
  -9   7  -2    0.60   10.47   0
   9   7   2   -1.40    4.70   0
  -9   7  -2    1.06   11.53   0
   9   7   2    0.02    4.71   0
  -9  -7  -2    1.46    4.79   0
  10   7   2    3.45    5.01   0
  10   7   2   12.42    4.92   0
 -10  -7  -2   17.44    4.98   0
  -8  -8   2   -0.36    4.90   0
   8   8  -2    3.79    4.66   0
   8   8  -2   -3.38    4.84   0
   7   8  -2   66.88    5.34   0
  -7  -8   2   64.35    5.57   0
   7   8  -2   68.10    7.36   0
  -6  -8   2   62.71    5.16   0
   6   8  -2   57.74    5.03   0
   6   8  -2   56.01    5.22   0
  -5  -8   2   57.10    6.80   0
  -5   8   2   43.43   10.03   0
   5  -8  -2   46.75    8.57   0
   5   8  -2   47.69    6.72   0
  -5   8   2   42.17    9.75   0
   5   8  -2   35.65    6.60   0
   4   8  -2   92.79    5.81   0
   4  -8  -2   99.01    6.84   0
  -4   8   2   91.84    6.67   0
   4   8  -2  102.67    5.84   0
  -4   8   2   94.54    6.87   0
  -4  -8   2   87.57    5.88   0
  -3   8   2   70.36    6.28   0
   3  -8  -2   69.59    6.00   0
  -3   8   2   69.55    6.03   0
   3   8  -2   66.22    5.61   0
   3   8  -2   62.77    4.27   0
  -3  -8   2   64.92    5.67   0
   2  -8  -2   92.35    7.19   0
   2   8  -2   81.43    4.44   0
   2   8  -2   74.40    5.79   0
  -2   8   2   77.80    6.45   0
  -2   8   2   92.44    6.04   0
  -2  -8   2   92.30    5.82   0
   1  -8  -2   -0.50    3.64   0
   1   8  -2   -0.93    5.04   0
   1   8  -2   -0.10    3.54   0
  -1   8   2   -3.11    4.97   0
  -1  -8   2   -3.87    3.61   0
  -1   8   2    0.24    5.18   0
   0   8   2  284.95    7.85   0
   0   8  -2  319.97    7.32   0
   0  -8   2  343.35    7.52   0
   0   8  -2  317.26    7.71   0
   0  -8  -2  320.75    7.71   0
   0   8   2  306.68    7.56   0
   1   8   2    0.61    5.06   0
  -1   8  -2    4.43    5.09   0
  -1   8  -2    4.17    4.98   0
   1  -8   2    6.52    5.03   0
  -1  -8  -2    2.78    5.03   0
   1   8   2    6.23    3.59   0
   2  -8   2  268.79    6.82   0
   2   8   2  307.98    7.35   0
   2   8   2  315.02    7.38   0
  -2   8  -2  272.65    7.73   0
  -2  -8  -2  334.52    7.52   0
  -2   8  -2  297.32    7.87   0
   3  -8   2  113.02    6.46   0
   3   8   2  105.96    4.79   0
  -3   8  -2  101.12    6.21   0
   3   8   2  104.83    4.85   0
  -3  -8  -2  107.19    4.86   0
  -3   8  -2  119.35    6.38   0
  -4   8  -2  101.60    6.36   0
   4   8   2  105.73    5.98   0
  -4  -8  -2  101.08    6.06   0
   4   8   2   90.53    4.76   0
  -4   8  -2  104.92    6.43   0
   4  -8   2  110.43    6.27   0
   5   8   2   28.27    4.93   0
  -5   8  -2   31.47    6.99   0
  -5  -8  -2   23.88    4.97   0
  -5   8  -2   28.71    8.51   0
   5   8   2   31.15    4.86   0
   5  -8   2   35.66    6.69   0
  -6   8  -2   84.51    7.96   0
   6  -8   2   93.07    7.71   0
  -6  -8  -2   92.18    5.48   0
  -6   8  -2   91.44    7.82   0
   6   8   2   96.75    5.43   0
   6   8   2   94.03    5.41   0
  -7  -8  -2   29.46    5.11   0
  -7   8  -2   32.55    8.91   0
   7   8   2   51.58    5.11   0
   7   8   2   28.29    6.94   0
  -7   8  -2   27.83    8.70   0
  -8   8  -2   32.23   11.72   0
   8   8   2    9.40    7.08   0
  -8   8  -2   31.07   11.49   0
   8   8   2   34.58    7.17   0
  -8  -8  -2   12.42    7.36   0
   5  -9  -2   38.13   10.24   0
   5   9  -2   19.42    6.96   0
  -5  -9   2    4.89    7.26   0
  -5   9   2   28.11   11.34   0
   5   9  -2   18.87    7.02   0
  -5   9   2   28.51   10.57   0
   4  -9  -2    2.42    8.09   0
   4   9  -2    4.84    4.57   0
  -4   9   2   -0.87    8.52   0
  -4   9   2    1.70    8.15   0
  -4  -9   2    4.40    4.73   0
   4   9  -2    2.93    6.62   0
  -3  -9   2  122.63    7.72   0
  -3   9   2  120.70    8.15   0
   3   9  -2  115.53    7.59   0
   3  -9  -2  119.35    8.38   0
   3   9  -2  100.58    7.51   0
  -3   9   2  113.84    8.41   0
  -2  -9   2   14.68    6.67   0
   2   9  -2    2.46    6.68   0
   2  -9  -2    3.80    6.73   0
  -2   9   2    6.52    6.99   0
   2   9  -2   11.87    6.64   0
  -2   9   2    5.14    6.69   0
  -1  -9   2   17.85    4.86   0
  -1   9   2   16.46    6.69   0
   1   9  -2   14.35    6.77   0
  -1   9   2   16.37    7.11   0
   1  -9  -2   22.70    6.73   0
   1   9  -2   11.13    4.92   0
   0  -9  -2   39.19    5.10   0
   0   9   2   35.77    5.08   0
   0   9  -2   43.07    7.00   0
   0   9   2   26.04    5.26   0
   0  -9   2   33.21    6.99   0
   0   9  -2   24.13    5.09   0
   1  -9   2  156.33    8.18   0
  -1   9  -2  142.09    6.37   0
  -1   9  -2  139.36    6.52   0
  -1  -9  -2  153.42    8.13   0
   1   9   2  156.47    8.05   0
   1   9   2  173.35    8.04   0
   2  -9   2   29.03    7.05   0
  -2  -9  -2   36.45    6.93   0
  -2   9  -2   21.25    7.05   0
  -2   9  -2   22.01    5.29   0
   2   9   2   25.56    6.79   0
   2   9   2   18.59    7.11   0
  -3   9  -2   17.31    7.01   0
  -3  -9  -2   34.99    7.01   0
  -3   9  -2   18.24    7.14   0
   3  -9   2   18.62    5.28   0
   3   9   2   34.28    6.86   0
   3   9   2   19.84    4.99   0
  -4   9  -2    1.77    6.71   0
  -4  -9  -2   -1.95    6.94   0
   4  -9   2    0.92    8.25   0
  -4   9  -2    0.66    6.87   0
   4   9   2   -0.14    6.66   0
   4   9   2    0.40    6.73   0
  -5   9  -2   30.09    7.21   0
   5  -9   2   32.38    7.19   0
  -5  -9  -2   37.27    7.13   0
 -15   0   3  188.44    7.24   0
  15   0  -3  202.43    8.17   0
  15   0  -3  182.51    6.89   0
  14   0  -3   -2.19    4.97   0
  14   0  -3   -1.81    5.19   0
 -14   0   3    1.42    3.95   0
  13   0  -3  789.22    9.99   0
 -13   0   3  760.14   10.80   0
  13   0  -3  791.96   10.23   0
  12   0  -3    2.30    3.55   0
 -12   0   3    0.80    3.78   0
  12   0  -3    5.02    3.56   0
 -11   0   3 1251.64   12.56   0
  11   0  -3 1205.71   11.87   0
  11   0  -3 1159.93   11.62   0
  10   0  -3   -2.98    4.82   0
 -10   0   3    2.49    5.20   0
  10   0  -3    5.59    5.00   0
   9   0  -3   59.57    5.78   0
  -9   0   3   59.09    5.69   0
   9   0  -3   65.78    5.51   0
   8   0  -3    1.93    3.57   0
  -8   0   3    2.60    5.22   0
   8   0  -3    5.45    5.21   0
  -7   0   3  141.55    6.41   0
   7   0  -3  144.25    6.46   0
   7   0  -3  145.03    6.28   0
   6   0  -3    3.08    4.75   0
  -6   0   3    0.35    3.47   0
   6   0  -3    0.45    4.94   0
   5   0  -3  557.61   10.51   0
   5   0  -3  517.62   10.05   0
  -5   0   3  530.53   10.36   0
   4   0  -3    2.71    3.72   0
  -4   0   3    3.22    5.00   0
  -4   0   3   -0.94    5.22   0
   4   0  -3   -0.92    5.26   0
  -3   0   3  766.74   13.78   0
   3   0  -3  777.66   13.59   0
  -3   0   3  800.47   14.16   0
   3   0  -3  799.55   13.44   0
   2   0  -3    1.34    5.67   0
   2   0  -3    0.68    3.96   0
  -2   0   3    0.84    5.61   0
  -2   0   3    2.58    5.61   0
   0   0  -3    5.72    5.89   0
   0   0   3    1.36    5.35   0
   0   0   3    0.43    5.70   0
   0   0  -3    1.94    5.47   0
  -1   0  -3 4916.26   31.03   0
   1   0   3 5207.93   31.83   0
  -1   0  -3 4662.62   30.18   0
   1   0   3 4541.61   29.71   0
  -2   0  -3   -5.58    5.88   0
   2   0   3   -5.68    5.76   0
  -2   0  -3   -7.06    5.98   0
  -3   0  -3  582.07   10.26   0
   3   0   3  551.58   10.10   0
  -4   0  -3    3.40    3.46   0
   4   0   3    3.59    4.74   0
  -5   0  -3 1428.12   12.64   0
   5   0   3 1431.66   13.26   0
  -6   0  -3    0.51    3.41   0
   6   0   3   -1.03    4.73   0
   7   0   3  435.57    7.75   0
  -7   0  -3  426.48    7.79   0
  -8   0  -3    6.40    5.28   0
   8   0   3    3.03    3.64   0
   9   0   3  910.09    9.89   0
  -9   0  -3  908.36   10.07   0
 -10   0  -3   -1.03    3.47   0
  10   0   3    2.43    4.59   0
 -11   0  -3    2.11    4.94   0
  11   0   3   -0.55    3.38   0
 -12   0  -3    2.21    4.94   0
  12   0   3   -1.93    4.73   0
 -13   0  -3  182.34    5.41   0
  13   0   3  172.39    5.25   0
  14   0   3   -1.56    6.38   0
  14   0   3   -0.12    4.48   0
 -14   0  -3    2.68    6.63   0
  15   0   3  939.82   12.21   0
 -15   0  -3 1205.99   13.79   0
  15   0   3 1322.16   13.14   0
  15  -1  -3    3.09    6.62   0
 -15   1   3   -1.31    7.23   0
  15   1  -3    1.67    6.59   0
  15   1  -3   -2.78    6.82   0
  15  -1  -3   -0.78    6.58   0
 -15  -1   3   -0.31    7.18   0
 -14   1   3   43.76    6.02   0
  14   1  -3   41.37    5.44   0
  14  -1  -3   38.57    5.69   0
  14   1  -3   30.90    5.31   0
 -14  -1   3   47.75    5.83   0
  14  -1  -3   40.66    5.57   0
  13   1  -3   94.53    5.71   0
  13  -1  -3   96.45    6.22   0
 -13   1   3   93.11    6.41   0
  13  -1  -3   82.99    4.78   0
 -13  -1   3   89.44    4.87   0
  13   1  -3   88.09    4.50   0
  12  -1  -3  829.83   11.08   0
  12   1  -3  800.86    9.70   0
 -12   1   3  829.48   11.83   0
  12   1  -3  822.35    9.53   0
  12  -1  -3  788.59   10.73   0
 -12  -1   3  807.21   10.19   0
  11  -1  -3  266.92    7.52   0
 -11  -1   3  285.93    7.07   0
  11   1  -3  257.74    5.51   0
 -11   1   3  267.11    7.81   0
  11   1  -3  262.28    6.78   0
  11  -1  -3  257.66    7.26   0
 -10  -1   3  883.25    9.46   0
  10   1  -3  908.09    9.47   0
  10  -1  -3  953.88   12.06   0
  10   1  -3  879.32    9.05   0
  10  -1  -3  920.37   11.54   0
 -10   1   3  917.45   12.17   0
   9  -1  -3  166.39    7.14   0
  -9   1   3  170.60    7.11   0
  -9  -1   3  192.42    6.57   0
   9   1  -3  177.66    6.56   0
   9   1  -3  189.26    6.43   0
   9  -1  -3  181.80    6.87   0
  -8   1   3  409.11    9.21   0
   8  -1  -3  431.68    9.45   0
   8   1  -3  395.60    6.75   0
   8  -1  -3  412.72    9.03   0
   8   1  -3  433.57    7.98   0
  -8  -1   3  420.45    8.06   0
  -7   1   3  168.76    7.19   0
   7  -1  -3  180.84    7.33   0
   7   1  -3  168.52    5.15   0
  -7  -1   3  173.95    6.38   0
   7   1  -3  176.47    6.42   0
   7  -1  -3  181.33    7.14   0
   6  -1  -3 1295.61   16.29   0
  -6  -1   3 1231.42   12.33   0
   6   1  -3 1281.03   12.51   0
   6   1  -3 1250.95   11.76   0
   6  -1  -3 1360.23   17.07   0
  -6   1   3 1270.56   17.07   0
  -5  -1   3 4272.66   22.32   0
   5  -1  -3 4147.44   31.88   0
   5   1  -3 4234.10   22.25   0
   5   1  -3 3941.95   21.78   0
   5  -1  -3 3937.24   31.09   0
  -5   1   3 3810.98   30.76   0
  -5  -1   3 3789.77   21.64   0
  -4   1   3  122.17    7.70   0
   4  -1  -3  128.52    7.93   0
   4  -1  -3  128.77    7.96   0
  -4  -1   3  122.66    6.48   0
  -4  -1   3  125.42    6.30   0
   4   1  -3  126.49    6.42   0
  -4   1   3  119.77    7.63   0
   4   1  -3  125.18    6.55   0
  -3  -1   3 1502.07   15.65   0
  -3   1   3 1565.98   25.63   0
  -3   1   3 1451.55   24.64   0
   3   1  -3 1501.27   15.52   0
   3   1  -3 1581.51   15.89   0
   3  -1  -3 1442.91   24.44   0
   3  -1  -3 1533.17   25.80   0
  -3  -1   3 1487.58   15.65   0
   2   1  -3 2700.58   21.54   0
  -2   1   3 2629.44   33.16   0
  -2   1   3 2688.14   33.38   0
   2   1  -3 2624.05   20.94   0
   2  -1  -3 2686.38   33.78   0
  -2  -1   3 2593.91   20.76   0
  -2  -1   3 2861.42   22.01   0
   2  -1  -3 2698.09   33.63   0
  -1   1   3    6.94    4.17   0
   1  -1  -3    7.23    5.85   0
   1  -1  -3    7.93    4.31   0
  -1  -1   3    5.07    4.18   0
   1   1  -3    7.16    3.97   0
  -1  -1   3    6.61    4.06   0
   1   1  -3    7.28    4.05   0
   0   1  -3 4114.21   27.73   0
   0  -1  -3 3776.81   29.72   0
   0   1  -3 3881.66   26.57   0
   0  -1   3 3749.64   26.24   0
   0   1   3 3852.56   30.22   0
   0  -1   3 4136.18   27.50   0
  -1  -1  -3 3761.32   25.89   0
  -1   1  -3 3938.26   26.83   0
   1  -1   3 3843.95   26.54   0
   1  -1   3 3883.71   26.73   0
   1   1   3 3673.64   25.85   0
  -1   1  -3 3870.98   26.57   0
  -2   1  -3   74.68    6.73   0
   2  -1   3   86.65    5.61   0
  -2   1  -3   80.77    5.49   0
  -2  -1  -3   74.59    5.22   0
   2   1   3   70.60    5.18   0
   2  -1   3   70.70    5.32   0
   3  -1   3  325.59    8.50   0
  -3   1  -3  324.58    8.37   0
  -3  -1  -3  303.18    7.06   0
  -3   1  -3  297.37    7.42   0
   3   1   3  329.12    7.89   0
  -4   1  -3 2178.33   17.07   0
  -4  -1  -3 2222.06   15.63   0
  -4   1  -3 2305.93   17.97   0
   4  -1   3 2275.78   17.42   0
   4   1   3 2328.16   16.35   0
   5  -1   3 2258.39   16.73   0
   5   1   3 2003.95   14.58   0
  -5  -1  -3 2196.83   15.28   0
  -5   1  -3 2158.22   16.58   0
  -5   1  -3 2147.04   16.58   0
  -6   1  -3  558.17   11.19   0
   6   1   3  626.98    8.79   0
  -6   1  -3  630.60    9.48   0
  -6  -1  -3  659.52    8.97   0
   6  -1   3  622.00    9.47   0
   7  -1   3  110.44    4.74   0
   7   1   3  123.22    5.78   0
  -7   1  -3  113.56    6.01   0
  -7  -1  -3  112.58    4.69   0
  -7   1  -3  111.10    4.81   0
   8   1   3  481.54    7.73   0
  -8   1  -3  446.70    8.32   0
  -8   1  -3  430.12    7.18   0
   8  -1   3  427.76    7.06   0
  -8  -1  -3  457.75    7.88   0
  -9   1  -3  365.83    6.67   0
   9  -1   3  377.82    6.72   0
  -9   1  -3  366.29    6.75   0
   9   1   3  372.61    6.29   0
  -9  -1  -3  413.13    7.53   0
  10  -1   3  577.90    8.55   0
 -10   1  -3  540.68    8.67   0
 -10  -1  -3  599.10    8.41   0
 -10   1  -3  590.47    8.85   0
  10   1   3  569.32    7.96   0
 -11   1  -3   32.11    5.19   0
  11   1   3   26.70    3.61   0
  11  -1   3   26.84    3.66   0
 -11  -1  -3   23.25    3.71   0
 -11   1  -3   25.47    3.70   0
 -12  -1  -3   33.11    3.92   0
 -12   1  -3   37.33    3.83   0
 -12   1  -3   35.84    5.33   0
  12   1   3   40.49    4.94   0
  12  -1   3   37.11    3.70   0
  13  -1   3   19.49    5.14   0
 -13  -1  -3   13.33    5.31   0
  13   1   3   22.00    5.05   0
 -13   1  -3   22.88    5.27   0
 -13   1  -3   25.70    5.33   0
 -14  -1  -3  426.86    9.22   0
  14  -1   3  381.59    9.29   0
 -14   1  -3  375.14    9.21   0
 -14   1  -3  413.24    9.57   0
  14   1   3  440.36    8.92   0
  14   1   3  387.57    8.87   0
  15  -1   3   30.65    6.96   0
 -15  -1  -3   27.11    7.15   0
  15  -1   3   35.74    6.92   0
  15   1   3   29.39    6.85   0
 -15   1  -3   19.44    5.38   0
  15   1   3   17.27    5.04   0
 -15   1  -3   25.29    6.94   0
  15   2  -3   48.87    5.41   0
 -15   2   3   57.11    7.96   0
 -15  -2   3   55.73    7.69   0
  15   2  -3   60.40    7.18   0
  15  -2  -3   55.95    7.58   0
  15  -2  -3   61.61    7.29   0
 -15   2   3   43.82    7.44   0
 -14   2   3   43.70    7.03   0
 -14  -2   3   52.55    5.33   0
  14   2  -3   53.38    5.12   0
  14  -2  -3   54.70    7.17   0
  14   2  -3   46.01    6.91   0
 -14   2   3   50.07    7.50   0
  14  -2  -3   50.84    6.90   0
 -13  -2   3  133.16    6.34   0
 -13   2   3  113.72    7.23   0
  13   2  -3  121.56    5.99   0
  13   2  -3  114.82    4.64   0
  13  -2  -3  124.52    6.67   0
  13  -2  -3  129.21    6.71   0
 -12  -2   3   19.38    5.33   0
  12   2  -3   30.59    5.22   0
  12   2  -3   29.42    5.05   0
 -12   2   3   25.10    5.49   0
  12  -2  -3   22.35    6.09   0
  12  -2  -3   24.13    5.19   0
  11  -2  -3    2.10    4.76   0
  11   2  -3    4.78    3.35   0
  11  -2  -3    6.53    4.93   0
 -11  -2   3    5.52    5.09   0
  11   2  -3    5.68    5.09   0
 -11   2   3    0.52    6.19   0
  10  -2  -3  876.16   13.35   0
  10   2  -3  823.37    8.65   0
 -10  -2   3  803.27    8.70   0
  10   2  -3  825.17    8.50   0
  10  -2  -3  816.80   12.81   0
 -10   2   3  834.46   13.29   0
  -9  -2   3  537.25    7.27   0
   9  -2  -3  593.82   12.56   0
  -9   2   3  562.66   12.33   0
   9   2  -3  554.60    7.36   0
   9  -2  -3  559.09   11.95   0
   9   2  -3  471.61    8.46   0
  -8   2   3  166.30    8.69   0
   8   2  -3  167.77    4.99   0
   8   2  -3  158.91    5.07   0
  -8  -2   3  160.18    4.96   0
   8  -2  -3  165.84    8.52   0
   8  -2  -3  172.65    8.96   0
   7  -2  -3 1122.41   18.97   0
   7   2  -3 1036.14   10.51   0
  -7   2   3 1007.11   18.29   0
   7  -2  -3 1037.06   18.18   0
   7   2  -3 1135.09   10.68   0
  -7  -2   3 1021.53   10.39   0
   6   2  -3   60.89    4.13   0
   6  -2  -3   64.94    8.67   0
  -6  -2   3   62.77    4.14   0
  -6   2   3   56.33    7.89   0
   6   2  -3   60.85    5.30   0
   6  -2  -3   55.01    8.33   0
   5   2  -3  136.07    5.03   0
  -5  -2   3  136.20    4.99   0
   5   2  -3  144.40    4.94   0
  -5  -2   3  134.10    4.92   0
  -4  -2   3 2490.63   16.70   0
  -4  -2   3 2557.03   16.31   0
   4   2  -3 2537.27   16.29   0
   4   2  -3 2658.66   17.14   0
   3   2  -3 2733.36   17.67   0
  -3  -2   3 2918.76   18.29   0
  -3  -2   3 2777.09   17.96   0
   3   2  -3 2805.77   17.89   0
   2  -2  -3  567.97   16.67   0
   2  -2  -3  542.42   16.29   0
  -2   2   3  525.90   15.61   0
   2   2  -3  540.53    8.85   0
   2   2  -3  545.18    8.88   0
  -2  -2   3  536.00    8.82   0
  -2  -2   3  531.49    8.78   0
  -1   2   3   61.81    6.33   0
   1  -2  -3   67.04    6.71   0
  -1  -2   3   58.16    4.79   0
  -1  -2   3   64.18    6.02   0
   1   2  -3   65.48    6.04   0
   1   2  -3   56.39    4.57   0
   0   2   3  399.06    9.26   0
   0   2  -3  419.42    9.27   0
   0  -2  -3  422.24   10.27   0
   0   2  -3  446.89    9.38   0
   0  -2   3  413.98    9.25   0
   0  -2   3  438.40    9.36   0
  -1   2  -3 5881.95   29.23   0
  -1   2  -3 5981.75   29.47   0
   1  -2   3 5722.93   28.81   0
   1   2   3 6277.51   30.37   0
  -1  -2  -3 6219.00   30.52   0
   1  -2   3 5612.43   28.71   0
   2  -2   3  253.88    7.02   0
  -2  -2  -3  280.84    7.88   0
  -2   2  -3  258.13    7.12   0
  -2   2  -3  250.81    6.92   0
   2   2   3  249.55    6.54   0
   2  -2   3  248.37    6.93   0
  -3  -2  -3 1507.82   12.84   0
   3   2   3 1555.21   13.65   0
  -3   2  -3 1441.16   15.19   0
  -3   2  -3 1502.77   15.29   0
   3  -2   3 1485.26   14.76   0
   3  -2   3 1476.98   15.25   0
   4  -2   3 2052.76   17.23   0
  -4   2  -3 1827.70   16.43   0
  -4  -2  -3 1994.28   14.49   0
   4  -2   3 1972.30   16.90   0
   4   2   3 1904.31   13.59   0
  -4   2  -3 1980.94   17.04   0
  -5   2  -3  515.68    9.30   0
   5  -2   3  541.08    9.56   0
  -5  -2  -3  580.64    8.61   0
  -5   2  -3  546.30    9.49   0
   5   2   3  522.24    8.09   0
   6  -2   3 3652.23   21.19   0
   6   2   3 3437.81   16.47   0
  -6   2  -3 3404.61   20.02   0
  -6   2  -3 3482.33   20.91   0
  -6  -2  -3 3674.30   17.84   0
  -7   2  -3 1547.57   13.93   0
   7  -2   3 1608.44   14.23   0
  -7  -2  -3 1774.44   12.58   0
   7   2   3 1547.66   11.14   0
  -7   2  -3 1534.28   13.40   0
  -8  -2  -3  764.83    8.88   0
   8  -2   3  744.96   10.11   0
  -8   2  -3  728.71   10.00   0
   8   2   3  726.10    8.60   0
  -8   2  -3  660.82    8.99   0
  -9   2  -3   47.10    4.14   0
   9  -2   3   53.53    5.32   0
  -9  -2  -3   57.45    5.22   0
  -9   2  -3   46.31    5.27   0
   9   2   3   43.07    5.02   0
  10   2   3   -4.97    3.45   0
 -10   2  -3    4.02    4.89   0
 -10   2  -3    3.30    4.73   0
  10  -2   3    2.42    4.76   0
 -10  -2  -3    0.54    3.55   0
 -11   2  -3  579.99    9.09   0
  11   2   3  559.80    7.08   0
  11  -2   3  614.38    9.18   0
 -11  -2  -3  604.07    7.33   0
 -11   2  -3  586.84    9.41   0
  12  -2   3    6.72    3.59   0
 -12  -2  -3   11.60    5.03   0
  12   2   3    8.07    3.52   0
 -12   2  -3    9.66    5.09   0
  12   2   3    4.52    5.06   0
 -12   2  -3    7.34    3.66   0
  13   2   3  383.57    6.70   0
 -13   2  -3  357.52    7.69   0
  13  -2   3  395.45    8.50   0
 -13  -2  -3  390.12    7.82   0
  13   2   3  369.76    6.52   0
 -13   2  -3  391.67    8.27   0
  14   2   3   66.35    5.30   0
 -14   2  -3   76.39    7.21   0
  14   2   3   82.02    5.10   0
  14  -2   3   72.62    5.30   0
 -14   2  -3   82.35    7.61   0
 -14  -2  -3   79.05    5.33   0
  15   2   3   54.92    7.13   0
 -15  -2  -3   67.26    7.39   0
 -15   2  -3   63.09    7.79   0
  15   2   3   61.87    6.99   0
 -15   2  -3   50.63    7.37   0
  15  -2   3   61.93    7.34   0
  15  -2   3   68.50    7.30   0
  15   3  -3   -2.07    6.93   0
  15   3  -3    8.78    4.85   0
 -15   3   3    6.21    9.48   0
  15  -3  -3    4.16    9.34   0
 -15  -3   3    7.23    7.18   0
  15  -3  -3    5.15    9.39   0
 -15   3   3    4.76    9.77   0
 -14   3   3  247.75   13.47   0
  14  -3  -3  274.35   13.46   0
  14  -3  -3  293.18   13.55   0
 -14   3   3  252.70   12.30   0
  14   3  -3  266.39    6.99   0
  14   3  -3  255.97    6.74   0
 -14  -3   3  243.89    7.08   0
  13  -3  -3   46.90    7.38   0
 -13   3   3   44.47    8.16   0
  13  -3  -3   53.74    8.15   0
 -13  -3   3   54.40    4.21   0
 -13   3   3   45.12    7.43   0
  13   3  -3   53.40    5.35   0
  13   3  -3   43.00    4.12   0
 -12  -3   3   -1.22    3.65   0
  12  -3  -3    5.80    6.62   0
 -12   3   3    2.42    6.93   0
  12  -3  -3    3.57    6.69   0
  12   3  -3   -0.22    4.94   0
 -12   3   3    3.95    6.74   0
  12   3  -3    0.95    3.57   0
  11  -3  -3  474.99   14.96   0
 -11  -3   3  478.49    7.97   0
  11   3  -3  490.51    7.72   0
  11  -3  -3  484.13   15.58   0
  11   3  -3  492.68    7.72   0
 -11   3   3  446.72   14.62   0
 -11   3   3  438.87   14.68   0
 -10   3   3   21.23    8.44   0
  10  -3  -3   25.45    8.84   0
  10   3  -3   24.16    3.57   0
  10   3  -3   29.77    3.72   0
  10  -3  -3   22.74    8.19   0
 -10  -3   3   19.71    3.65   0
 -10   3   3   20.36    8.72   0
  -9  -3   3   54.27    4.01   0
   9   3  -3   64.79    4.04   0
   9   3  -3   71.77    5.27   0
  -8  -3   3  435.92    6.60   0
   8   3  -3  419.04    6.57   0
   8   3  -3  471.47    7.55   0
   7   3  -3   12.27    3.62   0
   7   3  -3    5.50    5.18   0
  -7  -3   3    8.05    3.70   0
   6   3  -3   81.31    5.48   0
   6   3  -3   80.41    4.30   0
  -6  -3   3   79.94    4.23   0
   5   3  -3  252.18    5.67   0
  -5  -3   3  254.41    5.68   0
  -5  -3   3  273.89    5.93   0
   5   3  -3  266.92    5.63   0
   4   3  -3 1382.06   12.18   0
  -4  -3   3 1511.52   12.60   0
   4   3  -3 1392.87   12.53   0
  -4  -3   3 1405.62   12.05   0
   3   3  -3  237.48    6.83   0
  -3  -3   3  230.84    6.72   0
  -3   3   3  212.71   12.98   0
   3   3  -3  220.62    6.58   0
  -3  -3   3  222.30    6.81   0
   3  -3  -3  220.05   13.78   0
  -3   3   3  213.95   12.59   0
   2  -3  -3   91.18    7.81   0
  -2   3   3   84.83    7.41   0
   2   3  -3  121.70    5.98   0
  -2  -3   3  107.82    5.90   0
  -2  -3   3   83.91    5.84   0
   2   3  -3   94.75    5.65   0
  -2   3   3   84.92    6.53   0
   1   3  -3   46.53    5.44   0
  -1  -3   3   39.94    4.14   0
  -1   3   3   43.86    5.77   0
   1  -3  -3   44.20    5.73   0
  -1  -3   3   37.03    4.27   0
   1   3  -3   47.87    4.14   0
  -1   3   3   39.29    5.55   0
   0  -3   3  685.59   10.21   0
   0   3   3  686.32   11.10   0
   0  -3  -3  651.13   10.38   0
   0   3  -3  664.73    9.45   0
   0  -3   3  676.10    9.58   0
   0   3  -3  672.65   10.24   0
  -1   3  -3    3.59    5.16   0
  -1   3  -3   11.43    5.44   0
   1   3   3  126.90    6.51   0
  -1  -3  -3  104.81    6.28   0
   1  -3   3   27.14    5.43   0
   1  -3   3   15.13    5.20   0
   2  -3   3 7854.68   31.71   0
  -2  -3  -3 7654.31   28.27   0
  -2   3  -3 7696.45   31.42   0
   2  -3   3 8017.96   31.88   0
   2   3   3 8239.86   29.41   0
  -2   3  -3 7850.99   32.02   0
  -3  -3  -3   17.65    5.41   0
  -3   3  -3    3.58    4.95   0
  -3   3  -3    7.12    5.04   0
   3   3   3    3.67    3.52   0
   3  -3   3    3.59    3.61   0
   3  -3   3    7.33    5.03   0
   4   3   3  284.50    6.12   0
  -4   3  -3  309.50    7.88   0
  -4  -3  -3  306.96    6.22   0
  -4   3  -3  308.30    8.08   0
   4  -3   3  316.14    8.11   0
   4  -3   3  310.63    8.06   0
   5   3   3  402.23    6.51   0
   5  -3   3  419.15    8.88   0
  -5  -3  -3  402.10    7.84   0
  -5   3  -3  431.35    8.97   0
  -5   3  -3  388.79    8.77   0
   5  -3   3  409.65    8.97   0
  -6   3  -3  290.22    7.80   0
   6   3   3  326.32    6.89   0
  -6  -3  -3  321.32    7.02   0
  -6   3  -3  310.05    7.97   0
   6  -3   3  305.04    7.88   0
  -7  -3  -3   46.21    3.96   0
   7  -3   3   43.63    5.37   0
  -7   3  -3   39.17    4.04   0
   7   3   3   50.07    3.76   0
  -7   3  -3   47.02    5.33   0
  -8  -3  -3  104.67    4.48   0
   8   3   3  107.72    5.46   0
   8  -3   3  112.97    6.00   0
  -8   3  -3  111.05    6.17   0
  -8   3  -3  107.67    6.01   0
   9   3   3    0.48    4.84   0
  -9   3  -3    1.75    4.94   0
  -9  -3  -3   -0.69    3.59   0
   9  -3   3    0.81    4.93   0
  -9   3  -3    0.13    5.03   0
 -10  -3  -3   77.69    5.45   0
  10  -3   3   78.35    5.55   0
 -10   3  -3   71.50    6.67   0
 -10   3  -3   73.52    5.51   0
  10   3   3   80.87    5.43   0
  10   3   3   65.89    5.20   0
 -11  -3  -3  140.10    4.85   0
  11  -3   3  163.25    6.60   0
 -11   3  -3  157.90    6.72   0
  11   3   3  159.82    4.86   0
  11   3   3  174.21    5.84   0
 -11   3  -3  163.10    6.56   0
 -12   3  -3  769.52   11.73   0
 -12   3  -3  791.80   11.24   0
  12   3   3  751.24    8.52   0
  12  -3   3  860.82   11.52   0
  12   3   3  802.61    9.21   0
 -12  -3  -3  791.20    8.69   0
 -13  -3  -3   58.34    5.21   0
  13   3   3   65.09    4.99   0
  13  -3   3   64.82    6.92   0
  13   3   3   67.28    6.80   0
 -13   3  -3   61.26    7.01   0
 -13   3  -3   56.62    7.31   0
 -14  -3  -3   35.89    5.23   0
 -14   3  -3   30.83    7.42   0
  14  -3   3   43.38    6.99   0
 -14   3  -3   27.02    7.07   0
  14   3   3   32.03    4.97   0
  14   3   3   42.35    6.78   0
 -14  -4   3    8.75    7.01   0
  14   4  -3    5.45    6.86   0
  14   4  -3    6.02    4.88   0
  13   4  -3   78.55    5.22   0
 -13  -4   3   61.76    5.46   0
  13   4  -3   76.64    5.35   0
  12   4  -3   -1.96    3.58   0
 -12  -4   3    3.60    3.80   0
  12   4  -3    7.61    3.56   0
  11   4  -3  121.48    4.50   0
 -11  -4   3  127.84    5.96   0
  11   4  -3  132.63    5.87   0
  10   4  -3   34.26    5.23   0
 -10  -4   3   36.40    3.87   0
  10   4  -3   34.86    5.09   0
   9   4  -3  594.17    8.21   0
   9   4  -3  604.01    7.09   0
  -9  -4   3  592.38    8.24   0
  -8  -4   3    2.74    5.06   0
   8   4  -3   -4.78    4.97   0
   8   4  -3    2.09    4.86   0
   7   4  -3  385.56    7.22   0
   7   4  -3  363.82    6.01   0
  -7  -4   3  382.12    7.12   0
   6   4  -3  988.74    9.60   0
   6   4  -3  918.44    9.51   0
  -6  -4   3  896.34    9.40   0
   5   4  -3  163.57    6.15   0
  -5  -4   3  181.88    6.25   0
  -5  -4   3  175.78    6.35   0
   5   4  -3  179.37    6.22   0
  -4  -4   3  597.43    7.53   0
   4   4  -3  636.15    7.70   0
  -4  -4   3  673.15    8.72   0
   4   4  -3  647.93    8.55   0
  -3   4   3 2188.36   25.29   0
   3  -4  -3 2291.70   25.82   0
  -3  -4   3 2323.84   14.73   0
  -3   4   3 2193.40   25.14   0
   3   4  -3 2263.47   14.38   0
   3   4  -3 2277.75   14.36   0
  -3  -4   3 2213.89   14.22   0
  -2  -4   3   63.30    5.56   0
   2  -4  -3   70.35    6.29   0
   2   4  -3   68.59    5.56   0
   2   4  -3   58.62    4.21   0
  -2  -4   3   59.07    4.15   0
  -2   4   3   61.95    6.05   0
  -2   4   3   59.04    6.98   0
  -1  -4   3   32.24    3.88   0
   1   4  -3   32.70    3.88   0
  -1   4   3   30.64    5.37   0
   1   4  -3   32.52    3.83   0
  -1  -4   3   27.63    3.93   0
  -1   4   3   35.17    5.41   0
   1  -4  -3   35.27    5.44   0
   0   4  -3  160.98    6.39   0
   0   4   3  147.97    5.41   0
   0  -4  -3  172.45    6.80   0
   0   4   3  162.05    6.66   0
   0  -4   3  169.70    6.47   0
   0   4  -3  159.92    5.29   0
   0  -4   3  162.55    5.38   0
   1   4   3   31.41    5.12   0
  -1   4  -3   31.40    5.10   0
  -1  -4  -3   30.66    5.26   0
   1  -4   3   33.63    5.15   0
  -1   4  -3   27.07    5.09   0
   1  -4   3   28.47    3.81   0
   1   4   3   29.41    5.11   0
  -2   4  -3   16.32    4.84   0
  -2  -4  -3    9.74    3.67   0
   2   4   3    8.71    4.87   0
   2  -4   3    9.67    5.03   0
   2   4   3   14.73    3.52   0
   2  -4   3   10.78    3.52   0
  -2   4  -3   13.32    3.59   0
  -3  -4  -3 1118.16   10.89   0
   3  -4   3 1031.96   11.36   0
  -3   4  -3 1032.75   12.23   0
  -3   4  -3  998.13   11.28   0
   3  -4   3 1103.68   12.33   0
   3   4   3 1053.10   10.56   0
   3   4   3 1114.87   10.75   0
  -4   4  -3  546.96    9.76   0
   4  -4   3  544.82    9.69   0
   4  -4   3  530.31    9.65   0
  -4   4  -3  519.30    9.52   0
   4   4   3  520.01    8.11   0
  -4  -4  -3  531.49    7.40   0
   4   4   3  537.05    7.37   0
  -5   4  -3  169.53    6.74   0
   5  -4   3  168.41    6.74   0
  -5   4  -3  162.87    6.68   0
  -5  -4  -3  173.75    4.95   0
   5  -4   3  184.67    6.81   0
   5   4   3  174.99    6.03   0
   5   4   3  181.03    5.04   0
  -6  -4  -3  259.51    6.95   0
   6   4   3  171.79    4.77   0
   6  -4   3  173.12    6.79   0
  -6   4  -3  159.84    6.79   0
   6   4   3  306.15    6.92   0
  -6   4  -3  165.47    6.93   0
  -7  -4  -3 1156.94    9.48   0
  -7   4  -3 1149.73   13.21   0
   7   4   3 1158.09   10.07   0
   7   4   3 1224.44    9.57   0
   7  -4   3 1149.57   13.28   0
  -7   4  -3 1184.28   13.53   0
   8  -4   3   21.24    5.01   0
   8   4   3   25.88    5.00   0
   8   4   3   11.03    5.01   0
  -8   4  -3    7.19    6.68   0
  -8   4  -3   17.20    5.06   0
  -8  -4  -3   14.04    5.12   0
   9   4   3   37.64    3.70   0
  -9   4  -3   37.42    5.19   0
   9  -4   3   38.80    5.27   0
  -9   4  -3   41.67    5.41   0
   9   4   3   36.42    3.82   0
  -9  -4  -3   43.30    5.09   0
 -10   4  -3    1.36    5.95   0
 -10   4  -3   -0.08    5.04   0
  10  -4   3    0.48    4.81   0
  10   4   3    4.13    3.44   0
  10   4   3   -3.48    3.57   0
 -10  -4  -3    6.77    3.51   0
  11  -4   3  214.62    7.57   0
 -11   4  -3  230.43    7.76   0
 -11   4  -3  220.67    7.56   0
  11   4   3  207.31    5.20   0
 -11  -4  -3  233.23    6.74   0
  11   4   3  246.14    6.43   0
 -12   4  -3   19.38    5.37   0
  12   4   3   15.14    3.79   0
 -12   4  -3   23.72    5.54   0
  12  -4   3   19.85    6.22   0
  12   4   3   18.38    3.83   0
 -12  -4  -3   21.36    3.91   0
 -13   4  -3  312.00    9.86   0
 -13  -4  -3  352.85    8.74   0
 -13   4  -3  310.20   11.84   0
  13   4   3  374.38    8.47   0
  13  -4   3  301.38   10.18   0
  13   4   3  296.30    6.84   0
 -14   4  -3    4.07    8.46   0
 -14  -4  -3   -4.38    7.04   0
  14   4   3    4.90    6.73   0
 -14   4  -3    7.10    8.82   0
  14   4   3    1.48    6.75   0
  14  -4   3    3.48    6.83   0
  13   5  -3   53.59    5.49   0
 -13  -5   3   60.08    5.51   0
  13   5  -3   53.67    7.43   0
  12   5  -3   51.85    7.01   0
  12   5  -3   67.67    6.94   0
 -12  -5   3   53.26    7.16   0
 -11  -5   3   46.07    4.27   0
  11   5  -3   49.44    5.67   0
  11   5  -3   49.19    4.24   0
  10   5  -3  360.49    7.26   0
  10   5  -3  378.70    6.30   0
 -10  -5   3  361.31    6.34   0
   9   5  -3   27.30    3.59   0
  -9  -5   3   14.08    3.72   0
   9   5  -3   15.96    5.01   0
   8   5  -3  705.37    8.61   0
  -8  -5   3  640.77    8.68   0
   8   5  -3  719.86    9.32   0
   7   5  -3  184.91    5.94   0
   7   5  -3  179.81    5.90   0
  -7  -5   3  174.16    6.07   0
  -6  -5   3   52.16    5.40   0
   6   5  -3   57.31    5.34   0
   6   5  -3   59.62    5.25   0
   5   5  -3 3636.35   16.08   0
  -5  -5   3 3652.58   16.76   0
   5   5  -3 3816.78   17.02   0
   4   5  -3 2940.87   15.53   0
  -4   5   3 2825.67   31.15   0
   4  -5  -3 2947.68   31.42   0
  -4  -5   3 2916.56   15.40   0
   4   5  -3 2886.69   15.38   0
  -4   5   3 2832.03   31.97   0
  -4  -5   3 3106.01   16.02   0
  -3  -5   3   -6.82    5.00   0
  -3   5   3    0.56    4.89   0
   3   5  -3    9.12    4.98   0
   3  -5  -3    2.63    6.21   0
  -3  -5   3   -2.75    5.10   0
  -3   5   3   -1.98    5.05   0
   3   5  -3    0.76    4.88   0
  -2  -5   3  834.31    9.64   0
   2   5  -3  817.98    9.38   0
  -2  -5   3  862.94    9.61   0
   2   5  -3  839.63    9.50   0
  -2   5   3  768.07   12.02   0
   2  -5  -3  848.08   12.58   0
  -2   5   3  777.35   12.14   0
   1   5  -3    4.71    5.18   0
   1  -5  -3    3.92    5.28   0
  -1  -5   3    5.15    3.65   0
  -1  -5   3    7.50    5.18   0
   1   5  -3    7.26    3.56   0
  -1   5   3    4.31    5.02   0
  -1   5   3    5.80    5.14   0
   0   5   3  121.75    6.29   0
   0   5  -3  127.48    4.81   0
   0   5  -3  132.35    5.94   0
   0   5   3  135.70    6.24   0
   0  -5   3  129.65    4.88   0
   0  -5   3  133.56    6.10   0
   0  -5  -3  140.99    6.46   0
   1   5   3   82.13    4.29   0
   1  -5   3   78.72    4.47   0
  -1   5  -3   77.92    4.53   0
   1   5   3   78.88    5.65   0
  -1  -5  -3   84.42    4.60   0
   1  -5   3   96.14    5.77   0
  -1   5  -3   83.87    5.69   0
  -2  -5  -3  152.84    6.27   0
  -2   5  -3  139.34    5.14   0
   2   5   3  151.74    6.17   0
   2   5   3  154.52    6.07   0
  -2   5  -3  144.82    6.46   0
   2  -5   3  147.37    5.19   0
   2  -5   3  154.34    6.36   0
   3  -5   3  121.65    6.22   0
   3  -5   3  117.34    6.25   0
  -3   5  -3  116.72    6.12   0
   3   5   3  118.07    5.71   0
  -3   5  -3  114.26    6.15   0
   3   5   3  114.65    5.84   0
  -3  -5  -3  131.61    5.94   0
  -4   5  -3   -0.36    4.92   0
   4  -5   3    0.55    4.83   0
   4  -5   3    4.01    4.90   0
  -4  -5  -3    1.99    4.90   0
   4   5   3   -1.46    4.91   0
  -4   5  -3    4.50    4.99   0
   4   5   3   -2.88    4.93   0
  -5   5  -3  734.59   10.78   0
   5  -5   3  769.93   10.94   0
   5  -5   3  771.95   10.96   0
  -5   5  -3  754.31   10.91   0
   5   5   3  790.07    8.95   0
   5   5   3  754.73    8.71   0
  -5  -5  -3  806.73    9.01   0
  -6   5  -3  848.92   11.80   0
  -6   5  -3  839.38   11.82   0
  -6  -5  -3  961.15    9.48   0
   6  -5   3  872.33   11.77   0
   6   5   3  814.84    8.18   0
   6   5   3  923.39    9.31   0
   6  -5   3  889.15   11.85   0
   7   5   3  292.63    6.48   0
  -7   5  -3  260.16    7.82   0
   7  -5   3  282.72    7.94   0
  -7  -5  -3  292.09    6.61   0
  -7   5  -3  253.37    7.82   0
   7   5   3  290.32    6.44   0
  -8   5  -3  105.04    6.40   0
   8   5   3  118.61    5.53   0
  -8  -5  -3  116.02    4.47   0
   8   5   3  111.03    4.44   0
   8  -5   3  130.91    6.38   0
  -8   5  -3  123.28    6.44   0
   9  -5   3   18.11    6.01   0
  -9  -5  -3   15.16    5.02   0
  -9   5  -3   13.08    6.14   0
   9   5   3   15.96    5.04   0
  -9   5  -3   11.85    5.08   0
   9   5   3   16.26    3.46   0
 -10  -5  -3  264.69    6.65   0
  10  -5   3  234.84    8.94   0
 -10   5  -3  230.39    8.30   0
 -10   5  -3  217.19    9.12   0
  10   5   3  216.69    5.29   0
  10   5   3  252.77    6.55   0
  11   5   3  307.88    7.38   0
  11  -5   3  262.42   10.30   0
  11   5   3  279.27    7.00   0
 -11  -5  -3  303.93    7.13   0
 -11   5  -3  242.35    8.86   0
 -11   5  -3  261.49    8.96   0
  12  -5   3  266.04   10.09   0
  12   5   3  237.66    6.55   0
 -12  -5  -3  251.79    6.70   0
  12   5   3  263.95    8.06   0
 -12   5  -3  237.36   11.37   0
 -12   5  -3  241.55   11.75   0
 -13   5  -3    6.94    6.96   0
  13   5   3   -3.25    6.80   0
 -13  -5  -3    5.79    4.91   0
 -13   5  -3    5.12    8.68   0
  13   5   3    2.10    4.80   0
  13  -5   3    5.73    8.15   0
  12   6  -3    0.04    4.91   0
 -12  -6   3    7.68    4.88   0
  12   6  -3    8.37    4.79   0
  11   6  -3  200.86    6.39   0
  11   6  -3  220.37    8.06   0
 -11  -6   3  212.55    6.65   0
  10   6  -3   29.61    6.58   0
 -10  -6   3   25.22    4.91   0
  10   6  -3   17.19    4.76   0
  -9  -6   3  140.06    4.98   0
   9   6  -3  127.38    4.69   0
   9   6  -3  132.75    4.78   0
   8   6  -3   45.54    3.91   0
  -8  -6   3   41.49    5.40   0
   8   6  -3   40.63    5.37   0
   7   6  -3  158.48    5.95   0
   7   6  -3  172.96    6.01   0
  -7  -6   3  161.31    6.08   0
  -6  -6   3  154.52    6.01   0
   6   6  -3  130.19    5.98   0
   6   6  -3  157.86    5.89   0
  -5  -6   3 1067.37    9.80   0
   5   6  -3  975.83    8.81   0
   5   6  -3 1058.99    9.70   0
  -4   6   3   64.03    7.15   0
   4   6  -3   76.49    4.04   0
  -4  -6   3   64.95    5.61   0
   4  -6  -3   69.01    7.17   0
   4   6  -3   66.74    5.43   0
  -4   6   3   68.01    7.16   0
  -3   6   3   29.82    6.25   0
   3  -6  -3   33.91    6.32   0
   3   6  -3   30.62    3.72   0
  -3  -6   3   42.16    5.09   0
  -3   6   3   31.15    6.51   0
   3   6  -3   41.39    5.08   0
  -3  -6   3   29.07    5.11   0
  -2  -6   3  480.33    6.91   0
   2   6  -3  498.55    6.96   0
   2   6  -3  520.18    8.07   0
  -2  -6   3  535.24    8.09   0
  -2   6   3  535.38   10.12   0
   2  -6  -3  541.85   10.02   0
  -2   6   3  498.37    9.65   0
   1   6  -3  352.35    7.30   0
  -1   6   3  362.75    8.44   0
  -1   6   3  355.59    8.12   0
   1  -6  -3  364.62    8.24   0
  -1  -6   3  357.44    7.27   0
   1   6  -3  373.65    7.34   0
  -1  -6   3  384.06    7.43   0
   0   6   3   18.64    3.76   0
   0  -6  -3   18.02    3.78   0
   0   6   3   11.76    5.06   0
   0   6  -3   23.73    5.04   0
   0  -6   3   19.08    5.01   0
   0  -6   3   23.13    5.08   0
   0   6  -3   19.94    5.03   0
   1  -6   3  252.58    6.93   0
  -1   6  -3  267.38    6.84   0
   1   6   3  267.76    6.87   0
  -1   6  -3  268.81    6.92   0
   1   6   3  233.27    5.78   0
  -1  -6  -3  291.81    7.09   0
   1  -6   3  269.40    7.04   0
  -2  -6  -3    0.44    4.94   0
  -2   6  -3   -1.54    4.83   0
   2   6   3    1.14    3.50   0
   2  -6   3   -0.60    3.46   0
   2   6   3   -0.49    4.90   0
  -2   6  -3    1.77    3.44   0
   2  -6   3   -1.65    4.89   0
  -3   6  -3  127.84    6.10   0
   3  -6   3  131.61    6.21   0
   3   6   3  122.37    5.70   0
  -3  -6  -3  138.52    5.92   0
   3   6   3  131.97    5.92   0
  -3   6  -3  130.12    6.13   0
   3  -6   3  132.95    6.12   0
  -4   6  -3  151.04    6.38   0
   4   6   3  142.47    5.86   0
  -4   6  -3  138.11    6.21   0
   4  -6   3  147.94    6.37   0
  -4  -6  -3  152.78    4.78   0
   4   6   3  137.20    5.76   0
   4  -6   3  149.55    5.20   0
  -5   6  -3  380.13    8.64   0
  -5  -6  -3  387.22    6.24   0
   5   6   3  396.11    7.22   0
  -5   6  -3  388.40    8.70   0
   5   6   3  420.90    7.27   0
   5  -6   3  405.99    8.69   0
   5  -6   3  401.17    8.75   0
   6  -6   3    4.46    5.92   0
  -6   6  -3    4.51    4.92   0
  -6   6  -3    5.88    4.87   0
   6  -6   3    3.76    4.89   0
   6   6   3    6.63    3.38   0
  -6  -6  -3    4.93    4.81   0
   6   6   3    7.02    4.84   0
   7  -6   3   44.74    6.59   0
   7   6   3   34.75    3.86   0
  -7   6  -3   44.49    6.48   0
  -7  -6  -3   41.61    3.79   0
   7   6   3   50.26    5.16   0
  -7   6  -3   43.01    6.55   0
  -8   6  -3  145.89    7.24   0
   8  -6   3  158.55    7.30   0
   8   6   3  134.86    4.83   0
  -8  -6  -3  145.64    4.83   0
   8   6   3  146.62    4.63   0
  -8   6  -3  146.50    7.25   0
   9   6   3  328.63    7.30   0
  -9  -6  -3  406.86    7.53   0
   9   6   3  374.72    7.33   0
   9  -6   3  369.26   10.18   0
  -9   6  -3  334.70   11.04   0
  -9   6  -3  346.47   10.12   0
 -10   6  -3   41.03    8.83   0
 -10  -6  -3   32.01    5.14   0
  10   6   3   39.28    6.85   0
  10   6   3   36.09    4.92   0
 -10   6  -3   37.82    8.68   0
  10  -6   3   44.22    8.48   0
 -11   6  -3   69.54    9.79   0
 -11  -6  -3   72.90    5.55   0
  11   6   3   67.99    5.33   0
  11   6   3   63.28    5.40   0
  11  -6   3   73.50    9.49   0
 -11   6  -3   71.57   10.80   0
 -12  -6  -3    2.05    4.94   0
  12   6   3    3.06    4.84   0
 -12   6  -3    3.36   11.12   0
  12   6   3    8.10    4.76   0
 -12   6  -3    2.99    9.84   0
  12  -6   3    4.02    9.69   0
 -10  -7   3   42.58    5.33   0
  10   7  -3   32.65    5.31   0
  10   7  -3   44.13    5.24   0
  -9  -7   3  106.00    7.54   0
   9   7  -3  143.36    7.44   0
   9   7  -3   93.87    7.38   0
  -8  -7   3  111.16    5.36   0
   8   7  -3   90.30    5.28   0
   8   7  -3   96.05    5.28   0
   7   7  -3   13.30    3.68   0
   7   7  -3    2.60    5.18   0
  -7  -7   3    5.37    3.79   0
  -6  -7   3  706.49    9.25   0
   6   7  -3  706.36    9.25   0
   6   7  -3  741.77    8.20   0
  -5   7   3  102.88    9.93   0
   5   7  -3  118.96    4.54   0
  -5   7   3  104.06   10.61   0
  -5  -7   3  105.24    4.52   0
   5   7  -3  104.63    4.51   0
   5  -7  -3  120.19   11.43   0
   4   7  -3   26.52    5.22   0
  -4   7   3   28.38    6.53   0
   4   7  -3   24.95    3.68   0
  -4  -7   3   25.90    3.77   0
  -4   7   3   29.04    6.56   0
   4  -7  -3   34.04    6.30   0
  -3   7   3  128.40    6.58   0
  -3   7   3  136.37    6.99   0
   3   7  -3  123.12    5.91   0
   3   7  -3  125.16    5.86   0
   3  -7  -3  138.18    6.87   0
  -3  -7   3  142.82    5.87   0
  -2   7   3   60.54    5.59   0
   2   7  -3   62.32    4.03   0
   2  -7  -3   57.37    5.59   0
  -2   7   3   60.79    5.80   0
  -2  -7   3   63.38    3.96   0
   2   7  -3   52.61    3.79   0
  -1  -7   3   47.36    4.02   0
   1   7  -3   50.92    3.91   0
   1   7  -3   49.87    5.14   0
   1  -7  -3   47.07    5.44   0
  -1   7   3   46.02    5.46   0
  -1   7   3   54.93    5.62   0
  -1  -7   3   58.36    4.03   0
   0  -7  -3   80.42    5.80   0
   0   7   3   79.22    5.53   0
   0   7   3   75.78    5.75   0
   0  -7   3   85.67    5.56   0
   0   7  -3   81.52    5.40   0
   0  -7   3   77.13    5.65   0
   0   7  -3   84.96    5.41   0
  -1  -7  -3   15.11    5.19   0
   1  -7   3   12.36    5.11   0
  -1   7  -3    9.52    5.06   0
   1   7   3   10.95    5.08   0
  -1   7  -3    9.49    4.92   0
   1   7   3   10.85    5.06   0
   1  -7   3   12.24    5.06   0
   2  -7   3   43.88    5.32   0
   2   7   3   40.84    5.27   0
  -2   7  -3   46.05    5.24   0
   2  -7   3   45.17    5.46   0
   2   7   3   43.17    5.15   0
  -2   7  -3   38.30    5.15   0
  -2  -7  -3   44.80    5.30   0
  -3  -7  -3  236.90    5.54   0
  -3   7  -3  215.99    5.90   0
   3  -7   3  224.33    7.16   0
  -3   7  -3  204.67    5.83   0
   3   7   3  215.64    5.42   0
   3   7   3  235.17    6.68   0
   3  -7   3  221.76    6.01   0
  -4   7  -3  676.16   10.30   0
   4  -7   3  687.19   10.34   0
   4  -7   3  691.32   10.20   0
  -4  -7  -3  652.38    8.03   0
   4   7   3  641.15    7.89   0
   4   7   3  654.52    8.79   0
  -4   7  -3  656.10   10.46   0
   5  -7   3    5.30    4.82   0
  -5   7  -3    2.46    4.90   0
   5   7   3    0.86    4.93   0
   5   7   3   -0.97    4.93   0
  -5   7  -3    1.61    5.03   0
   5  -7   3    3.93    4.87   0
  -5  -7  -3   -2.45    5.13   0
  -6   7  -3   54.39    5.68   0
   6  -7   3   53.17    5.73   0
   6   7   3   53.33    4.14   0
  -6   7  -3   51.78    6.75   0
   6   7   3   60.00    4.12   0
   6  -7   3   50.02    5.56   0
  -6  -7  -3   48.12    4.22   0
   7  -7   3   17.00    6.36   0
  -7   7  -3   21.44    6.58   0
  -7  -7  -3   18.48    5.30   0
  -7   7  -3   16.16    5.44   0
   7   7   3   21.85    3.82   0
   7   7   3   13.90    5.41   0
   8   7   3  124.04    7.40   0
  -8   7  -3  117.20    9.73   0
  -8   7  -3  117.35    8.26   0
   8   7   3  117.61    5.82   0
   8  -7   3  131.23    9.69   0
  -8  -7  -3  126.16    5.81   0
  -9   7  -3   26.69    9.96   0
  -9  -7  -3   24.97    6.90   0
   9   7   3   28.36    4.87   0
   9   7   3   22.58    6.89   0
   9  -7   3   28.63    9.71   0
  -9   7  -3   25.05    8.75   0
 -10   7  -3   96.12   11.88   0
 -10  -7  -3   87.43    7.54   0
  10   7   3   73.58    7.72   0
 -10   7  -3   92.83   11.87   0
  10   7   3   89.79    7.56   0
  10  -7   3  104.36   11.96   0
  -8  -8   3   -1.82    6.86   0
   8   8  -3    8.39    6.74   0
   8   8  -3   -5.75    6.83   0
   7   8  -3  156.34    7.64   0
   7   8  -3  193.20    7.79   0
  -7  -8   3  170.36    7.84   0
   6   8  -3   56.25    5.07   0
  -6  -8   3   53.83    5.24   0
   6   8  -3   48.32    7.01   0
  -5  -8   3  235.16    7.88   0
   5   8  -3  221.98    7.90   0
   5   8  -3  209.22    6.19   0
  -5   8   3  209.88   15.34   0
  -5   8   3  218.34   14.51   0
   5  -8  -3  236.12   15.88   0
  -4  -8   3    1.11    5.11   0
   4   8  -3    4.23    5.01   0
  -4   8   3    0.90    5.13   0
   4   8  -3    2.03    4.95   0
   4  -8  -3    3.82    6.08   0
  -4   8   3   -0.71    6.49   0
   3  -8  -3   31.56    6.57   0
   3   8  -3   37.49    5.25   0
   3   8  -3   32.76    5.30   0
  -3   8   3   31.56    5.64   0
  -3   8   3   28.43    5.81   0
  -3  -8   3   29.57    5.35   0
  -2   8   3    4.88    5.34   0
  -2   8   3    5.67    5.02   0
   2   8  -3    5.94    4.96   0
   2   8  -3    6.88    4.98   0
  -2  -8   3    0.47    5.13   0
   2  -8  -3    5.42    5.00   0
   1   8  -3  363.43    6.79   0
  -1   8   3  381.20    8.54   0
   1  -8  -3  433.18    8.82   0
  -1  -8   3  370.54    8.17   0
   1   8  -3  366.45    6.83   0
  -1   8   3  429.37    9.06   0
   0  -8   3    5.17    5.11   0
   0  -8  -3    5.87    3.58   0
   0   8  -3    2.79    5.08   0
   0   8   3    2.90    3.51   0
   0   8   3    2.74    5.21   0
   0   8  -3    3.59    5.03   0
  -1   8  -3    2.46    5.02   0
   1   8   3   -0.25    5.12   0
  -1  -8  -3   -4.74    3.77   0
   1   8   3    2.09    5.08   0
  -1   8  -3    1.96    5.03   0
   1  -8   3   -2.04    5.05   0
   2  -8   3   39.88    5.46   0
  -2  -8  -3   47.77    5.53   0
  -2   8  -3   40.99    5.56   0
   2  -8   3   34.97    5.59   0
   2   8   3   42.55    5.50   0
  -2   8  -3   47.98    5.42   0
   2   8   3   45.52    5.48   0
   3   8   3  197.21    5.65   0
   3  -8   3  229.63    7.31   0
  -3   8  -3  196.17    7.17   0
   3   8   3  171.53    5.58   0
   3  -8   3  195.24    7.56   0
  -3   8  -3  201.00    7.41   0
  -3  -8  -3  208.34    5.85   0
   4  -8   3   19.63    6.03   0
  -4  -8  -3   16.51    3.96   0
   4   8   3   17.20    4.79   0
  -4   8  -3   14.42    6.66   0
  -4   8  -3   14.50    6.09   0
   4  -8   3   20.24    5.97   0
   4   8   3   25.47    6.07   0
  -5  -8  -3  235.35    8.12   0
  -5   8  -3  189.63   10.09   0
   5  -8   3  212.54    8.81   0
   5  -8   3  217.87   10.22   0
   5   8   3  224.32    8.00   0
   5   8   3  216.46    8.05   0
  -5   8  -3  210.57    8.89   0
   6   8   3   17.73    6.71   0
  -6  -8  -3    8.78    6.79   0
   6  -8   3   13.91    6.47   0
  -6   8  -3   10.52    8.22   0
   6  -8   3   10.18    6.64   0
  -6   8  -3   11.53    8.29   0
   6   8   3   10.86    6.52   0
  -7   8  -3    2.82    6.78   0
   7   8   3    0.61    6.75   0
   7  -8   3    2.10    6.66   0
   7   8   3   -3.82    6.69   0
  -7  -8  -3   -7.75    6.89   0
  -7   8  -3    1.58    6.68   0
   8   8   3    3.65    4.98   0
   8   8   3    8.06    6.90   0
  -8   8  -3    3.41    8.71   0
  -8   8  -3    7.10    8.51   0
  -8  -8  -3   13.88    6.96   0
   5   9  -3   55.86    7.27   0
   5   9  -3   39.32    5.55   0
  -5  -9   3   75.46    7.33   0
   4   9  -3   -1.15    4.68   0
  -4   9   3    1.33    9.75   0
   4  -9  -3   -1.45    8.15   0
  -4   9   3    0.21    8.24   0
  -4  -9   3   14.01    6.66   0
   4   9  -3    3.00    6.64   0
   3   9  -3   18.53    6.93   0
  -3  -9   3   23.35    4.89   0
   3  -9  -3   28.03    7.07   0
  -3   9   3   20.16    7.02   0
  -3   9   3   21.41    8.79   0
   3   9  -3   19.02    4.85   0
  -2  -9   3   38.66    5.08   0
   2  -9  -3   45.32    7.22   0
  -2   9   3   42.92    7.05   0
   2   9  -3   31.34    5.10   0
   2   9  -3   31.12    6.95   0
  -2   9   3   42.39    7.55   0
  -1   9   3   25.11    7.01   0
   1   9  -3   29.18    5.01   0
   1  -9  -3   22.81    7.05   0
  -1   9   3   33.70    7.36   0
  -1  -9   3   13.17    7.06   0
   1   9  -3   20.76    6.92   0
   0  -9  -3   51.85    7.12   0
   0   9  -3   32.58    5.36   0
   0   9  -3   31.36    6.90   0
   0  -9   3   38.99    5.24   0
   0   9   3   39.19    7.32   0
   0   9   3   27.52    7.02   0
  -1   9  -3   25.59    5.16   0
   1   9   3   23.75    5.03   0
   1  -9   3   33.65    6.94   0
  -1   9  -3   22.19    6.93   0
  -1  -9  -3   23.68    5.12   0
   1   9   3   25.48    5.11   0
  -2  -9  -3  200.48    8.30   0
  -2   9  -3  168.44    8.37   0
   2   9   3  185.79    8.36   0
   2   9   3  185.23    8.08   0
  -2   9  -3  195.50    8.47   0
   2  -9   3  209.24    8.31   0
  -3  -9  -3   38.14    5.59   0
  -3   9  -3   42.18    7.39   0
   3   9   3   42.81    7.16   0
  -3   9  -3   36.13    7.39   0
   3  -9   3   40.67    7.28   0
   3   9   3   42.79    5.58   0
  -4   9  -3  103.61    8.29   0
   4  -9   3  144.08    8.08   0
  -4   9  -3  116.13    8.14   0
   4   9   3   91.57    5.90   0
  -4  -9  -3   98.62    8.02   0
   4   9   3   99.83    7.76   0
 -15   0   4    0.74    7.17   0
  15   0  -4   -2.07    6.82   0
  15   0  -4   -1.26    6.63   0
  14   0  -4   76.21    4.69   0
  14   0  -4   77.17    4.87   0
 -14   0   4   71.37    5.32   0
 -13   0   4    2.88    5.55   0
  13   0  -4    0.92    4.96   0
  13   0  -4   -1.22    3.38   0
  12   0  -4 2414.33   16.38   0
  12   0  -4 2165.91   14.82   0
 -12   0   4 2370.57   16.86   0
  11   0  -4   -0.25    5.20   0
 -11   0   4    2.04    5.36   0
  11   0  -4   -0.03    4.92   0
 -10   0   4    5.21    5.14   0
  10   0  -4   11.68    4.79   0
  10   0  -4   10.16    5.11   0
   9   0  -4   -4.88    4.98   0
  -9   0   4   -0.48    5.05   0
   9   0  -4    1.21    5.06   0
   8   0  -4 7037.71   28.37   0
   8   0  -4 6843.95   27.41   0
  -8   0   4 6572.03   27.63   0
   7   0  -4   -0.19    4.76   0
  -7   0   4    0.52    4.92   0
   7   0  -4    3.20    4.96   0
   6   0  -4  601.99   10.41   0
  -6   0   4  527.73    9.74   0
   6   0  -4  560.97    9.96   0
  -5   0   4   -1.87    4.94   0
   5   0  -4   -0.48    4.84   0
  -5   0   4    1.61    4.97   0
   5   0  -4    1.81    3.59   0
   4   0  -4 1342.86   15.03   0
  -4   0   4 1389.91   15.85   0
  -4   0   4 1316.60   15.21   0
   4   0  -4 1412.90   15.37   0
  -3   0   4   -1.57    5.14   0
   3   0  -4    3.49    5.18   0
  -3   0   4    3.60    5.17   0
   3   0  -4    0.68    5.27   0
   2   0  -4 4514.30   29.37   0
   2   0  -4 4427.95   29.17   0
  -2   0   4 4433.77   28.97   0
  -2   0   4 4474.22   29.46   0
   1   0  -4   -2.89    5.69   0
  -1   0   4   -2.42    5.53   0
   1   0  -4   -1.94    5.51   0
  -1   0   4   -2.16    5.67   0
   0   0   4 6233.81   32.89   0
   0   0  -4 5450.03   31.12   0
   0   0   4 5812.01   31.64   0
   0   0  -4 5929.25   32.31   0
   1   0   4   -0.64    5.63   0
  -1   0  -4   -0.67    5.62   0
  -1   0  -4    4.29    5.77   0
   1   0   4   -1.15    5.92   0
  -3   0  -4    1.68    5.00   0
   3   0   4   -0.55    4.93   0
  -3   0  -4    3.06    3.58   0
   4   0   4 2067.38   15.39   0
  -4   0  -4 1980.24   14.91   0
   5   0   4    0.47    3.38   0
  -5   0  -4    2.68    3.40   0
  -6   0  -4    8.60    4.79   0
   6   0   4    3.12    4.62   0
  -7   0  -4   -0.70    3.43   0
   7   0   4   -0.08    3.30   0
  -8   0  -4 5757.65   22.30   0
   8   0   4 5204.08   20.61   0
   9   0   4    2.66    4.89   0
  -9   0  -4   -2.94    5.17   0
 -10   0  -4  371.73    6.35   0
  10   0   4  375.37    6.26   0
 -11   0  -4   -5.50    5.14   0
  11   0   4  -44.59    5.67   0
 -12   0  -4  589.12    8.85   0
  12   0   4  625.07    8.49   0
  13   0   4    1.74    3.45   0
 -13   0  -4   -0.77    5.10   0
  14   0   4   -1.04    6.39   0
 -14   0  -4   -2.39    4.74   0
 -15   0  -4   -2.42    7.08   0
 -15   0  -4    0.92    6.77   0
  15   0   4    8.10    6.83   0
  15   0   4    0.67    6.76   0
 -15   1   4  102.73    6.75   0
  15  -1  -4  118.11    7.97   0
  15   1  -4  125.02    7.68   0
  15   1  -4  148.84    7.84   0
  15  -1  -4  115.94    7.81   0
 -15  -1   4  124.99    8.27   0
  14  -1  -4   24.60    6.59   0
  14  -1  -4   35.31    6.56   0
 -14   1   4   27.75    7.27   0
  14   1  -4   28.42    6.16   0
  14   1  -4   25.95    5.95   0
 -14  -1   4   32.30    6.58   0
  13   1  -4  696.00    9.35   0
  13  -1  -4  673.68   10.59   0
 -13  -1   4  686.23    9.68   0
  13   1  -4  579.36    8.08   0
 -13   1   4  643.65   10.75   0
  13  -1  -4  665.08   10.23   0
 -12  -1   4  309.20    7.58   0
  12   1  -4  317.89    7.33   0
  12   1  -4  275.63    6.00   0
  12  -1  -4  305.20    7.81   0
 -12   1   4  289.48    8.03   0
  12  -1  -4  302.81    7.93   0
  11  -1  -4  281.49    7.70   0
 -11   1   4  263.87    7.72   0
  11  -1  -4  281.03    7.36   0
  11   1  -4  281.69    5.93   0
  11   1  -4  281.92    6.83   0
 -11  -1   4  271.80    6.12   0
  10   1  -4    5.27    5.02   0
 -10  -1   4    9.30    5.19   0
  10   1  -4    3.83    4.98   0
  10  -1  -4    2.90    4.89   0
  10  -1  -4    2.58    5.02   0
 -10   1   4    3.25    5.08   0
  -9   1   4 1372.38   14.84   0
   9   1  -4 1500.34   12.56   0
   9  -1  -4 1498.20   15.12   0
  -9  -1   4 1463.81   12.58   0
   9   1  -4 1430.60   12.05   0
   9  -1  -4 1429.79   14.64   0
   8  -1  -4    8.38    6.25   0
  -8  -1   4    6.54    5.12   0
   8  -1  -4   10.23    4.99   0
   8   1  -4    9.07    5.24   0
   8   1  -4   11.40    4.98   0
  -8   1   4    9.39    5.16   0
  -7   1   4 1137.32   14.54   0
   7   1  -4 1299.26   12.23   0
   7   1  -4 1220.61   11.15   0
   7  -1  -4 1183.75   15.12   0
   7  -1  -4 1226.79   15.50   0
  -7  -1   4 1236.15   11.95   0
   6   1  -4    0.86    4.99   0
  -6  -1   4    3.08    4.93   0
  -6   1   4    3.68    4.77   0
   6  -1  -4    1.92    4.78   0
   6  -1  -4    4.09    4.96   0
  -6  -1   4    3.40    4.76   0
   6   1  -4    3.84    4.95   0
   5   1  -4  135.85    6.25   0
  -5  -1   4  135.35    5.21   0
   5  -1  -4  141.01    7.33   0
  -5  -1   4  129.12    6.20   0
  -5   1   4  130.14    7.07   0
   5  -1  -4  137.60    7.22   0
   5   1  -4  134.92    5.31   0
  -5   1   4  128.53    7.02   0
  -4  -1   4 3184.75   20.22   0
   4   1  -4 3271.94   20.26   0
  -4   1   4 2987.65   27.78   0
   4  -1  -4 3133.89   28.54   0
  -4   1   4 3187.09   29.39   0
   4   1  -4 3085.57   19.36   0
  -4  -1   4 3143.44   20.10   0
   4  -1  -4 3189.03   29.47   0
  -3  -1   4 1854.39   15.88   0
  -3   1   4 1847.78   23.42   0
   3   1  -4 1758.96   15.56   0
   3   1  -4 1825.19   15.79   0
  -3   1   4 1768.65   22.45   0
   3  -1  -4 1791.95   23.07   0
   3  -1  -4 1818.13   22.64   0
  -3  -1   4 1724.50   15.35   0
   2   1  -4 5700.29   28.49   0
  -2  -1   4 5324.07   27.29   0
   2   1  -4 5564.94   27.85   0
  -2  -1   4 5927.89   28.99   0
  -2   1   4 5546.90   38.20   0
   1   1  -4   90.57    6.56   0
   1  -1  -4   97.29    7.15   0
  -1   1   4   94.76    7.03   0
  -1   1   4   97.32    7.17   0
   1   1  -4   89.70    6.77   0
  -1  -1   4   88.98    6.64   0
  -1  -1   4   89.88    6.70   0
   1  -1  -4   96.40    7.05   0
   0   1  -4 3693.93   23.83   0
   0   1   4 3810.38   26.44   0
   0  -1  -4 3590.65   25.94   0
   0   1  -4 3508.65   22.82   0
   0  -1   4 3466.85   22.77   0
   0  -1   4 3592.32   23.35   0
   0  -1  -4 3774.83   26.30   0
   1  -1   4 4080.67   24.52   0
   1   1   4 3703.91   23.69   0
  -1   1  -4 3836.24   23.48   0
  -1   1  -4 4053.16   24.41   0
  -1  -1  -4 3781.52   24.01   0
   1  -1   4 3700.26   23.14   0
   2   1   4 1182.07   13.16   0
  -2   1  -4 1188.84   13.52   0
   2  -1   4 1193.63   13.60   0
  -2  -1  -4 1213.20   13.38   0
  -2   1  -4 1151.86   13.37   0
   2  -1   4 1166.71   13.46   0
   3   1   4  633.69    8.95   0
   3  -1   4  710.62   10.44   0
   3  -1   4  714.66   10.46   0
  -3   1  -4  690.76   10.33   0
  -3  -1  -4  661.65    9.19   0
  -3   1  -4  691.62   10.43   0
   4   1   4 1450.14   12.34   0
  -4  -1  -4 1566.08   13.39   0
   4  -1   4 1552.67   13.96   0
  -4   1  -4 1484.89   13.39   0
  -4   1  -4 1516.55   13.89   0
   5  -1   4   54.21    5.45   0
   5   1   4   49.70    5.21   0
  -5  -1  -4   55.18    5.40   0
  -5   1  -4   54.02    5.44   0
  -5   1  -4   52.26    5.17   0
   6   1   4    2.11    3.40   0
   6  -1   4    8.85    4.79   0
  -6  -1  -4    5.85    3.59   0
  -6   1  -4    5.04    4.94   0
  -6   1  -4   15.00    4.77   0
  -7   1  -4 1619.97   13.21   0
   7  -1   4 1456.79   11.94   0
  -7   1  -4 1473.42   12.66   0
  -7  -1  -4 1660.52   12.39   0
   7   1   4 1509.42   11.83   0
  -8   1  -4   28.79    3.84   0
   8  -1   4   27.95    5.05   0
   8   1   4   24.85    3.59   0
  -8  -1  -4   30.25    3.78   0
  -8   1  -4   29.13    4.94   0
  -9  -1  -4  732.46    8.05   0
   9   1   4  700.94    7.81   0
  -9   1  -4  689.03    8.51   0
  -9   1  -4  684.81    9.30   0
   9  -1   4  725.61    9.31   0
 -10  -1  -4    4.56    3.44   0
 -10   1  -4    4.08    4.84   0
  10  -1   4    3.97    4.83   0
  10   1   4    6.02    3.52   0
 -10   1  -4    7.51    5.04   0
  11  -1   4  175.29    4.93   0
 -11   1  -4  164.16    5.17   0
  11   1   4  181.46    5.92   0
 -11   1  -4  158.36    4.96   0
 -11  -1  -4  171.02    4.90   0
 -12  -1  -4    2.31    4.93   0
 -12   1  -4    4.61    3.52   0
  12   1   4    2.41    3.33   0
 -12   1  -4    6.85    4.89   0
  12  -1   4   12.90    4.71   0
  13   1   4   71.96    5.61   0
 -13   1  -4   72.65    4.70   0
  13  -1   4   80.83    5.61   0
 -13   1  -4   77.28    5.82   0
 -13  -1  -4   90.02    5.83   0
  14   1   4   42.49    6.65   0
 -14  -1  -4   37.48    6.91   0
 -14   1  -4   31.08    4.95   0
  14  -1   4   30.66    6.63   0
 -14   1  -4   39.21    5.10   0
  15  -1   4   64.01    7.47   0
 -15  -1  -4   95.15    7.48   0
 -15   1  -4   56.60    7.54   0
  15   1   4   76.13    7.42   0
 -15   1  -4   67.13    7.96   0
  15   1   4   80.73    7.21   0
 -15   2   4   97.77    9.31   0
 -15  -2   4   70.92    6.21   0
 -15   2   4   88.31    8.19   0
  15  -2  -4   86.61    9.45   0
  15   2  -4   75.07    5.92   0
  15   2  -4  108.04    7.40   0
  15  -2  -4   97.68    7.80   0
  14  -2  -4  169.32    9.62   0
  14   2  -4  178.84    7.74   0
 -14  -2   4  181.93    8.15   0
  14  -2  -4  191.25    9.93   0
 -14   2   4  175.83   10.24   0
  14   2  -4  156.14    7.67   0
  13  -2  -4   20.74    5.25   0
 -13   2   4   24.44    5.58   0
 -13  -2   4   17.31    5.45   0
  13   2  -4   12.92    3.76   0
  13   2  -4   20.53    5.23   0
  13  -2  -4   17.81    5.06   0
  12  -2  -4  114.83    6.31   0
 -12   2   4  106.68    6.71   0
  12   2  -4  120.42    5.74   0
  12  -2  -4  126.92    6.62   0
  12   2  -4  119.96    4.63   0
 -12  -2   4  123.61    6.01   0
  11  -2  -4    3.20    4.59   0
 -11  -2   4   -0.68    3.61   0
  11   2  -4    1.99    4.88   0
 -11   2   4    2.75    5.98   0
  11   2  -4    1.86    4.82   0
  11  -2  -4    0.28    4.76   0
 -10   2   4  223.53    8.98   0
  10   2  -4  221.93    5.40   0
 -10  -2   4  221.95    5.33   0
  10  -2  -4  236.78    8.09   0
  10   2  -4  228.36    6.44   0
  10  -2  -4  242.57    8.99   0
  -9  -2   4  486.34    7.11   0
   9  -2  -4  511.36   11.15   0
   9  -2  -4  533.55   12.20   0
   9   2  -4  506.64    7.03   0
   9   2  -4  522.31    7.32   0
  -9   2   4  482.45   11.94   0
  -8  -2   4  829.58    9.55   0
   8   2  -4  901.59    9.77   0
   8   2  -4  844.82    9.46   0
   8  -2  -4  833.02   15.69   0
   8  -2  -4  811.63   15.49   0
  -8   2   4  783.94   15.21   0
  -7   2   4  136.38    8.58   0
   7  -2  -4  148.89    9.04   0
   7   2  -4  147.47    6.14   0
   7   2  -4  153.14    6.00   0
   7  -2  -4  152.64    9.71   0
  -7  -2   4  151.89    6.07   0
  -6  -2   4  580.12    7.91   0
  -6  -2   4  609.67    8.80   0
   6   2  -4  603.43    7.87   0
   6  -2  -4  598.24   17.98   0
  -6   2   4  564.30   17.30   0
   6  -2  -4  618.15   18.02   0
   6   2  -4  642.21    8.85   0
   5  -2  -4    5.01    9.31   0
  -5  -2   4    4.35    3.52   0
   5   2  -4    6.73    3.64   0
  -5  -2   4    6.07    3.54   0
   5   2  -4    7.01    3.53   0
  -5   2   4    5.20    8.80   0
  -4  -2   4  614.96    9.30   0
   4   2  -4  599.80    9.18   0
  -4  -2   4  560.93    9.02   0
   4   2  -4  615.58    9.03   0
   4  -2  -4  598.51   26.01   0
  -3  -2   4 1473.94   13.48   0
  -3  -2   4 1440.07   13.40   0
   3  -2  -4 1454.88   27.10   0
   3   2  -4 1508.17   13.57   0
  -3   2   4 1454.50   26.52   0
   3  -2  -4 1506.24   27.47   0
   3   2  -4 1459.15   13.39   0
  -2  -2   4   28.96    3.98   0
   2   2  -4   31.37    4.09   0
   2   2  -4   31.91    4.08   0
  -2   2   4   34.43    6.43   0
   2  -2  -4   29.53    5.71   0
   2  -2  -4   35.78    5.88   0
  -2  -2   4   29.63    4.08   0
   1   2  -4 2143.55   16.55   0
  -1   2   4 2087.76   21.34   0
  -1  -2   4 2198.86   16.72   0
   1  -2  -4 2200.85   21.79   0
  -1  -2   4 2072.56   15.83   0
   1   2  -4 2121.70   16.19   0
   0   2  -4  750.28   10.09   0
   0  -2   4  747.90   10.06   0
   0  -2  -4  822.14   12.51   0
   0   2  -4  733.96   10.01   0
   0   2   4  760.35   11.97   0
   0  -2   4  731.87   10.21   0
  -1   2  -4 3651.64   21.60   0
  -1  -2  -4 3484.43   21.56   0
   1  -2   4 3613.90   21.56   0
   1   2   4 3679.16   22.33   0
   1  -2   4 3373.87   20.64   0
  -1   2  -4 3375.28   20.73   0
   2  -2   4 2401.59   17.71   0
  -2   2  -4 2324.18   17.58   0
   2   2   4 2405.11   16.99   0
   2  -2   4 2314.90   17.55   0
  -2   2  -4 2434.25   17.92   0
  -2  -2  -4 2460.39   17.27   0
  -3  -2  -4   34.55    3.98   0
   3   2   4   33.88    3.83   0
  -3   2  -4   31.42    5.40   0
   3  -2   4   37.88    5.30   0
   3  -2   4   33.91    4.12   0
  -3   2  -4   34.10    4.20   0
   4  -2   4 1469.32   13.80   0
  -4   2  -4 1437.32   13.71   0
   4   2   4 1450.74   12.37   0
  -4  -2  -4 1508.43   12.67   0
  -4   2  -4 1389.07   12.97   0
   4  -2   4 1391.91   12.89   0
  -5  -2  -4  190.12    5.28   0
   5   2   4  196.03    6.21   0
  -5   2  -4  193.94    6.66   0
  -5   2  -4  197.50    6.81   0
   5  -2   4  200.96    6.76   0
  -6  -2  -4 2546.34   14.22   0
   6   2   4 2489.37   13.99   0
  -6   2  -4 2552.36   17.25   0
  -6   2  -4 2419.71   16.02   0
   6  -2   4 2515.71   16.52   0
   7  -2   4  654.83    8.87   0
  -7   2  -4  666.75    9.72   0
   7   2   4  665.38    7.66   0
  -7  -2  -4  742.03    8.96   0
  -7   2  -4  674.55    8.83   0
  -8   2  -4   33.31    5.27   0
   8   2   4   31.72    3.64   0
   8  -2   4   29.38    3.78   0
  -8   2  -4   26.49    3.81   0
  -8  -2  -4   28.09    3.85   0
   9  -2   4   91.69    5.43   0
   9   2   4   88.53    5.18   0
  -9  -2  -4   80.96    5.51   0
  -9   2  -4   90.67    5.40   0
  -9   2  -4   85.43    5.59   0
 -10   2  -4   94.04    4.31   0
 -10  -2  -4  101.16    5.58   0
 -10   2  -4   98.01    5.69   0
  10   2   4   91.18    4.13   0
  10  -2   4   88.94    4.45   0
 -11   2  -4  188.85    6.41   0
  11   2   4  201.11    6.08   0
 -11  -2  -4  190.90    5.03   0
 -11   2  -4  208.37    6.74   0
  11  -2   4  191.07    6.62   0
  12  -2   4  131.52    4.94   0
 -12   2  -4  114.00    4.92   0
 -12  -2  -4  156.64    6.05   0
  12   2   4  144.59    4.65   0
 -12   2  -4  128.67    6.33   0
  13  -2   4    3.26    4.95   0
 -13   2  -4    1.10    5.10   0
 -13  -2  -4   -1.37    3.70   0
 -13   2  -4    0.80    3.63   0
  13   2   4    1.52    3.56   0
  13   2   4   -2.89    3.50   0
  14  -2   4    9.31    6.66   0
 -14   2  -4   12.36    6.70   0
 -14  -2  -4   19.98    6.85   0
 -14   2  -4   14.97    6.93   0
  14   2   4    9.70    4.77   0
  14   2   4   13.91    6.62   0
  15  -2   4   26.32    5.37   0
 -15  -2  -4   20.59    5.44   0
 -15   2  -4   20.56    5.65   0
  15   2   4   31.56    5.15   0
  15   2   4   28.82    5.22   0
 -15   2  -4   24.34    5.33   0
  15   3  -4   90.62    7.64   0
 -15  -3   4   75.98    7.93   0
  15   3  -4   88.27    7.59   0
  14   3  -4  140.01    5.94   0
  14   3  -4  151.41    7.70   0
 -14   3   4  125.40   15.49   0
  14  -3  -4  139.92   16.40   0
 -14  -3   4  148.57    7.82   0
 -14   3   4  134.77   15.34   0
  14  -3  -4  148.52   14.86   0
  13   3  -4    0.12    5.17   0
 -13  -3   4   -1.94    5.34   0
  13  -3  -4    3.58    8.55   0
 -13   3   4    2.82    8.54   0
 -13   3   4    2.90    8.66   0
  13   3  -4    4.53    5.00   0
  13  -3  -4    2.35    8.55   0
  12   3  -4   -3.61    3.48   0
 -12   3   4    0.08    8.80   0
  12  -3  -4    1.42    8.65   0
  12  -3  -4    0.76    8.68   0
  12   3  -4    4.24    3.44   0
 -12   3   4    0.34    8.84   0
 -12  -3   4   -2.72    3.66   0
  11   3  -4  140.77    5.98   0
 -11  -3   4  141.19    5.91   0
  11   3  -4  134.50    5.78   0
  10   3  -4    2.82    3.41   0
  10   3  -4    4.12    4.82   0
 -10  -3   4    2.89    3.56   0
   9   3  -4   17.32    3.55   0
   9   3  -4   25.66    5.11   0
  -9  -3   4   16.20    5.02   0
   8   3  -4    6.97    3.69   0
  -8  -3   4    7.19    3.59   0
   8   3  -4    6.54    5.12   0
  -7  -3   4  439.19    6.73   0
   7   3  -4  500.64    7.79   0
   7   3  -4  445.28    6.68   0
  -6  -3   4  315.44    6.99   0
   6   3  -4  306.97    5.97   0
   6   3  -4  316.60    6.97   0
  -6  -3   4  341.93    6.14   0
   5   3  -4 2067.87   13.17   0
   5   3  -4 2041.74   13.61   0
  -5  -3   4 2046.85   13.56   0
  -5  -3   4 2001.76   12.97   0
   4   3  -4 1956.42   13.23   0
  -4  -3   4 1864.58   12.86   0
  -4  -3   4 2080.93   14.08   0
   4   3  -4 1953.58   13.68   0
  -3   3   4   33.64    6.76   0
  -3   3   4   38.02    7.46   0
   3  -3  -4   36.54    8.54   0
  -3  -3   4   38.60    4.10   0
   3   3  -4   40.01    3.97   0
  -3  -3   4   40.38    4.09   0
   3  -3  -4   37.70    7.98   0
   3   3  -4   39.90    3.91   0
  -2  -3   4   17.91    3.78   0
   2   3  -4   16.16    3.79   0
  -2  -3   4   13.48    3.72   0
   2   3  -4   14.66    3.84   0
   2  -3  -4   19.56    6.50   0
  -2   3   4   18.70    6.07   0
   1  -3  -4 1394.99   16.25   0
   1   3  -4 1432.00   12.83   0
  -1   3   4 1294.03   15.56   0
  -1  -3   4 1409.29   12.60   0
   1   3  -4 1404.80   12.77   0
  -1  -3   4 1451.32   12.79   0
   0  -3   4    4.07    4.75   0
   0   3  -4   -1.83    4.82   0
   0   3   4   -0.09    4.77   0
   0   3  -4    1.34    4.82   0
   0  -3  -4    4.40    4.86   0
   0  -3   4   -0.30    4.96   0
   1  -3   4  784.40   10.36   0
  -1   3  -4  752.35   10.19   0
  -1   3  -4  769.25   10.38   0
   1  -3   4  775.95   10.36   0
  -1  -3  -4  756.05   10.42   0
   1   3   4  781.19   10.61   0
  -2   3  -4   94.65    6.03   0
  -2   3  -4   99.09    6.23   0
   2  -3   4  101.77    6.02   0
  -2  -3  -4  100.70    6.11   0
   2   3   4  102.62    6.02   0
   2  -3   4  103.47    6.25   0
  -3   3  -4 1029.74   11.79   0
   3  -3   4 1036.35   11.73   0
  -3  -3  -4  977.16    9.95   0
   3   3   4  964.02    9.92   0
  -3   3  -4  994.55   11.60   0
   3  -3   4 1011.81   11.70   0
  -4   3  -4    5.18    3.58   0
  -4   3  -4    8.87    3.49   0
  -4  -3  -4    0.45    3.61   0
   4  -3   4    6.75    3.67   0
   4   3   4    5.78    3.48   0
   4  -3   4    5.24    3.54   0
   5  -3   4 3662.09   20.71   0
  -5   3  -4 3497.98   20.35   0
  -5   3  -4 3434.74   20.19   0
  -5  -3  -4 3622.22   17.36   0
   5   3   4 3634.83   17.21   0
   5  -3   4 3621.23   20.51   0
   6  -3   4  502.52    8.85   0
  -6   3  -4  488.17    8.85   0
  -6   3  -4  487.50    8.85   0
  -6  -3  -4  525.04    7.98   0
   6   3   4  556.95    7.82   0
  -7   3  -4   -0.79    3.40   0
   7  -3   4    0.54    3.48   0
   7   3   4    6.99    4.66   0
  -7   3  -4    2.89    4.74   0
  -7  -3  -4    2.14    3.42   0
   8   3   4  176.12    4.78   0
   8  -3   4  185.95    6.65   0
  -8   3  -4  180.13    5.51   0
  -8  -3  -4  187.91    5.00   0
  -8   3  -4  194.90    6.77   0
  -9   3  -4   28.94    4.94   0
  -9   3  -4   29.51    5.14   0
  -9  -3  -4   29.70    5.13   0
   9  -3   4   28.01    3.68   0
   9   3   4   33.73    4.85   0
  10  -3   4   -2.93    4.73   0
 -10   3  -4    0.60    4.84   0
 -10  -3  -4    3.71    4.88   0
 -10   3  -4   -1.65    4.78   0
  10   3   4    1.06    3.26   0
 -11  -3  -4  297.15    6.96   0
  11  -3   4  301.79    7.63   0
 -11   3  -4  312.84    7.92   0
  11   3   4  294.25    6.75   0
 -11   3  -4  301.78    7.57   0
 -12  -3  -4   54.71    5.54   0
 -12   3  -4   57.21    5.82   0
  12  -3   4   61.32    5.60   0
  12   3   4   69.85    5.51   0
  12   3   4   74.99    5.41   0
 -12   3  -4   56.54    5.54   0
 -13  -3  -4   20.89    6.64   0
 -13   3  -4   24.18    6.43   0
  13  -3   4   20.31    6.42   0
 -13   3  -4   14.03    6.83   0
  13   3   4   18.01    6.55   0
  13   3   4   16.56    6.48   0
  14   3   4   -3.78    6.64   0
 -14   3  -4   -2.98    7.01   0
  14  -3   4   -1.00    6.68   0
 -14  -3  -4   -3.35    6.82   0
 -14   3  -4   -1.72    6.61   0
  14   3   4   -2.95    6.65   0
  14   4  -4    2.91    4.93   0
 -14  -4   4    7.66    4.97   0
  14   4  -4    1.34    6.79   0
 -13  -4   4   82.94    5.62   0
  13   4  -4   83.50    6.93   0
  13   4  -4   75.68    5.32   0
 -12  -4   4  112.97    5.98   0
  12   4  -4  121.79    5.91   0
  12   4  -4   87.84    4.54   0
  11   4  -4    6.93    4.84   0
 -11  -4   4    4.76    3.59   0
  11   4  -4    7.26    3.51   0
  10   4  -4  571.60    7.28   0
  10   4  -4  632.98    8.26   0
 -10  -4   4  563.61    7.27   0
   9   4  -4  225.04    6.38   0
   9   4  -4  215.96    5.12   0
  -9  -4   4  202.79    5.31   0
  -8  -4   4  199.55    5.00   0
   8   4  -4  182.69    4.95   0
   8   4  -4  196.99    4.87   0
  -7  -4   4  453.65    6.46   0
   7   4  -4  494.17    7.83   0
   7   4  -4  465.69    6.61   0
  -6  -4   4  350.06    7.19   0
   6   4  -4  388.78    7.23   0
  -6  -4   4  422.82    7.50   0
   6   4  -4  377.03    7.15   0
  -5  -4   4   37.27    5.28   0
  -5  -4   4   37.08    5.22   0
   5   4  -4   18.22    5.28   0
   5   4  -4   31.60    5.21   0
  -4  -4   4  169.22    5.09   0
   4   4  -4  170.89    4.97   0
   4   4  -4  162.62    4.99   0
  -4  -4   4  174.57    5.02   0
  -3   4   4  182.24    9.19   0
  -3   4   4  182.31    9.39   0
   3  -4  -4  202.16   10.12   0
   3   4  -4  204.72    6.70   0
  -3  -4   4  211.88    6.46   0
   3   4  -4  197.06    6.57   0
  -3  -4   4  201.26    6.63   0
  -2   4   4  989.78   14.90   0
  -2  -4   4  961.18    9.57   0
   2   4  -4  992.68    9.65   0
  -2   4   4  962.14   14.17   0
   2   4  -4  986.35    9.61   0
   2  -4  -4 1054.27   14.78   0
  -2  -4   4 1012.63    9.85   0
   1   4  -4   35.13    3.85   0
  -1   4   4   31.98    5.32   0
   1  -4  -4   36.48    5.53   0
  -1  -4   4   34.52    3.87   0
   1   4  -4   37.78    5.20   0
  -1   4   4   31.17    5.33   0
  -1  -4   4   39.55    5.29   0
   0   4   4 3787.76   21.57   0
   0  -4  -4 3844.12   21.71   0
   0   4   4 3678.13   21.51   0
   0  -4   4 3677.47   18.60   0
   0   4  -4 3512.52   18.19   0
   0   4  -4 3599.23   18.23   0
   0  -4   4 3522.68   18.12   0
   1   4   4  181.23    5.42   0
   1  -4   4  205.78    6.64   0
  -1   4  -4  196.18    6.50   0
  -1  -4  -4  190.96    5.59   0
   1  -4   4  202.75    6.64   0
  -1   4  -4  204.06    6.51   0
   2   4   4  127.77    5.91   0
  -2  -4  -4  143.32    6.08   0
   2  -4   4  144.52    5.06   0
  -2   4  -4  132.48    5.01   0
  -2   4  -4  126.51    6.03   0
   2  -4   4  128.05    5.97   0
  -3   4  -4   35.48    5.34   0
   3  -4   4   35.87    5.38   0
  -3  -4  -4   39.67    3.91   0
  -3   4  -4   39.04    5.33   0
   3   4   4   34.68    5.22   0
   3  -4   4   43.60    5.35   0
   4  -4   4 2582.90   17.55   0
  -4   4  -4 2655.87   17.79   0
   4  -4   4 2773.09   18.00   0
  -4   4  -4 2663.57   17.87   0
   4   4   4 2501.09   14.15   0
  -4  -4  -4 2792.01   15.69   0
  -5   4  -4  222.13    6.91   0
  -5   4  -4  173.24    6.53   0
   5  -4   4  215.62    5.84   0
  -5  -4  -4  176.64    4.92   0
   5   4   4  167.57    5.96   0
   5  -4   4  175.38    6.61   0
   6  -4   4  583.85    8.62   0
  -6  -4  -4  638.87    8.33   0
   6   4   4  566.02    7.99   0
  -6   4  -4  550.55    9.34   0
  -6   4  -4  540.35    9.26   0
   6  -4   4  562.75    9.37   0
  -7  -4  -4  749.79    8.90   0
   7  -4   4  732.31   10.46   0
  -7   4  -4  697.81   10.25   0
  -7   4  -4  704.84   10.37   0
   7   4   4  677.77    7.51   0
  -8  -4  -4  101.07    5.40   0
  -8   4  -4   95.93    5.80   0
  -8   4  -4   83.83    5.66   0
   8   4   4   96.47    5.35   0
   8  -4   4   81.55    5.77   0
  -9   4  -4  106.37    5.98   0
   9   4   4  122.02    4.31   0
   9  -4   4  110.67    5.98   0
   9   4   4  104.45    4.17   0
  -9   4  -4  106.27    5.93   0
  -9  -4  -4  114.41    4.41   0
 -10  -4  -4  328.82    5.87   0
  10   4   4  351.82    6.80   0
 -10   4  -4  297.22    7.94   0
 -10   4  -4  315.54    8.16   0
  10  -4   4  314.96    7.96   0
  10   4   4  330.57    5.84   0
  11  -4   4  110.58    6.21   0
  11   4   4  102.79    4.40   0
 -11  -4  -4  116.32    5.83   0
 -11   4  -4  122.55    6.30   0
  11   4   4  120.94    5.79   0
 -11   4  -4  117.65    6.36   0
  12  -4   4    2.84    7.53   0
  12   4   4    5.37    6.33   0
 -12   4  -4    2.24    8.01   0
 -12   4  -4   -1.59    7.84   0
  12   4   4   -1.98    4.47   0
 -12  -4  -4    6.85    6.47   0
  13  -4   4   22.50    8.19   0
  13   4   4   25.13    4.94   0
 -13  -4  -4   21.18    5.05   0
  13   4   4   17.30    4.80   0
 -13   4  -4   29.10    7.27   0
 -13   4  -4   23.34    7.04   0
  13   5  -4   81.58    5.61   0
  13   5  -4   67.81    5.52   0
 -13  -5   4   53.59    5.80   0
  12   5  -4   72.64    5.21   0
  12   5  -4   77.20    7.14   0
 -12  -5   4   83.95    7.20   0
  11   5  -4  619.19    9.18   0
  11   5  -4  601.38    7.96   0
 -11  -5   4  581.42    9.22   0
 -10  -5   4   14.70    5.28   0
  10   5  -4   18.59    5.18   0
  10   5  -4   24.97    3.74   0
   9   5  -4  646.59    8.21   0
   9   5  -4  588.42    8.01   0
  -9  -5   4  602.74    8.15   0
  -8  -5   4   55.42    4.14   0
   8   5  -4   64.16    4.13   0
   8   5  -4   87.79    5.32   0
   7   5  -4  100.78    4.32   0
  -7  -5   4   91.83    5.57   0
   7   5  -4   93.05    4.29   0
   6   5  -4  132.38    5.71   0
  -6  -5   4  134.35    5.77   0
   6   5  -4  130.88    5.72   0
  -5  -5   4   33.56    5.31   0
  -5  -5   4   21.87    5.47   0
   5   5  -4   26.31    5.32   0
   5   5  -4   22.24    5.43   0
  -4   5   4  194.25   11.18   0
   4  -5  -4  197.42   12.07   0
   4   5  -4  180.79    5.25   0
  -4  -5   4  211.96    6.37   0
   4   5  -4  206.33    6.50   0
  -4   5   4  185.67   10.83   0
  -4  -5   4  175.60    5.18   0
   3  -5  -4  865.87   15.03   0
  -3  -5   4  805.53    9.26   0
  -3   5   4  793.64   13.69   0
   3   5  -4  803.10    8.37   0
   3   5  -4  819.10    9.37   0
  -3   5   4  826.07   14.59   0
  -3  -5   4  819.87    8.54   0
  -2  -5   4   19.69    3.77   0
  -2  -5   4   21.25    5.09   0
   2  -5  -4   24.86    5.48   0
  -2   5   4   19.92    5.20   0
   2   5  -4   23.60    4.97   0
  -2   5   4   19.62    5.30   0
   2   5  -4   22.99    3.75   0
   1   5  -4  784.10    8.57   0
   1   5  -4  855.28    9.66   0
  -1  -5   4  801.69    8.72   0
   1  -5  -4  898.58   11.67   0
  -1   5   4  777.93   10.39   0
  -1  -5   4  880.15    9.83   0
  -1   5   4  835.07   11.38   0
   0   5  -4   55.23    5.35   0
   0   5  -4   53.16    5.26   0
   0  -5   4   52.22    5.29   0
   0  -5  -4   53.42    5.59   0
   0   5   4   46.21    5.40   0
   0  -5   4   54.64    5.35   0
   0   5   4   47.02    4.16   0
  -1   5  -4  168.07    5.24   0
   1  -5   4  188.57    6.41   0
   1   5   4  177.56    6.20   0
   1  -5   4  158.55    5.15   0
   1   5   4  173.24    5.24   0
  -1   5  -4  195.18    6.39   0
  -1  -5  -4  184.02    6.42   0
   2   5   4  343.69    7.26   0
   2  -5   4  323.80    7.47   0
   2  -5   4  351.80    7.67   0
  -2   5  -4  325.66    7.48   0
  -2   5  -4  318.72    7.52   0
  -2  -5  -4  353.70    7.36   0
   2   5   4  299.44    7.06   0
  -3  -5  -4   44.48    3.76   0
   3   5   4   41.65    3.76   0
   3  -5   4   44.56    4.02   0
   3   5   4   41.29    3.91   0
  -3   5  -4   37.64    3.85   0
  -3   5  -4   47.05    5.29   0
   3  -5   4   49.37    5.36   0
   4   5   4  275.40    6.50   0
  -4   5  -4  276.24    7.42   0
   4   5   4  284.63    6.75   0
   4  -5   4  287.12    7.34   0
  -4   5  -4  286.63    7.31   0
   4  -5   4  281.43    7.30   0
  -4  -5  -4  283.49    6.66   0
  -5   5  -4  362.59    8.07   0
   5  -5   4  346.93    6.96   0
  -5  -5  -4  372.94    6.07   0
   5   5   4  346.82    6.87   0
   5  -5   4  369.75    8.09   0
   5   5   4  358.42    5.99   0
  -5   5  -4  344.60    8.06   0
   6   5   4  112.19    4.42   0
  -6   5  -4  107.84    6.08   0
  -6  -5  -4  109.98    4.50   0
  -6   5  -4  108.37    5.99   0
   6  -5   4  110.30    6.20   0
   6  -5   4  110.29    6.16   0
   6   5   4  103.04    5.47   0
  -7  -5  -4  589.04    8.20   0
   7  -5   4  545.60    9.72   0
   7   5   4  601.56    8.00   0
   7   5   4  593.00    8.11   0
  -7   5  -4  554.24    9.60   0
  -7   5  -4  543.78    9.62   0
   8   5   4  538.81    6.99   0
   8   5   4  495.44    6.65   0
   8  -5   4  566.53    9.84   0
  -8  -5  -4  525.34    6.92   0
  -8   5  -4  529.31    9.89   0
  -8   5  -4  538.69    9.77   0
  -9   5  -4   87.61    6.13   0
   9   5   4   97.22    4.27   0
  -9  -5  -4  110.17    4.47   0
  -9   5  -4   95.61    6.26   0
   9   5   4  110.23    5.56   0
   9  -5   4  104.95    6.11   0
  10   5   4   54.13    4.03   0
 -10   5  -4   55.81    5.93   0
 -10  -5  -4   50.46    4.04   0
  10  -5   4   53.60    5.68   0
  10   5   4   50.50    3.98   0
 -10   5  -4   49.59    5.66   0
  11   5   4  104.25    5.80   0
 -11   5  -4  131.99    8.20   0
  11  -5   4  140.90    7.96   0
 -11   5  -4  129.12    8.03   0
 -11  -5  -4  134.55    5.95   0
  11   5   4  108.72    5.44   0
 -12   5  -4  106.50    8.17   0
  12   5   4  106.37    7.38   0
 -12   5  -4  109.11    8.27   0
  12   5   4  114.71    7.32   0
 -12  -5  -4  136.05    7.44   0
  12  -5   4  109.36    9.38   0
 -13  -5  -4   16.09    5.13   0
  13   5   4   20.32    5.00   0
  12   6  -4   33.82    5.38   0
  12   6  -4   23.54    7.15   0
 -12  -6   4   35.10    5.58   0
  11   6  -4   -1.83    4.81   0
  11   6  -4    2.99    4.75   0
 -11  -6   4   -3.93    4.86   0
 -10  -6   4  157.15    5.83   0
  10   6  -4  151.60    5.82   0
  10   6  -4  162.90    5.72   0
  -9  -6   4   66.80    5.71   0
   9   6  -4   70.87    5.59   0
   9   6  -4   70.22    4.26   0
   8   6  -4  215.20    5.36   0
   8   6  -4  215.42    5.36   0
  -8  -6   4  222.04    5.41   0
  -7  -6   4  249.47    5.52   0
   7   6  -4  261.60    5.46   0
   7   6  -4  289.21    6.58   0
   6   6  -4  190.71    6.20   0
   6   6  -4  191.47    6.10   0
  -6  -6   4  175.82    6.17   0
  -5  -6   4    9.36    3.55   0
   5   6  -4   13.47    4.95   0
   5   6  -4    6.53    3.64   0
  -4  -6   4 1025.48    9.75   0
   4   6  -4 1049.86    9.76   0
  -4  -6   4 1079.40   10.11   0
   4   6  -4 1027.85    9.82   0
  -4   6   4  952.03   17.97   0
   4  -6  -4 1013.27   18.40   0
  -4   6   4  965.94   17.45   0
   3  -6  -4   17.88    6.08   0
  -3   6   4   18.37    6.17   0
  -3   6   4   15.67    5.12   0
  -3  -6   4   20.18    4.97   0
  -3  -6   4   18.23    5.04   0
   3   6  -4   16.54    4.93   0
   3   6  -4   16.47    4.96   0
  -2   6   4  484.10    9.64   0
  -2  -6   4  556.40    8.09   0
   2   6  -4  487.25    6.91   0
   2   6  -4  532.16    8.06   0
   2  -6  -4  518.36   10.81   0
  -2   6   4  475.41    9.80   0
  -2  -6   4  476.63    6.94   0
  -1   6   4  430.36    8.52   0
   1  -6  -4  455.90    8.84   0
   1   6  -4  456.13    7.58   0
  -1  -6   4  470.16    7.75   0
   1   6  -4  417.94    7.55   0
  -1  -6   4  453.23    7.68   0
  -1   6   4  418.15    8.83   0
   0  -6   4  366.39    7.26   0
   0   6  -4  341.47    7.19   0
   0  -6  -4  343.62    6.70   0
   0   6   4  314.34    6.58   0
   0   6   4  361.68    7.91   0
   0   6  -4  344.50    7.33   0
   0  -6   4  353.78    7.27   0
  -1  -6  -4   63.63    5.54   0
   1  -6   4   70.15    5.47   0
  -1   6  -4   64.26    5.42   0
   1   6   4   63.53    5.38   0
   1   6   4   68.49    5.39   0
  -1   6  -4   59.79    4.03   0
   1  -6   4   64.54    5.35   0
   2   6   4  306.43    7.06   0
  -2   6  -4  301.69    7.10   0
   2   6   4  308.22    7.10   0
   2  -6   4  315.90    7.32   0
  -2  -6  -4  320.29    7.16   0
  -2   6  -4  283.95    6.99   0
   2  -6   4  267.43    5.96   0
  -3   6  -4  176.09    6.50   0
   3   6   4  181.95    6.08   0
  -3  -6  -4  195.97    6.20   0
  -3   6  -4  175.42    6.37   0
   3  -6   4  184.97    6.46   0
   3  -6   4  182.96    6.48   0
   3   6   4  171.16    6.04   0
   4  -6   4    3.79    4.78   0
  -4  -6  -4   -0.03    5.01   0
  -4   6  -4   -0.69    4.93   0
   4   6   4    3.37    4.71   0
  -4   6  -4    0.42    4.86   0
   4  -6   4    3.05    4.85   0
   4   6   4    0.94    4.83   0
  -5   6  -4  122.26    6.33   0
   5  -6   4  124.52    6.12   0
  -5  -6  -4  136.68    5.81   0
   5   6   4  136.23    5.77   0
   5   6   4  116.98    4.42   0
   5  -6   4  126.26    6.29   0
  -5   6  -4  116.32    6.17   0
  -6   6  -4   13.42    5.14   0
   6   6   4   14.70    3.42   0
   6  -6   4   15.86    5.15   0
  -6  -6  -4   14.51    3.59   0
   6  -6   4   14.42    5.06   0
  -6   6  -4   27.35    5.20   0
   6   6   4   13.82    3.58   0
  -7  -6  -4   88.35    4.45   0
  -7   6  -4  112.25    6.36   0
  -7   6  -4  115.45    6.25   0
   7   6   4  102.12    4.35   0
   7   6   4  104.20    4.33   0
   7  -6   4  116.72    6.37   0
   8   6   4  335.05    6.88   0
  -8  -6  -4  383.99    7.24   0
   8   6   4  338.88    6.93   0
  -8   6  -4  331.23    8.88   0
   8  -6   4  319.15    8.87   0
  -8   6  -4  320.25    8.64   0
   9   6   4  265.41    5.93   0
  -9   6  -4  279.94    8.73   0
  -9  -6  -4  266.16    6.15   0
   9   6   4  268.33    6.03   0
   9  -6   4  316.62    8.89   0
  -9   6  -4  288.68    9.00   0
  10  -6   4  149.70    8.57   0
 -10  -6  -4  150.23    7.69   0
  10   6   4  142.84    7.45   0
 -10   6  -4  153.80    8.55   0
  10   6   4  163.38    7.26   0
 -10   6  -4  148.42    8.72   0
 -11   6  -4   24.91    8.69   0
 -11   6  -4   28.46    8.86   0
  11   6   4   30.27    6.87   0
  11   6   4   30.15    4.93   0
 -11  -6  -4   26.99    6.98   0
  11  -6   4   28.26    7.22   0
 -10  -7   4    6.40    4.95   0
  10   7  -4   13.76    4.94   0
  10   7  -4   22.40    6.84   0
   9   7  -4   59.71    5.33   0
   9   7  -4   56.79    5.45   0
  -9  -7   4   64.14    7.21   0
   8   7  -4   46.79    7.01   0
   8   7  -4   59.00    5.23   0
  -8  -7   4   67.61    5.00   0
   7   7  -4  244.59    5.57   0
   7   7  -4  259.38    5.76   0
  -7  -7   4  259.18    5.79   0
  -6  -7   4    6.76    5.07   0
   6   7  -4   -1.89    5.08   0
   6   7  -4    6.73    5.05   0
   5   7  -4  119.69    4.58   0
   5   7  -4  119.48    4.64   0
  -5  -7   4  115.81    4.76   0
   4   7  -4  301.93    6.91   0
   4   7  -4  318.86    6.87   0
  -4   7   4  301.40   10.64   0
  -4   7   4  294.68   10.55   0
  -4  -7   4  330.28    6.89   0
   4  -7  -4  314.79   10.72   0
   3  -7  -4  573.32   11.00   0
  -3  -7   4  512.51    7.20   0
   3   7  -4  534.53    7.09   0
   3   7  -4  557.72    8.25   0
  -3   7   4  540.18   10.87   0
  -3   7   4  515.22   10.72   0
  -3  -7   4  565.32    7.33   0
   2   7  -4    1.03    4.90   0
  -2  -7   4   92.54    5.66   0
   2   7  -4  -20.14    5.31   0
  -2  -7   4   11.71    4.90   0
  -2   7   4    4.75    4.84   0
  -2   7   4    2.10    6.21   0
   2  -7  -4    5.94    4.91   0
  -1   7   4  192.22    7.04   0
  -1   7   4  178.78    6.71   0
   1  -7  -4  188.49    6.84   0
   1   7  -4  182.76    5.18   0
   1   7  -4  201.12    6.29   0
  -1  -7   4  188.13    5.25   0
  -1  -7   4  194.62    6.26   0
   0   7  -4  126.14    5.69   0
   0  -7  -4  111.76    6.03   0
   0   7   4  111.76    6.30   0
   0   7   4  113.54    5.94   0
   0  -7   4  116.20    5.80   0
   0  -7   4  109.01    4.66   0
   0   7  -4  101.93    4.48   0
  -1  -7  -4   88.24    5.70   0
  -1   7  -4   88.84    5.62   0
   1   7   4   85.62    5.63   0
  -1   7  -4   82.85    5.64   0
   1  -7   4   87.59    5.76   0
   1   7   4   78.87    5.77   0
   1  -7   4   80.26    5.59   0
   2  -7   4  118.82    5.95   0
  -2   7  -4   99.49    5.82   0
   2  -7   4  113.69    5.98   0
   2   7   4  118.72    5.83   0
   2   7   4  113.41    5.75   0
  -2  -7  -4  109.21    5.90   0
  -2   7  -4  115.30    5.97   0
  -3  -7  -4  403.06    7.63   0
   3  -7   4  381.97    8.03   0
   3   7   4  376.83    7.57   0
  -3   7  -4  357.81    7.83   0
   3   7   4  405.13    7.52   0
   3  -7   4  388.53    8.11   0
  -3   7  -4  373.60    8.07   0
   4  -7   4    8.07    4.89   0
  -4  -7  -4    7.62    3.64   0
  -4   7  -4    6.95    4.90   0
   4   7   4    2.02    3.60   0
   4   7   4    5.31    3.45   0
   4  -7   4    6.40    5.05   0
  -4   7  -4   -1.36    5.07   0
   5   7   4    6.38    4.94   0
  -5   7  -4   11.46    5.04   0
  -5   7  -4    7.78    5.09   0
   5   7   4   10.07    5.07   0
   5  -7   4   12.17    5.03   0
  -5  -7  -4   12.22    3.60   0
   5  -7   4    8.70    3.70   0
  -6   7  -4   28.00    5.41   0
  -6   7  -4   26.68    5.44   0
  -6  -7  -4   31.70    3.95   0
   6   7   4   32.48    4.00   0
   6  -7   4   26.38    5.46   0
   6   7   4   32.68    5.19   0
   6  -7   4   24.84    5.29   0
   7   7   4  168.97    6.36   0
  -7   7  -4  168.02    7.45   0
   7   7   4  143.58    5.17   0
   7  -7   4  154.99    7.32   0
  -7  -7  -4  167.82    5.19   0
   7  -7   4  168.98    7.37   0
  -7   7  -4  175.57    7.35   0
  -8  -7  -4  135.11    7.51   0
  -8   7  -4  117.76    8.39   0
   8   7   4  123.26    5.72   0
   8   7   4  113.88    5.62   0
   8  -7   4  129.05    8.12   0
  -8   7  -4  114.57    9.59   0
   9   7   4  134.26    6.24   0
  -9   7  -4  145.05   10.59   0
  -9  -7  -4  150.09    6.21   0
   9   7   4  161.32    6.26   0
   9  -7   4  170.64    9.01   0
  -9   7  -4  160.01    9.26   0
 -10   7  -4   11.06    8.64   0
 -10   7  -4   11.72    8.70   0
 -10  -7  -4   17.24    6.89   0
  10   7   4   14.17    6.94   0
  10  -7   4   13.23    8.59   0
  10   7   4    2.22    6.98   0
   8   8  -4  137.74    6.16   0
   8   8  -4  115.82    6.25   0
  -8  -8   4  110.74    6.16   0
   7   8  -4    3.90    6.76   0
  -7  -8   4    2.20    6.77   0
   7   8  -4   16.54    6.63   0
   6   8  -4  213.45    8.00   0
   6   8  -4  223.59    7.97   0
  -6  -8   4  191.71    8.10   0
  -5  -8   4   -6.81    6.66   0
   5   8  -4   -9.91    6.51   0
   5   8  -4    0.59    6.53   0
   4   8  -4  110.94    6.43   0
  -4   8   4  112.44   10.26   0
  -4   8   4  108.63   10.16   0
   4   8  -4  114.66    7.10   0
   4  -8  -4  124.53    9.51   0
  -4  -8   4  113.15    6.59   0
  -3  -8   4   28.52    5.25   0
   3  -8  -4   21.65    5.47   0
   3   8  -4   21.15    5.25   0
  -3   8   4   22.38    5.62   0
   3   8  -4   24.55    5.18   0
  -3   8   4   24.33    5.45   0
   2  -8  -4   74.90    7.06   0
   2   8  -4   78.74    5.60   0
  -2   8   4   63.73    6.02   0
   2   8  -4   75.51    5.69   0
  -2   8   4   70.74    6.17   0
  -2  -8   4   79.29    5.57   0
   1  -8  -4   34.05    5.71   0
   1   8  -4   30.48    5.47   0
  -1   8   4   40.72    5.88   0
  -1   8   4   35.28    5.66   0
  -1  -8   4   34.09    5.41   0
   1   8  -4   32.20    4.08   0
   0  -8  -4    2.49    5.11   0
   0  -8   4    4.41    5.05   0
   0   8  -4    0.32    5.10   0
   0  -8   4    3.66    4.99   0
   0   8  -4   -0.32    5.12   0
   0   8   4   -3.29    5.44   0
   0   8   4   -1.45    5.11   0
  -1  -8  -4    8.52    5.16   0
   1  -8   4    3.87    3.68   0
   1   8   4    4.79    5.40   0
  -1   8  -4    1.28    3.62   0
   1   8   4    5.81    5.20   0
   1  -8   4    2.54    5.10   0
  -1   8  -4    3.93    5.11   0
  -2   8  -4   86.88    6.06   0
   2  -8   4   85.01    6.02   0
   2  -8   4   93.08    6.09   0
   2   8   4   82.13    6.15   0
  -2  -8  -4  103.48    6.01   0
  -2   8  -4   79.73    5.97   0
   2   8   4   93.33    5.91   0
   3   8   4  132.13    5.18   0
  -3   8  -4  127.32    6.46   0
   3  -8   4  155.56    6.54   0
  -3   8  -4  127.73    6.41   0
  -3  -8  -4  125.65    5.24   0
   3   8   4  120.02    6.29   0
   3  -8   4  146.71    6.55   0
   4   8   4  152.16    6.06   0
  -4  -8  -4  152.58    6.03   0
   4  -8   4  143.18    7.98   0
  -4   8  -4  173.27    7.98   0
  -4   8  -4  166.82    7.91   0
   4   8   4  169.97    7.48   0
   4  -8   4  177.11    8.10   0
  -5  -8  -4    6.88    4.68   0
  -5   8  -4    3.51    6.65   0
   5   8   4    0.34    4.67   0
   5  -8   4   -4.11    6.48   0
  -5   8  -4   -1.27    6.67   0
   5   8   4    2.70    4.69   0
   5  -8   4   -1.23    6.58   0
   6  -8   4   14.47    6.67   0
   6  -8   4    8.91    6.63   0
  -6   8  -4   15.72    6.79   0
  -6  -8  -4    5.49    4.93   0
   6   8   4    8.78    4.80   0
  -6   8  -4   12.21    6.79   0
   6   8   4   13.92    4.78   0
   7   8   4   22.45    6.94   0
  -7   8  -4   21.86    7.27   0
  -7  -8  -4   26.78    7.02   0
  -7   8  -4   26.56    7.19   0
   7  -8   4   26.08    8.54   0
   7   8   4   11.95    7.00   0
   7  -8   4   28.13    7.16   0
   8   8   4  137.07    6.78   0
  -8  -8  -4  170.06    6.95   0
  -4   9   4    5.20    9.90   0
   4   9  -4    4.33    4.82   0
  -4  -9   4    5.63    4.92   0
  -4   9   4    4.92    8.40   0
   4   9  -4   -1.55    6.92   0
   4  -9  -4    6.75    8.44   0
   3   9  -4   19.45    7.00   0
  -3   9   4   34.39    9.01   0
   3   9  -4   35.03    7.10   0
   3  -9  -4   36.59    7.51   0
  -3  -9   4   40.21    7.16   0
  -3   9   4   39.38    8.93   0
   2   9  -4    7.04    6.73   0
  -2   9   4   11.89    6.87   0
   2  -9  -4   12.92    6.78   0
   2   9  -4    7.60    4.86   0
  -2   9   4   11.80    7.09   0
  -2  -9   4   12.46    4.92   0
   1   9  -4   42.43    7.34   0
  -1   9   4   61.02    7.19   0
  -1   9   4   66.96    7.63   0
  -1  -9   4   50.31    7.25   0
   1   9  -4   48.68    7.27   0
   1  -9  -4   49.11    7.40   0
   0   9   4    5.43    6.61   0
   0   9   4   -5.55    7.12   0
   0  -9   4    1.67    6.71   0
   0   9  -4    6.78    6.66   0
   0   9  -4   -2.17    6.62   0
   0  -9  -4    1.61    6.66   0
   1  -9   4   68.06    7.38   0
  -1  -9  -4   84.74    7.51   0
  -1   9  -4   83.57    7.42   0
   1   9   4   71.81    7.55   0
  -1   9  -4   70.52    7.26   0
   1   9   4   88.11    7.77   0
  -2  -9  -4   43.56    5.65   0
   2  -9   4   49.69    7.32   0
  -2   9  -4   50.73    7.20   0
  -2   9  -4   51.88    7.25   0
   2   9   4   33.08    7.44   0
   2   9   4   41.26    5.37   0
   3   9   4   40.93    7.25   0
  -3   9  -4   35.88    7.37   0
  -3   9  -4   44.16    7.26   0
   3   9   4   36.69    7.12   0
   3  -9   4   41.32    7.38   0
  -3  -9  -4   47.52    7.34   0
   4   9   4    6.86    7.02   0
  -4   9  -4   11.56    7.03   0
  -4  -9  -4   17.83    7.06   0
  -4   9  -4   13.82    7.11   0
   4  -9   4    4.56    6.92   0
   4   9   4    6.48    6.92   0
  15   0  -5  134.90    6.37   0
 -15   0   5  164.37    8.50   0
  15   0  -5  173.85    7.88   0
 -14   0   5    5.47    6.98   0
  14   0  -5   -2.26    6.37   0
  14   0  -5   -5.21    6.64   0
 -13   0   5   77.25    4.73   0
  13   0  -5   75.97    5.78   0
  13   0  -5   82.30    5.61   0
  12   0  -5   -0.84    5.23   0
  12   0  -5   -2.92    3.57   0
 -12   0   5   -8.93    5.40   0
  11   0  -5 2264.09   15.40   0
  11   0  -5 2258.19   15.61   0
 -11   0   5 2202.60   16.16   0
 -10   0   5    3.35    4.93   0
  10   0  -5   -2.29    4.81   0
  10   0  -5   -4.26    5.02   0
  -9   0   5   84.49    5.82   0
   9   0  -5  103.94    5.80   0
   9   0  -5   89.90    4.65   0
  -8   0   5    5.61    5.12   0
   8   0  -5    3.36    5.26   0
   8   0  -5    4.70    5.30   0
  -7   0   5  533.68    9.23   0
   7   0  -5  551.89    8.59   0
   7   0  -5  566.24    9.47   0
  -6   0   5    3.43    4.85   0
   6   0  -5    2.11    4.93   0
   6   0  -5   -1.39    4.87   0
  -6   0   5   -1.00    4.67   0
   5   0  -5 2793.23   19.58   0
   5   0  -5 2723.11   19.59   0
  -5   0   5 2805.89   19.92   0
  -5   0   5 2613.78   19.33   0
   4   0  -5    2.22    5.42   0
  -4   0   5    7.14    3.73   0
   4   0  -5   -9.26    3.94   0
  -4   0   5    7.98    3.68   0
  -3   0   5  376.70    8.19   0
  -3   0   5  422.20    9.40   0
   3   0  -5  425.31    9.39   0
   3   0  -5  412.82    9.31   0
  -2   0   5   -0.21    3.63   0
  -2   0   5    0.09    3.62   0
   2   0  -5    0.60    3.65   0
   2   0  -5   -0.17    3.62   0
   1   0  -5    2.24    3.76   0
  -1   0   5   -1.66    5.25   0
  -1   0   5   -3.11    5.46   0
   1   0  -5   -1.24    5.32   0
   0   0   5    3.35    3.78   0
   0   0  -5   -2.73    3.88   0
   0   0  -5    2.24    3.79   0
   0   0   5    1.98    3.61   0
  -1   0  -5  443.84    9.09   0
   1   0   5  424.05    8.21   0
   1   0   5  431.25    9.03   0
  -1   0  -5  413.72    8.03   0
   2   0   5    1.11    3.54   0
  -2   0  -5    2.12    3.53   0
  -2   0  -5    0.59    3.58   0
  -3   0  -5 3023.91   18.37   0
  -3   0  -5 2988.77   18.25   0
   3   0   5 3062.08   18.30   0
  -4   0  -5   -1.53    4.93   0
   4   0   5    2.43    5.01   0
  -4   0  -5   -0.65    4.98   0
   5   0   5  140.31    4.92   0
  -5   0  -5  137.54    4.88   0
  -5   0  -5  143.28    5.97   0
  -6   0  -5    3.33    4.78   0
   6   0   5    4.28    4.64   0
  -7   0  -5   38.89    5.14   0
   7   0   5   35.29    4.92   0
   8   0   5    0.85    3.50   0
  -8   0  -5    1.25    3.79   0
  -9   0  -5  572.53    7.44   0
   9   0   5  554.25    7.23   0
  10   0   5    1.40    4.60   0
 -10   0  -5    1.53    3.36   0
  11   0   5  878.30    9.46   0
 -11   0  -5  895.58    9.68   0
  12   0   5    6.12    4.74   0
 -12   0  -5    0.03    4.96   0
  13   0   5   37.42    5.20   0
 -13   0  -5   44.74    5.30   0
 -13   0  -5   43.18    5.51   0
  14   0   5   -0.82    4.50   0
 -14   0  -5   -0.20    6.82   0
 -14   0  -5    6.84    4.57   0
 -15   0  -5   42.56    7.51   0
 -15   0  -5   39.94    7.16   0
  15   0   5   49.75    7.11   0
  15  -1  -5   20.64    6.89   0
  15   1  -5   20.94    6.74   0
  15   1  -5   21.29    6.91   0
  15  -1  -5   19.15    6.75   0
 -15   1   5   15.96    7.38   0
 -15  -1   5   21.99    7.51   0
  14   1  -5   92.18    7.22   0
 -14  -1   5   72.71    7.86   0
 -14   1   5   81.03    7.65   0
  14  -1  -5   86.05    7.33   0
  14   1  -5   81.91    7.03   0
  14  -1  -5   86.27    7.25   0
 -13  -1   5   28.71    5.73   0
 -13   1   5   28.72    5.63   0
  13  -1  -5   37.09    5.37   0
  13  -1  -5   31.63    5.45   0
  13   1  -5   33.65    5.32   0
  13   1  -5   39.20    5.42   0
 -12  -1   5  101.79    6.05   0
  12   1  -5  104.74    5.70   0
  12  -1  -5  101.34    5.93   0
  12  -1  -5  106.55    6.07   0
  12   1  -5   99.17    5.86   0
 -12   1   5   95.88    6.09   0
 -11   1   5   33.36    5.40   0
  11   1  -5   39.64    3.82   0
  11  -1  -5   41.29    5.39   0
  11  -1  -5   39.24    5.30   0
  11   1  -5   33.30    3.94   0
 -11  -1   5   35.63    4.03   0
 -10   1   5  436.15    9.07   0
 -10  -1   5  449.48    7.13   0
  10   1  -5  461.37    7.05   0
  10  -1  -5  494.48   10.04   0
  10   1  -5  475.57    7.16   0
  10  -1  -5  485.94    9.23   0
  -9  -1   5   21.55    5.10   0
  -9   1   5   17.52    5.22   0
   9  -1  -5   19.11    5.27   0
   9   1  -5   23.01    5.05   0
   9  -1  -5   21.94    5.12   0
   9   1  -5   20.03    3.75   0
  -8  -1   5   90.24    5.76   0
  -8   1   5   87.75    6.05   0
   8   1  -5  104.18    5.80   0
   8  -1  -5   91.44    6.28   0
   8  -1  -5   96.12    6.11   0
   8   1  -5   95.81    5.84   0
  -7   1   5  799.98   12.85   0
  -7  -1   5  869.95   10.64   0
  -7  -1   5  869.05   10.24   0
   7  -1  -5  848.29   12.67   0
   7  -1  -5  892.09   12.77   0
   7   1  -5  861.39   10.30   0
   7   1  -5  900.98   10.51   0
  -6   1   5  930.69   13.70   0
  -6  -1   5  974.41   10.47   0
   6  -1  -5 1016.94   14.23   0
   6  -1  -5 1040.94   14.32   0
  -6  -1   5 1070.81   11.24   0
   6   1  -5 1118.73   11.46   0
  -6   1   5 1028.54   14.72   0
   6   1  -5 1001.40   10.47   0
  -5  -1   5  791.85   10.45   0
   5  -1  -5  762.95   13.53   0
  -5  -1   5  713.36    9.32   0
   5   1  -5  759.69    9.53   0
   5   1  -5  774.77    9.56   0
   5  -1  -5  807.19   13.48   0
  -5   1   5  710.34   12.54   0
  -5   1   5  773.80   13.18   0
  -4  -1   5 3022.80   18.65   0
   4   1  -5 3050.26   18.75   0
   4   1  -5 3124.11   19.01   0
   4  -1  -5 3196.40   26.45   0
  -4   1   5 2979.66   25.14   0
  -4   1   5 3285.92   26.91   0
   4  -1  -5 3149.63   25.73   0
  -4  -1   5 2973.90   18.30   0
   3  -1  -5 2382.98   23.13   0
   3   1  -5 2604.40   18.28   0
  -3  -1   5 2610.73   18.22   0
   3  -1  -5 2512.04   23.11   0
  -3  -1   5 2531.62   17.70   0
   3   1  -5 2522.76   17.79   0
  -3   1   5 2423.35   22.72   0
  -3   1   5 2304.20   22.19   0
   2   1  -5   65.15    4.50   0
   2  -1  -5   68.03    6.16   0
   2  -1  -5   71.80    6.23   0
  -2   1   5   65.65    6.02   0
  -2   1   5   69.70    6.07   0
  -2  -1   5   63.56    4.66   0
  -2  -1   5   62.53    5.70   0
   2   1  -5   71.33    5.70   0
  -1   1   5 4395.65   27.44   0
   1   1  -5 4234.13   23.39   0
   1  -1  -5 4302.96   27.01   0
  -1  -1   5 4267.11   23.47   0
  -1   1   5 4590.97   28.19   0
  -1  -1   5 4427.63   24.04   0
   1  -1  -5 4677.33   28.64   0
   1   1  -5 4594.09   24.32   0
   0   1   5 1205.65   14.20   0
   0  -1  -5 1117.70   13.89   0
   0   1  -5 1124.61   12.19   0
   0   1  -5 1095.23   12.21   0
   0  -1   5 1121.87   12.21   0
   0  -1  -5 1167.14   13.46   0
   0  -1   5 1108.53   12.19   0
  -1   1  -5 2235.76   16.98   0
  -1  -1  -5 2169.38   17.29   0
   1  -1   5 1915.39   15.46   0
  -1   1  -5 1945.19   16.13   0
   1  -1   5 2108.96   16.63   0
  -1  -1  -5 1928.89   15.86   0
   1   1   5 1929.61   16.13   0
  -2   1  -5  830.73   10.16   0
   2   1   5  810.34   10.62   0
  -2   1  -5  818.39   10.33   0
   2  -1   5  811.25   10.21   0
   2  -1   5  823.14   10.17   0
  -2  -1  -5  828.62   10.24   0
  -3   1  -5  278.79    7.39   0
   3  -1   5  277.03    7.40   0
  -3   1  -5  285.89    6.41   0
   3  -1   5  294.13    6.55   0
  -3  -1  -5  277.15    7.32   0
   3   1   5  310.39    7.28   0
  -4   1  -5    3.60    5.02   0
  -4  -1  -5    9.00    3.55   0
   4   1   5    3.57    3.55   0
   4  -1   5    7.99    4.83   0
  -4   1  -5   12.32    4.83   0
   5   1   5 1674.45   12.75   0
   5  -1   5 1646.38   12.79   0
  -5   1  -5 1651.76   12.73   0
  -5   1  -5 1721.45   13.67   0
  -5  -1  -5 1736.51   13.12   0
  -6   1  -5 1398.35   11.67   0
   6  -1   5 1457.95   11.90   0
   6   1   5 1414.64   10.94   0
  -6  -1  -5 1498.20   12.02   0
  -6   1  -5 1399.49   11.75   0
  -7   1  -5    1.77    4.85   0
  -7  -1  -5    5.71    3.54   0
   7   1   5    1.12    3.46   0
  -7   1  -5    0.28    3.52   0
   7  -1   5   10.94    4.86   0
   8  -1   5    0.35    3.40   0
   8   1   5    5.31    3.43   0
  -8  -1  -5    7.02    4.92   0
  -8   1  -5    8.02    4.99   0
  -8   1  -5    3.13    3.45   0
   9  -1   5 1141.87   10.72   0
  -9  -1  -5 1167.75   10.54   0
  -9   1  -5 1163.03   11.00   0
   9   1   5 1024.14    9.03   0
  -9   1  -5 1127.63   10.75   0
 -10  -1  -5  875.88    9.51   0
 -10   1  -5  915.24   10.19   0
  10   1   5  962.07    9.36   0
  10  -1   5  943.47    9.92   0
 -10   1  -5  926.26    9.99   0
 -11  -1  -5   -0.48    3.40   0
 -11   1  -5    1.95    4.81   0
 -11   1  -5    4.07    4.69   0
  11   1   5    2.09    3.26   0
  11  -1   5    7.01    4.64   0
  12  -1   5  295.36    6.95   0
 -12  -1  -5  273.16    5.81   0
 -12   1  -5  265.84    6.14   0
 -12   1  -5  278.28    7.04   0
  12   1   5  260.68    5.67   0
 -13  -1  -5   25.17    4.02   0
 -13   1  -5   26.22    3.98   0
  13   1   5   24.94    5.24   0
  13  -1   5   22.13    5.28   0
 -13   1  -5   22.44    5.29   0
  14  -1   5   16.36    6.55   0
 -14   1  -5   20.90    6.66   0
 -14   1  -5   18.63    4.93   0
  14   1   5   12.08    6.62   0
 -14  -1  -5   16.94    4.92   0
  15  -1   5  225.21    7.92   0
 -15  -1  -5  217.33    7.86   0
 -15   1  -5  227.00    9.87   0
  15   1   5  249.09    7.71   0
 -15   1  -5  223.91    7.77   0
  15   1   5  237.85    7.48   0
  15   2  -5   86.29    5.93   0
 -15  -2   5   81.16    8.25   0
  15  -2  -5  107.06    8.15   0
 -15   2   5   87.58    9.71   0
  15   2  -5   69.85    7.53   0
  15  -2  -5  103.16    8.17   0
 -15   2   5   90.79    8.10   0
 -14   2   5   88.88    7.94   0
 -14  -2   5   97.53    7.62   0
  14  -2  -5   94.18    8.99   0
  14  -2  -5   97.14    7.59   0
  14   2  -5   98.98    5.48   0
  14   2  -5   89.69    7.31   0
  13  -2  -5   93.96    6.33   0
 -13  -2   5   91.67    6.23   0
  13  -2  -5   89.11    7.43   0
  13   2  -5   79.80    4.48   0
  13   2  -5   85.57    5.96   0
 -13   2   5   81.60    6.49   0
 -12  -2   5    8.70    3.76   0
  12  -2  -5   11.61    5.84   0
  12  -2  -5    8.51    5.87   0
  12   2  -5    6.38    3.53   0
  12   2  -5   10.35    3.63   0
 -12   2   5    8.10    5.03   0
  11  -2  -5   91.15    6.31   0
 -11  -2   5   94.37    5.78   0
 -11   2   5   81.55    6.20   0
  11  -2  -5   92.28    6.28   0
  11   2  -5   89.58    4.34   0
  11   2  -5   90.19    4.38   0
  10   2  -5   51.09    4.04   0
 -10   2   5   43.27    6.66   0
 -10  -2   5   48.37    5.41   0
  10  -2  -5   45.97    5.62   0
  10   2  -5   52.21    5.15   0
  10  -2  -5   50.11    5.73   0
  -9   2   5  430.06   11.54   0
   9  -2  -5  467.20   11.85   0
  -9  -2   5  445.76    6.75   0
   9   2  -5  463.76    6.86   0
   9   2  -5  453.27    6.91   0
   9  -2  -5  461.68   11.75   0
  -8  -2   5  111.07    4.67   0
  -8   2   5  110.74    7.80   0
   8   2  -5  118.99    4.71   0
   8  -2  -5  125.31    8.24   0
   8   2  -5  119.42    4.75   0
   8  -2  -5  122.25    8.13   0
  -7  -2   5  877.85    9.80   0
   7   2  -5  846.66    9.59   0
   7  -2  -5  863.55   17.92   0
   7  -2  -5  858.92   17.04   0
   7   2  -5  922.43    9.94   0
  -7   2   5  797.64   17.02   0
  -7  -2   5  893.43    9.74   0
  -6  -2   5  466.25    8.10   0
  -6   2   5  444.56   14.23   0
   6  -2  -5  495.67   14.63   0
   6   2  -5  472.29    7.21   0
   6  -2  -5  481.33   15.08   0
   6   2  -5  487.78    8.13   0
  -6  -2   5  475.33    7.12   0
  -5  -2   5  441.23    8.08   0
  -5  -2   5  411.70    7.02   0
   5  -2  -5  435.98   14.69   0
   5   2  -5  448.71    7.97   0
  -5   2   5  405.26   13.83   0
  -5   2   5  433.48   14.60   0
   5   2  -5  426.08    6.97   0
   5  -2  -5  425.68   14.91   0
   4  -2  -5  976.09   20.68   0
   4   2  -5  921.27    9.79   0
   4   2  -5  985.83   10.65   0
   4  -2  -5  945.38   19.35   0
  -4  -2   5  920.69    9.86   0
  -4   2   5  956.24   19.55   0
  -4  -2   5  982.69   10.72   0
   3   2  -5 4258.70   21.05   0
   3  -2  -5 4420.04   35.51   0
  -3  -2   5 4245.40   20.38   0
  -3  -2   5 4224.15   20.88   0
   3   2  -5 4181.75   20.40   0
  -3   2   5 4288.59   35.34   0
   3  -2  -5 4266.09   34.85   0
   2   2  -5  387.32    7.23   0
   2   2  -5  403.69    7.44   0
  -2   2   5  402.99   10.52   0
   2  -2  -5  405.98   10.52   0
  -2  -2   5  378.69    7.30   0
  -2  -2   5  416.17    7.36   0
   2  -2  -5  414.30   10.71   0
  -1   2   5 1388.95   15.51   0
   1  -2  -5 1410.06   16.24   0
   1   2  -5 1453.01   13.42   0
   1  -2  -5 1492.65   16.58   0
  -1  -2   5 1590.29   13.76   0
   1   2  -5 1542.65   13.65   0
  -1  -2   5 1487.40   13.41   0
   0  -2   5  906.16   10.45   0
   0   2  -5  989.70   11.39   0
   0   2  -5  921.90   10.52   0
   0  -2  -5  980.58   12.81   0
   0  -2   5  998.58   11.43   0
   0   2   5  960.90   12.61   0
  -1  -2  -5 1229.25   12.60   0
   1   2   5 1207.01   12.83   0
  -1   2  -5 1193.35   12.37   0
   1  -2   5 1172.67   11.88   0
  -1   2  -5 1177.18   11.72   0
   1  -2   5 1226.61   12.41   0
  -2   2  -5 1026.90   11.08   0
   2  -2   5 1074.27   11.19   0
   2   2   5 1061.35   11.00   0
  -2   2  -5 1116.59   11.53   0
  -2  -2  -5 1105.33   11.32   0
   2  -2   5 1085.02   11.32   0
  -3  -2  -5  584.22    8.04   0
  -3   2  -5  559.05    9.05   0
   3  -2   5  558.25    8.25   0
   3  -2   5  543.40    8.22   0
  -3   2  -5  539.08    8.22   0
   3   2   5  526.54    7.73   0
  -4   2  -5 1445.47   13.05   0
  -4   2  -5 1477.86   12.53   0
   4  -2   5 1471.24   13.20   0
  -4  -2  -5 1484.31   11.59   0
   4  -2   5 1501.43   12.54   0
   4   2   5 1517.06   12.19   0
   5  -2   5 1156.01   11.69   0
  -5  -2  -5 1122.23   10.68   0
  -5   2  -5 1106.83   11.43   0
   5   2   5 1052.90    9.61   0
  -5   2  -5 1106.92   11.42   0
   6  -2   5    4.81    5.01   0
  -6  -2  -5    5.94    5.09   0
  -6   2  -5   31.36    5.30   0
   6   2   5    6.35    3.55   0
  -6   2  -5    2.34    4.96   0
   7  -2   5  844.78    9.29   0
  -7  -2  -5  860.33    8.55   0
   7   2   5  806.75   10.23   0
  -7   2  -5  843.45   10.20   0
  -7   2  -5  789.74    9.19   0
  -8   2  -5   44.15    5.23   0
  -8  -2  -5   36.90    5.17   0
   8  -2   5   34.66    3.86   0
   8   2   5   37.69    4.92   0
  -8   2  -5   33.51    3.77   0
   9  -2   5   12.69    4.91   0
  -9  -2  -5   17.19    3.48   0
   9   2   5   18.42    3.44   0
  -9   2  -5   16.67    4.79   0
  -9   2  -5   20.09    4.93   0
  10   2   5   84.94    5.29   0
  10  -2   5   85.78    4.20   0
 -10  -2  -5   84.70    5.41   0
 -10   2  -5   76.91    4.49   0
 -10   2  -5   82.00    4.30   0
  11  -2   5  351.90    7.58   0
 -11  -2  -5  348.34    7.16   0
 -11   2  -5  342.66    6.62   0
 -11   2  -5  336.47    7.40   0
  11   2   5  349.98    6.82   0
 -12   2  -5  134.18    5.09   0
 -12  -2  -5  141.79    4.81   0
  12  -2   5  133.00    5.15   0
 -12   2  -5  139.89    6.49   0
  12   2   5  128.78    5.88   0
 -13   2  -5   94.82    7.12   0
 -13   2  -5  100.34    7.44   0
  13  -2   5   97.15    7.02   0
 -13  -2  -5   95.93    7.12   0
  13   2   5   82.99    5.12   0
  14   2   5  209.44    7.92   0
 -14  -2  -5  197.04    6.75   0
 -14   2  -5  203.76    8.88   0
 -14   2  -5  224.34    8.32   0
  14   2   5  208.51    6.77   0
  14  -2   5  234.29    8.17   0
 -15  -3   5   70.16    6.12   0
  15   3  -5   62.43    5.89   0
 -14  -3   5  102.94    6.13   0
  14   3  -5  101.67    5.76   0
  14   3  -5  106.73    7.51   0
  13   3  -5   27.22    4.72   0
  13   3  -5   40.13    6.09   0
 -13  -3   5   23.45    4.20   0
  12   3  -5  420.08    6.79   0
 -12  -3   5  458.48    8.06   0
  12   3  -5  438.79    7.81   0
  11   3  -5   13.77    4.98   0
 -11  -3   5   19.24    5.08   0
  11   3  -5   22.20    4.97   0
  10   3  -5   94.79    5.68   0
 -10  -3   5  101.44    5.77   0
  10   3  -5  121.86    5.74   0
  -9  -3   5   23.18    3.69   0
   9   3  -5   26.03    3.69   0
   9   3  -5   24.11    3.78   0
  -8  -3   5 2014.31   12.99   0
   8   3  -5 1963.85   12.26   0
   8   3  -5 2071.00   13.14   0
  -7  -3   5    8.51    5.07   0
  -7  -3   5    3.86    3.68   0
   7   3  -5    8.66    4.89   0
   7   3  -5    3.13    3.69   0
   6   3  -5  980.02    9.00   0
   6   3  -5 1050.24   10.23   0
  -6  -3   5 1078.62   10.20   0
  -6  -3   5  911.75    8.82   0
  -5  -3   5  256.56    6.73   0
  -5  -3   5  284.10    6.95   0
   5   3  -5  275.95    6.91   0
   5   3  -5  275.62    6.68   0
  -4  -3   5 1519.13   12.19   0
   4   3  -5 1535.04   12.14   0
   4   3  -5 1429.96   11.28   0
  -4  -3   5 1479.04   11.52   0
   3   3  -5   -0.18    3.68   0
   3   3  -5   -1.20    5.02   0
   3  -3  -5    4.64    7.06   0
   3  -3  -5    4.30    6.25   0
  -3   3   5    4.37    5.67   0
  -3  -3   5    0.91    5.03   0
  -3  -3   5    2.18    5.06   0
   2   3  -5 4531.72   20.26   0
   2  -3  -5 4845.09   31.77   0
   2  -3  -5 4663.91   30.66   0
   2   3  -5 4625.41   20.81   0
  -2  -3   5 4650.99   20.76   0
  -2  -3   5 4535.21   20.09   0
  -2   3   5 4500.15   30.14   0
  -1   3   5  305.29    8.29   0
   1   3  -5  311.80    6.31   0
  -1  -3   5  314.82    6.37   0
   1  -3  -5  315.93    8.57   0
   1   3  -5  309.87    6.35   0
  -1  -3   5  304.86    6.26   0
   0   3  -5   19.46    5.06   0
   0  -3   5   25.09    5.02   0
   0  -3   5   22.51    5.01   0
   0   3   5   17.33    5.01   0
   0  -3  -5   24.75    5.18   0
   0   3  -5   20.09    5.12   0
  -1  -3  -5  184.71    6.76   0
   1  -3   5  168.85    6.35   0
  -1   3  -5  176.09    6.45   0
  -1   3  -5  165.18    6.33   0
   1  -3   5  165.62    6.44   0
   1   3   5  164.33    6.50   0
  -2   3  -5 1047.74   11.35   0
  -2  -3  -5 1129.51   11.51   0
   2  -3   5 1032.09   11.39   0
   2   3   5 1103.77   11.30   0
   2  -3   5 1067.13   11.36   0
  -2   3  -5 1012.73   10.51   0
  -3   3  -5  198.66    5.67   0
   3  -3   5  194.76    5.53   0
  -3  -3  -5  218.15    6.61   0
  -3   3  -5  192.87    5.48   0
   3   3   5  188.19    6.33   0
   3  -3   5  189.80    5.58   0
  -4   3  -5 1879.04   14.56   0
  -4  -3  -5 1782.73   13.01   0
   4  -3   5 1911.82   14.42   0
   4   3   5 1684.43   11.89   0
  -4   3  -5 1837.66   14.29   0
   4  -3   5 1848.06   14.36   0
   5  -3   5  143.97    6.37   0
   5   3   5  141.70    4.67   0
  -5   3  -5  149.10    6.43   0
  -5  -3  -5  156.30    6.13   0
  -5   3  -5  140.73    6.30   0
   5  -3   5  162.98    6.38   0
  -6  -3  -5  541.38    7.02   0
  -6   3  -5  526.29    8.84   0
   6  -3   5  537.34    8.69   0
  -6   3  -5  530.41    8.79   0
   6   3   5  503.76    7.68   0
   7   3   5    3.61    3.38   0
  -7  -3  -5    2.71    3.56   0
   7  -3   5    5.02    4.73   0
  -7   3  -5    1.10    4.72   0
  -7   3  -5   -1.12    4.90   0
  -8   3  -5  821.36   10.29   0
  -8  -3  -5  857.15    9.11   0
   8  -3   5  836.17   10.11   0
   8   3   5  785.44    7.85   0
  -8   3  -5  808.50   10.11   0
  -9  -3  -5   13.60    4.88   0
  -9   3  -5   12.30    4.86   0
   9  -3   5    4.47    4.72   0
  -9   3  -5   10.18    4.75   0
   9   3   5    7.72    4.73   0
  10   3   5  141.32    5.56   0
 -10  -3  -5  135.88    5.79   0
  10  -3   5  133.39    5.94   0
 -10   3  -5  126.81    5.08   0
 -10   3  -5  124.33    5.93   0
 -11   3  -5   32.51    5.27   0
  11   3   5   25.73    3.67   0
 -11  -3  -5   35.07    5.37   0
  11  -3   5   31.80    5.27   0
 -11   3  -5   31.56    4.16   0
 -12   3  -5  125.49    6.30   0
  12  -3   5  112.02    6.18   0
  12   3   5  126.36    5.82   0
 -12   3  -5  110.49    6.23   0
 -12  -3  -5  113.02    4.59   0
  13  -3   5   34.46    6.80   0
 -13   3  -5   21.60    7.04   0
  13   3   5   28.86    4.91   0
 -13   3  -5   29.87    6.78   0
  13   3   5   23.42    6.65   0
 -13  -3  -5   33.80    4.91   0
  14  -3   5  153.31    8.17   0
 -14   3  -5  104.43    8.59   0
 -14   3  -5   99.22    8.04   0
  14   3   5   98.02    5.83   0
  14   3   5  142.24    7.47   0
 -14  -3  -5  110.98    7.75   0
  14   4  -5   14.27    5.02   0
 -14  -4   5   16.21    5.20   0
  14   4  -5   17.19    6.89   0
 -13  -4   5  268.95    8.45   0
  13   4  -5  233.63    6.55   0
  13   4  -5  272.33    8.32   0
 -12  -4   5   13.52    3.91   0
  12   4  -5   15.55    5.30   0
  12   4  -5   20.55    3.76   0
 -11  -4   5   24.00    5.33   0
  11   4  -5   18.13    3.66   0
  11   4  -5   19.52    5.09   0
  10   4  -5  104.95    4.42   0
 -10  -4   5   92.30    4.38   0
  10   4  -5  112.45    5.66   0
  -9  -4   5  677.38    8.50   0
   9   4  -5  707.09    8.53   0
   9   4  -5  661.81    7.52   0
  -8  -4   5   12.72    3.58   0
   8   4  -5   12.97    3.54   0
   8   4  -5   14.86    3.54   0
  -7  -4   5 2315.01   13.11   0
   7   4  -5 2193.02   12.69   0
  -7  -4   5 2122.34   12.30   0
   7   4  -5 2159.16   12.56   0
  -6  -4   5    9.93    3.61   0
   6   4  -5   11.72    3.63   0
   6   4  -5   14.94    3.59   0
  -6  -4   5    8.26    3.66   0
  -5  -4   5   26.57    3.82   0
   5   4  -5   22.25    5.02   0
   5   4  -5   28.94    3.73   0
  -5  -4   5   30.74    5.05   0
  -4  -4   5  129.98    4.68   0
   4   4  -5  115.59    4.58   0
   4   4  -5  120.72    4.70   0
  -4  -4   5  119.35    4.61   0
  -3  -4   5 2967.62   15.79   0
  -3   4   5 2849.36   27.06   0
   3   4  -5 3110.61   16.23   0
   3  -4  -5 3090.71   28.65   0
   3   4  -5 3013.72   15.89   0
  -3  -4   5 3176.13   16.40   0
   3  -4  -5 2879.08   27.48   0
  -3   4   5 2838.08   27.37   0
  -2  -4   5   21.28    3.84   0
   2   4  -5   24.15    5.16   0
   2   4  -5   22.61    3.72   0
  -2   4   5   22.49    6.20   0
  -2  -4   5   32.21    5.13   0
  -2   4   5   21.65    5.28   0
   2  -4  -5   27.31    5.24   0
   1   4  -5 1023.46   10.47   0
  -1  -4   5 1058.94   10.62   0
   1   4  -5 1017.54   10.43   0
   1  -4  -5 1066.49   12.94   0
  -1   4   5  962.76   12.39   0
  -1  -4   5 1017.04   10.36   0
   0   4  -5  229.56    6.75   0
   0   4   5  213.48    6.97   0
   0  -4  -5  214.18    6.02   0
   0   4  -5  229.48    6.67   0
   0  -4   5  242.56    6.87   0
   0  -4   5  217.32    6.71   0
   1  -4   5   24.54    5.08   0
  -1  -4  -5   32.61    5.34   0
  -1   4  -5   31.49    5.03   0
   1  -4   5   26.75    5.08   0
   1   4   5   30.14    5.09   0
  -1   4  -5   27.20    5.08   0
   2   4   5   98.24    4.49   0
  -2  -4  -5  120.12    5.88   0
   2  -4   5  110.55    5.73   0
  -2   4  -5  113.15    5.78   0
   2  -4   5  107.66    5.82   0
  -2   4  -5   99.47    5.70   0
   3  -4   5  815.89   10.10   0
   3  -4   5  796.37   10.09   0
  -3  -4  -5  869.22    9.78   0
  -3   4  -5  780.83    9.27   0
   3   4   5  818.41    9.42   0
  -3   4  -5  793.27    9.88   0
   4  -4   5   61.60    4.35   0
  -4   4  -5   72.01    5.55   0
   4   4   5   65.00    5.28   0
  -4  -4  -5   76.57    5.60   0
  -4   4  -5   65.17    4.35   0
   4  -4   5   73.29    5.74   0
  -5  -4  -5   21.76    5.13   0
   5   4   5   22.01    4.88   0
  -5   4  -5   21.57    3.55   0
   5  -4   5   18.03    3.56   0
   5  -4   5   21.91    4.96   0
  -5   4  -5   23.05    3.59   0
  -6   4  -5   36.74    3.95   0
   6  -4   5   31.34    5.27   0
   6   4   5   27.73    5.04   0
  -6  -4  -5   32.77    3.87   0
   6  -4   5   35.69    3.96   0
  -6   4  -5   32.06    5.18   0
  -7   4  -5 1271.26   12.61   0
  -7   4  -5 1198.54   12.27   0
   7   4   5 1177.47    9.43   0
   7  -4   5 1182.29   11.51   0
  -7  -4  -5 1348.61   10.85   0
   8   4   5    0.74    4.62   0
  -8  -4  -5    1.93    4.83   0
   8  -4   5    0.42    4.68   0
  -8   4  -5    4.05    4.77   0
  -8   4  -5    5.05    4.69   0
   9   4   5  480.52    7.26   0
  -9   4  -5  439.99    8.51   0
  -9  -4  -5  457.81    6.55   0
  -9   4  -5  450.33    8.64   0
   9  -4   5  433.20    8.54   0
  10   4   5   10.00    3.51   0
 -10  -4  -5   15.05    5.10   0
  10  -4   5   17.07    4.86   0
 -10   4  -5    3.86    5.07   0
 -10   4  -5   10.06    4.98   0
 -11  -4  -5   -0.17    5.10   0
  11  -4   5    0.96    4.97   0
  11   4   5   -3.45    4.89   0
 -11   4  -5   -0.19    5.13   0
  11   4   5   -2.56    5.01   0
 -11   4  -5    0.97    4.95   0
 -12  -4  -5    4.12    4.70   0
 -12   4  -5   -1.88    4.79   0
 -12   4  -5    1.95    6.48   0
  12   4   5   11.00    4.50   0
  12   4   5    3.26    4.56   0
  12  -4   5    2.07    6.42   0
  13  -4   5  224.02    9.23   0
 -13  -4  -5  219.05    6.64   0
  13   4   5  215.60    6.71   0
 -13   4  -5  188.96    9.36   0
  13   4   5  200.49    6.54   0
 -13   4  -5  238.36    9.01   0
 -13  -5   5   20.17    5.03   0
  13   5  -5    9.60    4.94   0
  13   5  -5   11.79    4.91   0
  12   5  -5  138.50    7.51   0
 -12  -5   5  141.25    7.70   0
  12   5  -5  125.57    7.74   0
  11   5  -5   32.99    5.44   0
 -11  -5   5   30.93    5.57   0
  11   5  -5   24.77    6.08   0
 -10  -5   5  132.17    6.03   0
  10   5  -5  145.80    5.95   0
  10   5  -5  134.99    4.83   0
  -9  -5   5  154.14    4.81   0
   9   5  -5  137.74    4.87   0
   9   5  -5  164.01    6.16   0
  -8  -5   5  128.23    4.55   0
   8   5  -5  120.94    4.55   0
   8   5  -5  136.23    5.73   0
   7   5  -5   97.73    4.22   0
   7   5  -5   90.59    4.20   0
  -7  -5   5   95.11    4.18   0
  -6  -5   5   56.29    5.35   0
   6   5  -5   47.37    5.07   0
   6   5  -5   56.71    5.24   0
  -6  -5   5   51.40    5.28   0
  -5  -5   5  252.37    6.37   0
   5   5  -5  245.48    5.31   0
  -5  -5   5  260.08    5.53   0
   5   5  -5  249.51    6.55   0
  -4  -5   5  147.64    4.73   0
   4  -5  -5  155.32   11.34   0
  -4  -5   5  165.99    5.98   0
  -4   5   5  147.45   10.79   0
  -4   5   5  148.25   10.71   0
   4   5  -5  142.99    4.67   0
   4   5  -5  138.80    5.93   0
   4  -5  -5  145.09   10.40   0
  -3  -5   5  365.99    7.19   0
  -3  -5   5  329.81    7.04   0
   3   5  -5  338.73    6.93   0
   3   5  -5  344.22    7.04   0
   3  -5  -5  348.44   10.68   0
  -3   5   5  312.76   10.10   0
  -3   5   5  328.35   10.31   0
  -2  -5   5  659.98    8.55   0
   2   5  -5  628.16    8.42   0
   2  -5  -5  661.24   11.11   0
  -2   5   5  597.40   10.83   0
   2   5  -5  641.23    8.50   0
  -2  -5   5  658.97    8.63   0
  -2   5   5  567.96   10.59   0
   1   5  -5  602.95    8.44   0
   1   5  -5  526.32    7.28   0
  -1   5   5  557.03    9.64   0
   1  -5  -5  561.77    8.97   0
  -1   5   5  543.07    9.55   0
  -1  -5   5  633.37    8.46   0
  -1  -5   5  535.53    7.30   0
   0   5   5  370.79    8.01   0
   0   5  -5  404.22    7.64   0
   0  -5   5  404.89    7.55   0
   0  -5  -5  406.19    8.26   0
   0   5   5  399.30    8.01   0
   0   5  -5  387.36    7.44   0
   0  -5   5  380.46    7.42   0
  -1   5  -5   -3.13    4.92   0
   1  -5   5    1.14    5.00   0
  -1  -5  -5   -3.07    5.11   0
   1  -5   5    1.02    3.47   0
   1   5   5    1.61    4.88   0
  -1   5  -5    1.27    4.80   0
   1   5   5    3.51    4.81   0
   2   5   5  447.53    7.96   0
  -2  -5  -5  431.80    6.98   0
  -2   5  -5  639.11    8.26   0
   2  -5   5  879.58   10.20   0
   2  -5   5  703.29    8.53   0
   2   5   5  416.83    6.88   0
  -2   5  -5  770.51    9.61   0
  -3   5  -5    1.74    4.78   0
  -3  -5  -5   -1.01    3.51   0
  -3   5  -5   -1.98    4.90   0
   3   5   5    4.46    3.38   0
   3  -5   5    2.00    4.88   0
   3  -5   5    2.32    4.77   0
   3   5   5   -1.61    4.72   0
  -4   5  -5  214.09    6.64   0
  -4   5  -5  217.02    6.58   0
  -4  -5  -5  230.89    6.47   0
   4   5   5  223.63    6.23   0
   4  -5   5  206.41    6.65   0
   4   5   5  243.02    6.41   0
   4  -5   5  212.70    5.66   0
  -5   5  -5   24.28    5.10   0
   5   5   5   24.54    3.64   0
  -5  -5  -5   30.85    5.10   0
   5   5   5   30.91    5.02   0
   5  -5   5   28.70    4.96   0
   5  -5   5   25.23    5.09   0
  -5   5  -5   28.19    4.97   0
  -6   5  -5   16.56    5.06   0
   6   5   5   20.05    3.60   0
   6  -5   5   12.55    4.92   0
  -6  -5  -5   16.75    3.63   0
   6  -5   5   21.03    4.94   0
  -6   5  -5   18.03    5.02   0
   6   5   5   20.28    4.77   0
  -7  -5  -5  114.59    5.66   0
   7  -5   5  100.45    5.92   0
   7   5   5   99.72    5.56   0
  -7   5  -5   90.04    4.62   0
   7   5   5  104.07    5.46   0
  -7   5  -5   92.23    5.83   0
   8   5   5  648.52    8.29   0
   8  -5   5  617.91    9.86   0
  -8  -5  -5  650.55    8.43   0
  -8   5  -5  602.67    9.89   0
   8   5   5  608.59    8.07   0
  -8   5  -5  603.35   10.01   0
  -9  -5  -5  183.29    6.25   0
   9   5   5  174.99    4.80   0
   9  -5   5  183.62    6.83   0
  -9   5  -5  163.75    6.95   0
   9   5   5  183.05    6.06   0
  -9   5  -5  182.14    6.79   0
 -10  -5  -5    3.46    5.17   0
 -10   5  -5    0.52    5.19   0
  10   5   5    8.36    5.08   0
  10  -5   5    5.11    4.99   0
  10   5   5    5.57    4.85   0
 -10   5  -5    2.29    6.23   0
  11  -5   5    1.56    6.50   0
  11   5   5    8.24    4.49   0
 -11  -5  -5    5.16    4.73   0
 -11   5  -5   -0.49    8.21   0
  11   5   5   -0.69    4.62   0
 -11   5  -5    8.91    8.04   0
  12  -5   5   25.24    6.85   0
 -12  -5  -5   17.63    6.98   0
 -12   5  -5   25.50    7.21   0
  12   5   5   16.01    6.83   0
  12   5   5   36.29    6.81   0
 -12   5  -5   24.04    7.06   0
  12   6  -5   37.15    7.18   0
 -12  -6   5   18.44    5.44   0
  12   6  -5   34.00    5.21   0
 -11  -6   5  171.21    6.29   0
  11   6  -5  195.40    7.77   0
  11   6  -5  166.12    6.29   0
 -10  -6   5   40.13    4.92   0
  10   6  -5   47.76    6.68   0
  10   6  -5   51.73    4.86   0
   9   6  -5  106.16    5.88   0
   9   6  -5  134.93    5.91   0
  -9  -6   5  129.27    5.91   0
  -8  -6   5   78.76    5.53   0
   8   6  -5   90.45    5.62   0
   8   6  -5   94.18    5.55   0
  -7  -6   5    1.71    4.91   0
   7   6  -5    8.26    4.85   0
   7   6  -5   -0.55    4.95   0
  -6  -6   5  441.48    6.51   0
   6   6  -5  475.76    7.61   0
   6   6  -5  442.61    6.50   0
  -5  -6   5  535.99    6.99   0
  -5  -6   5  566.88    8.24   0
   5   6  -5  548.08    7.02   0
   5   6  -5  520.26    7.21   0
  -4   6   5   16.50    6.26   0
  -4  -6   5   11.79    5.03   0
   4  -6  -5   19.77    7.29   0
  -4   6   5   14.78    7.12   0
   4   6  -5   19.68    3.66   0
   4   6  -5   21.40    5.08   0
  -4  -6   5   19.23    3.74   0
  -3  -6   5  140.42    5.77   0
   3   6  -5  132.48    4.59   0
   3  -6  -5  138.37    7.10   0
   3   6  -5  128.78    4.53   0
  -3  -6   5  129.31    4.62   0
  -3   6   5  127.32    6.94   0
  -3   6   5  127.64    6.87   0
  -2   6   5  801.99   12.47   0
   2   6  -5  813.45    8.35   0
   2  -6  -5  864.23   12.99   0
  -2  -6   5  800.58    8.43   0
  -2  -6   5  803.70    8.41   0
  -2   6   5  813.75   11.92   0
   2   6  -5  796.52    8.29   0
   1   6  -5   35.17    3.80   0
   1  -6  -5   30.84    5.41   0
  -1   6   5   39.51    5.37   0
  -1   6   5   36.50    5.26   0
   1   6  -5   34.74    5.03   0
  -1  -6   5   38.27    5.09   0
  -1  -6   5   30.96    3.87   0
   0   6   5   50.71    4.17   0
   0   6   5   56.38    5.35   0
   0   6  -5   52.16    5.32   0
   0  -6   5   57.96    5.42   0
   0  -6   5   53.12    4.01   0
   0   6  -5   46.88    4.02   0
   0  -6  -5   60.55    5.57   0
   1   6   5  631.65    9.24   0
   1   6   5  601.45    8.91   0
  -1   6  -5  635.76    8.77   0
  -1  -6  -5  609.72    8.08   0
   1  -6   5  643.18    8.93   0
  -1   6  -5  629.78    8.70   0
   1  -6   5  640.60    8.66   0
  -2   6  -5  166.64    6.25   0
  -2  -6  -5  179.35    6.23   0
   2  -6   5  179.62    6.15   0
   2   6   5  173.50    6.15   0
   2  -6   5  153.71    5.10   0
   2   6   5  155.30    4.93   0
  -2   6  -5  150.29    4.95   0
   3  -6   5   63.92    5.40   0
   3  -6   5   52.92    4.04   0
  -3   6  -5   58.75    5.43   0
  -3  -6  -5   57.34    4.04   0
  -3   6  -5   56.64    4.12   0
   3   6   5   57.66    4.02   0
   3   6   5   64.77    5.25   0
  -4   6  -5   93.26    5.78   0
   4  -6   5   81.02    5.71   0
  -4  -6  -5   84.76    4.29   0
  -4   6  -5   92.21    5.76   0
   4  -6   5   78.51    5.68   0
   4   6   5   85.55    4.16   0
   4   6   5   80.00    4.17   0
   5  -6   5  183.65    5.63   0
  -5   6  -5  173.67    6.57   0
  -5  -6  -5  204.45    6.16   0
   5   6   5  170.71    6.05   0
   5  -6   5  168.78    6.52   0
   5   6   5  182.11    6.06   0
  -5   6  -5  167.59    5.51   0
  -6   6  -5  225.78    7.18   0
  -6   6  -5  222.63    7.05   0
  -6  -6  -5  227.72    6.43   0
   6  -6   5  224.23    7.08   0
   6   6   5  220.67    5.15   0
   6  -6   5  233.44    7.14   0
   6   6   5  229.28    6.34   0
  -7   6  -5   32.97    5.25   0
  -7   6  -5   29.96    5.31   0
   7   6   5   33.18    5.18   0
   7  -6   5   34.27    5.34   0
   7  -6   5   27.37    5.29   0
  -7  -6  -5   30.35    5.17   0
   7   6   5   29.49    3.81   0
  -8   6  -5    2.56    5.19   0
  -8   6  -5    8.89    5.13   0
   8   6   5    4.50    3.58   0
   8   6   5    8.80    3.62   0
  -8  -6  -5    9.58    3.63   0
   8  -6   5    9.27    5.00   0
  -9   6  -5  152.88    8.22   0
  -9   6  -5  152.69    8.25   0
  -9  -6  -5  182.74    6.88   0
   9  -6   5  178.57    8.17   0
   9   6   5  143.40    5.54   0
   9   6   5  159.65    6.79   0
 -10   6  -5    7.40    8.48   0
 -10   6  -5   13.42    6.87   0
  10   6   5    6.42    6.83   0
 -10  -6  -5    8.65    6.83   0
  10  -6   5   12.35    6.71   0
  10   6   5   18.87    6.66   0
 -11  -6  -5  140.49    7.67   0
  11   6   5  118.50    7.41   0
  11  -6   5   99.00    8.51   0
 -11   6  -5  117.60    9.90   0
  11   6   5   92.73    5.86   0
 -11   6  -5   92.25    8.59   0
  10   7  -5   54.38    5.40   0
  10   7  -5   66.72    7.26   0
 -10  -7   5   50.52    7.39   0
   9   7  -5   -0.30    6.61   0
   9   7  -5    2.81    4.63   0
  -9  -7   5    6.90    4.73   0
  -8  -7   5   27.29    4.88   0
   8   7  -5   15.67    4.99   0
   8   7  -5   32.77    4.76   0
  -7  -7   5   15.27    3.79   0
   7   7  -5   13.65    3.68   0
   7   7  -5    3.02    3.70   0
   6   7  -5  240.99    6.50   0
   6   7  -5  226.34    6.62   0
  -6  -7   5  217.05    6.55   0
  -5  -7   5   19.35    5.08   0
   5   7  -5   12.98    5.03   0
   5   7  -5   19.92    3.68   0
  -4   7   5  135.55    8.71   0
   4   7  -5  130.36    6.13   0
   4  -7  -5  144.28    8.78   0
  -4  -7   5  138.06    4.81   0
  -4  -7   5  235.27    6.63   0
   4   7  -5  144.27    4.77   0
  -4   7   5  134.91    9.41   0
   3  -7  -5    1.46    4.83   0
  -3   7   5   83.41    7.47   0
  -3  -7   5   -3.80    4.89   0
   3   7  -5   -0.92    4.94   0
  -3  -7   5   -3.94    5.00   0
   3   7  -5    1.95    4.85   0
  -3   7   5   -0.48    4.87   0
   2   7  -5   29.69    3.63   0
  -2  -7   5   36.20    3.71   0
   2   7  -5   29.21    3.65   0
   2  -7  -5   32.46    5.28   0
  -2   7   5   27.61    5.33   0
  -2   7   5   28.43    5.21   0
  -2  -7   5   30.65    3.78   0
   1   7  -5   29.97    5.03   0
  -1   7   5   23.23    5.12   0
  -1   7   5   27.24    5.31   0
   1  -7  -5   30.03    5.16   0
  -1  -7   5   27.27    5.00   0
   1   7  -5   18.76    5.09   0
  -1  -7   5   22.05    5.08   0
   0   7   5  566.56    9.11   0
   0   7  -5  546.37    7.53   0
   0  -7   5  524.35    7.46   0
   0   7   5  588.50    9.42   0
   0  -7   5  568.03    8.41   0
   0   7  -5  528.63    8.47   0
   0  -7  -5  602.11    9.42   0
  -1   7  -5  256.02    6.83   0
   1  -7   5  264.35    6.92   0
  -1   7  -5  272.72    6.96   0
   1   7   5  255.53    5.88   0
   1   7   5  254.08    6.19   0
   1  -7   5  278.58    6.92   0
  -1  -7  -5  257.15    6.15   0
  -2  -7  -5  342.50    7.48   0
   2   7   5  334.12    7.44   0
   2   7   5  311.94    7.37   0
  -2   7  -5  293.84    7.23   0
  -2   7  -5  323.95    7.42   0
   2  -7   5  321.68    7.41   0
   2  -7   5  346.86    7.44   0
  -3   7  -5   12.97    5.15   0
   3   7   5    5.72    3.65   0
  -3   7  -5   -0.56    5.04   0
   3   7   5   11.00    5.08   0
  -3  -7  -5   10.60    5.08   0
   3  -7   5    6.70    5.18   0
   3  -7   5    4.16    5.10   0
   4   7   5   96.59    4.49   0
  -4   7  -5  107.73    6.12   0
   4  -7   5  104.69    4.88   0
  -4   7  -5  107.40    6.11   0
   4  -7   5  122.91    6.17   0
  -4  -7  -5  114.18    4.61   0
   4   7   5  104.15    4.58   0
  -5  -7  -5    7.33    3.67   0
  -5   7  -5    2.84    5.05   0
   5  -7   5    2.95    5.10   0
   5   7   5    7.91    4.93   0
  -5   7  -5    5.37    5.06   0
   5   7   5   11.66    3.59   0
   5  -7   5    3.89    4.94   0
   6   7   5  181.63    6.16   0
  -6   7  -5  144.18    6.96   0
  -6  -7  -5  178.86    6.32   0
   6  -7   5  147.88    7.02   0
  -6   7  -5  151.43    7.11   0
   6   7   5  156.90    6.17   0
   6  -7   5  151.48    7.01   0
   7  -7   5    5.36    6.36   0
  -7   7  -5    2.06    6.64   0
   7  -7   5    7.85    6.45   0
  -7  -7  -5    8.11    6.50   0
  -7   7  -5    8.31    6.51   0
   7   7   5    7.15    4.59   0
   7   7   5    2.06    6.52   0
   8   7   5   15.42    6.80   0
   8   7   5   22.22    4.76   0
  -8   7  -5   21.13    7.02   0
  -8  -7  -5   26.42    6.81   0
   8  -7   5   17.13    8.29   0
  -8   7  -5   17.35    6.85   0
  -9   7  -5    3.98    6.84   0
   9  -7   5    3.08    6.77   0
   9   7   5   -0.41    6.82   0
  -9   7  -5    5.41    6.83   0
  -9  -7  -5    7.31    4.95   0
   9   7   5    5.91    4.86   0
  -8  -8   5    1.16    4.91   0
   8   8  -5   -2.07    4.78   0
   8   8  -5   -4.41    6.90   0
   7   8  -5   12.34    4.98   0
   7   8  -5   14.89    4.87   0
  -7  -8   5   12.36    4.91   0
  -6  -8   5   28.90    6.84   0
   6   8  -5   28.44    4.92   0
   6   8  -5   29.20    6.67   0
  -5  -8   5  260.68    8.03   0
   5   8  -5  246.14    7.97   0
   5   8  -5  232.95    8.09   0
  -4   8   5    3.66    7.91   0
   4   8  -5    5.39    6.55   0
  -4  -8   5    3.86    6.46   0
   4   8  -5    4.50    6.41   0
   4  -8  -5    2.79    8.97   0
  -4   8   5    1.56    9.30   0
   3   8  -5   16.15    5.95   0
  -3   8   5   16.78    5.45   0
   3   8  -5   17.06    5.77   0
  -3  -8   5   21.63    5.23   0
  -3   8   5   12.32    6.51   0
   3  -8  -5   20.92    6.43   0
  -2   8   5    2.61    5.28   0
  -2  -8   5   -2.55    5.14   0
   2   8  -5   -0.43    3.69   0
  -2  -8   5    6.78    5.15   0
   2  -8  -5    3.98    5.04   0
   2   8  -5    8.91    4.99   0
  -2   8   5    5.66    5.09   0
   1  -8  -5  413.84    8.86   0
  -1  -8   5  359.48    6.98   0
  -1  -8   5  348.26    8.07   0
  -1   8   5  368.25    8.61   0
   1   8  -5  347.40    6.73   0
  -1   8   5  368.73    9.10   0
   1   8  -5  345.25    7.90   0
   0   8  -5   47.54    5.47   0
   0  -8  -5   64.50    5.75   0
   0   8  -5   58.50    5.55   0
   0   8   5   48.26    5.98   0
   0  -8   5   57.61    5.61   0
   0   8   5   55.30    5.75   0
   0  -8   5   61.34    5.57   0
   1   8   5  565.93    9.81   0
  -1   8  -5  515.78    8.28   0
   1  -8   5  660.08    9.57   0
  -1  -8  -5  629.02    9.90   0
  -1   8  -5  610.83    9.36   0
   1   8   5  616.79   10.19   0
   1  -8   5  525.23    9.51   0
   2   8   5   -1.47    5.25   0
   2  -8   5    3.63    3.61   0
  -2  -8  -5    3.34    5.17   0
   2  -8   5   -2.88    5.13   0
  -2   8  -5   -3.02    5.18   0
  -2   8  -5    1.19    5.10   0
   2   8   5   -0.51    5.35   0
  -3  -8  -5   82.30    7.23   0
  -3   8  -5   90.11    7.13   0
   3   8   5   90.14    5.33   0
  -3   8  -5   75.31    7.08   0
   3  -8   5   80.89    7.30   0
   3   8   5   82.48    7.03   0
   3  -8   5   79.75    7.25   0
   4   8   5   62.29    6.86   0
  -4  -8  -5   70.28    7.10   0
  -4   8  -5   50.10    7.12   0
   4  -8   5   49.84    7.01   0
   4   8   5   51.03    7.04   0
   4  -8   5   44.18    7.13   0
  -4   8  -5   44.72    7.06   0
  -5  -8  -5  396.62    9.22   0
  -5   8  -5  358.73    9.87   0
   5  -8   5  378.05    9.97   0
   5  -8   5  347.09   10.01   0
   5   8   5  346.12    8.92   0
   5   8   5  324.82    9.15   0
  -5   8  -5  318.62    9.99   0
  -6   8  -5   10.23    6.92   0
   6  -8   5   11.42    6.77   0
  -6  -8  -5    9.90    6.79   0
  -6   8  -5    8.20    6.91   0
   6   8   5    7.53    6.66   0
   6   8   5   18.10    6.73   0
   6  -8   5   16.39    6.69   0
   7  -8   5   -1.29    6.80   0
  -7  -8  -5    5.22    4.79   0
  -7   8  -5    0.61    6.89   0
   7   8   5    8.83    4.76   0
  -7   8  -5    6.33    6.73   0
   7   8   5    4.67    4.72   0
   7  -8   5    7.99    6.70   0
  -4   9   5  215.86   13.68   0
   4   9  -5  143.54    8.58   0
  -4   9   5  210.35   13.76   0
   4   9  -5  178.01    6.87   0
   4  -9  -5  247.16   13.23   0
  -4  -9   5  180.70    7.09   0
   3  -9  -5   37.66    9.14   0
  -3   9   5   44.24    7.48   0
   3   9  -5   32.63    5.21   0
  -3  -9   5   47.75    7.06   0
   3   9  -5   46.65    6.93   0
  -3   9   5   35.80    9.10   0
   2  -9  -5    5.06    8.43   0
   2   9  -5   20.32    6.67   0
  -2   9   5   11.02    8.50   0
  -2   9   5   18.70    7.09   0
   2   9  -5   15.68    6.94   0
  -2  -9   5   12.05    6.87   0
   1   9  -5   47.79    5.24   0
   1  -9  -5   47.26    8.82   0
   1   9  -5   45.21    7.24   0
  -1   9   5   38.46    7.40   0
  -1  -9   5   44.70    5.43   0
  -1   9   5   41.01    7.60   0
   0  -9  -5   82.28    7.62   0
   0  -9   5   57.69    5.70   0
   0   9  -5   84.97    7.33   0
   0   9   5   75.87    7.40   0
   0   9   5   77.02    7.93   0
   0   9  -5   48.75    5.54   0
  -1  -9  -5   13.54    6.94   0
   1   9   5   13.30    6.79   0
   1   9   5    9.93    5.12   0
  -1   9  -5   11.00    4.87   0
  -1   9  -5    7.85    6.80   0
   1  -9   5    2.93    6.80   0
   2  -9   5   17.73    5.26   0
   2   9   5   22.69    5.36   0
   2  -9   5   19.90    7.03   0
  -2   9  -5   25.62    5.20   0
  -2   9  -5   13.65    6.96   0
  -2  -9  -5   30.97    7.27   0
   2   9   5   21.32    7.05   0
   3   9   5    6.46    6.93   0
   3  -9   5    1.86    6.81   0
  -3  -9  -5    2.38    6.96   0
   3  -9   5    2.19    6.83   0
  -3   9  -5    3.44    6.84   0
  -3   9  -5    0.38    6.79   0
   3   9   5    1.98    6.80   0
 -15   0   6   -0.09    7.17   0
  15   0  -6   -0.65    6.72   0
  15   0  -6    4.10    6.69   0
 -14   0   6   57.48    7.39   0
  14   0  -6   58.08    6.92   0
  14   0  -6   66.99    6.99   0
  13   0  -6   -0.95    5.08   0
  13   0  -6   -0.99    3.47   0
 -13   0   6   -1.82    5.12   0
  12   0  -6 1211.82   11.79   0
  12   0  -6 1202.32   12.44   0
 -12   0   6 1140.66   11.80   0
 -11   0   6    0.34    3.55   0
  11   0  -6    1.01    3.38   0
  11   0  -6    3.69    4.94   0
 -10   0   6   97.03    5.81   0
  10   0  -6   97.30    5.75   0
  10   0  -6  111.77    5.89   0
  -9   0   6   -0.91    4.93   0
   9   0  -6   -0.43    4.78   0
   9   0  -6    4.71    3.49   0
   8   0  -6    7.50    4.88   0
   8   0  -6    6.09    5.00   0
  -8   0   6    4.58    4.93   0
   7   0  -6  -27.13    6.24   0
  -7   0   6   -8.92    5.43   0
   7   0  -6   19.22    5.19   0
  -7   0   6    2.51    4.93   0
   6   0  -6  495.95    8.18   0
   6   0  -6  504.50    8.43   0
  -6   0   6  510.10    9.09   0
  -6   0   6  467.60    8.73   0
   5   0  -6    0.51    4.90   0
  -5   0   6    2.27    4.90   0
   5   0  -6    1.79    3.54   0
  -5   0   6    2.66    4.77   0
  -4   0   6    2.88    5.01   0
   4   0  -6    4.80    5.03   0
   4   0  -6    7.40    4.87   0
  -4   0   6    4.60    3.48   0
  -3   0   6   -2.35    4.91   0
   3   0  -6    1.73    4.90   0
  -3   0   6    2.50    4.99   0
   3   0  -6   -2.16    4.98   0
  -2   0   6  973.36   11.55   0
   2   0  -6 1083.93   12.60   0
  -2   0   6 1037.16   12.40   0
   2   0  -6  961.90   11.66   0
  -1   0   6    0.53    3.39   0
  -1   0   6    0.83    3.43   0
   1   0  -6   11.52    3.67   0
   1   0  -6    0.40    3.51   0
   0   0   6 2712.99   18.61   0
   0   0  -6 2867.47   18.94   0
   0   0  -6 2619.14   18.14   0
   0   0   6 2749.26   18.70   0
  -1   0  -6   -1.20    4.95   0
   1   0   6   -1.06    4.86   0
  -1   0  -6   -0.85    4.70   0
   1   0   6    1.30    4.80   0
   2   0   6  342.19    6.87   0
  -2   0  -6  333.67    6.70   0
  -2   0  -6  349.02    7.74   0
  -3   0  -6   -6.34    5.16   0
   3   0   6    2.87    5.15   0
  -3   0  -6   -3.48    5.28   0
   4   0   6 2542.73   15.17   0
  -4   0  -6 2472.59   15.27   0
  -4   0  -6 2558.67   15.30   0
  -5   0  -6   -3.43    4.96   0
  -5   0  -6   -0.85    3.36   0
   5   0   6    1.64    3.31   0
  -6   0  -6   34.32    5.08   0
  -6   0  -6   41.19    5.15   0
   6   0   6   38.39    5.03   0
  -7   0  -6    3.47    5.26   0
  -7   0  -6    0.05    3.50   0
   7   0   6    7.27    5.05   0
  -8   0  -6  881.12    9.49   0
  -8   0  -6  852.81    8.75   0
   8   0   6  851.04    9.41   0
  -9   0  -6   23.38    3.52   0
  -9   0  -6   -0.11    4.68   0
   9   0   6    2.95    4.62   0
  10   0   6  108.14    4.31   0
 -10   0  -6  101.89    4.45   0
 -10   0  -6  113.01    4.36   0
  11   0   6    5.40    4.74   0
 -11   0  -6    5.58    4.82   0
 -11   0  -6    0.28    3.51   0
  12   0   6   23.24    4.96   0
 -12   0  -6   26.99    5.09   0
 -12   0  -6   13.46    5.03   0
  13   0   6    4.34    5.67   0
 -13   0  -6    0.10    5.78   0
 -13   0  -6    1.83    3.61   0
  14   0   6  335.87    8.90   0
 -14   0  -6  303.87    9.34   0
 -14   0  -6  373.37    8.89   0
 -15  -1   6   34.35    7.82   0
  15  -1  -6   45.66    7.16   0
  15   1  -6   34.54    7.27   0
 -15   1   6   42.50    7.46   0
  15  -1  -6   44.95    7.04   0
  15   1  -6   44.22    7.07   0
 -14  -1   6    5.23    7.05   0
  14  -1  -6    0.43    6.29   0
  14   1  -6    7.06    6.71   0
  14   1  -6    1.03    6.49   0
  14  -1  -6    3.39    6.26   0
 -14   1   6    0.12    6.70   0
 -13  -1   6  272.85    6.54   0
  13  -1  -6  321.68    8.26   0
 -13   1   6  292.18    8.28   0
  13   1  -6  316.58    7.43   0
  13  -1  -6  277.87    8.21   0
  13   1  -6  280.04    6.35   0
  12  -1  -6    1.86    4.85   0
  12   1  -6    1.68    3.40   0
  12   1  -6   -0.47    4.95   0
  12  -1  -6    6.15    4.81   0
 -12  -1   6    0.55    5.19   0
 -12   1   6    0.94    4.89   0
 -11  -1   6  476.04    8.20   0
  11  -1  -6  456.67    9.12   0
  11   1  -6  447.35    7.08   0
  11  -1  -6  476.15    9.11   0
 -11   1   6  446.14    9.20   0
  11   1  -6  494.82    8.37   0
 -10  -1   6  979.84   10.56   0
  10   1  -6  999.96   10.63   0
  10   1  -6  989.41    9.75   0
  10  -1  -6  979.79   12.27   0
  10  -1  -6 1011.52   12.47   0
 -10   1   6  894.57   12.12   0
  -9  -1   6   33.07    5.23   0
   9   1  -6   36.55    5.25   0
   9  -1  -6   32.82    5.15   0
  -9   1   6   30.46    5.15   0
   9   1  -6   33.22    5.27   0
   9  -1  -6   34.19    6.18   0
  -8  -1   6  323.10    7.24   0
  -8  -1   6  281.39    6.21   0
   8   1  -6  327.88    7.16   0
   8  -1  -6  303.27    8.19   0
   8  -1  -6  301.81    8.04   0
  -8   1   6  282.36    7.98   0
   8   1  -6  294.70    6.23   0
   7  -1  -6  994.22   12.99   0
   7   1  -6  985.51   10.79   0
  -7  -1   6  961.81    9.93   0
   7   1  -6  955.27    9.82   0
   7  -1  -6 1026.40   13.32   0
  -7  -1   6  925.09    9.90   0
  -7   1   6 1042.43   13.26   0
  -7   1   6  929.09   12.66   0
  -6  -1   6  845.81    9.54   0
   6   1  -6  876.94    9.75   0
   6   1  -6  847.00    9.41   0
  -6  -1   6  820.26    9.44   0
   6  -1  -6  901.33   13.08   0
  -6   1   6  846.36   12.57   0
  -6   1   6  817.43   12.18   0
   6  -1  -6  881.86   13.27   0
  -5  -1   6   18.71    3.68   0
  -5   1   6   17.27    5.29   0
   5   1  -6   16.82    5.17   0
   5   1  -6   18.56    3.72   0
  -5  -1   6   16.25    5.08   0
   5  -1  -6   19.33    5.17   0
   5  -1  -6   24.84    5.41   0
  -5   1   6    8.52    5.36   0
  -4   1   6  681.92   11.76   0
   4  -1  -6  731.40   12.34   0
  -4  -1   6  693.95    9.72   0
   4  -1  -6  752.42   12.07   0
   4   1  -6  751.34   10.16   0
   4   1  -6  743.07   10.21   0
  -4  -1   6  729.31   10.06   0
  -4   1   6  778.19   12.48   0
  -3   1   6 1036.05   14.05   0
   3   1  -6 1129.52   12.14   0
   3  -1  -6 1125.52   14.50   0
  -3  -1   6 1072.95   11.74   0
  -3  -1   6 1145.24   12.08   0
  -3   1   6 1030.90   13.95   0
   3  -1  -6 1024.55   13.38   0
   3   1  -6 1089.82   11.84   0
   2   1  -6  335.99    6.97   0
  -2   1   6  370.28    8.99   0
  -2  -1   6  334.48    7.03   0
   2  -1  -6  386.11    9.08   0
  -2  -1   6  347.20    6.99   0
   2  -1  -6  354.20    8.85   0
  -2   1   6  349.01    8.02   0
   2   1  -6  351.10    7.11   0
   1  -1  -6 1175.26   13.78   0
  -1   1   6 1162.52   13.61   0
  -1   1   6 1140.76   13.69   0
   1  -1  -6 1127.10   13.51   0
   1   1  -6 1234.24   12.53   0
  -1  -1   6 1216.63   12.47   0
   1   1  -6 1088.54   11.38   0
  -1  -1   6 1090.90   11.30   0
   0  -1  -6   81.15    5.89   0
   0  -1   6   85.12    5.80   0
   0   1   6   83.78    5.87   0
   0   1  -6   91.54    5.85   0
   0  -1   6   78.32    4.49   0
   0  -1  -6   75.18    5.80   0
   0   1  -6   69.39    4.50   0
   1   1   6   67.98    5.59   0
  -1   1  -6   68.92    5.65   0
  -1   1  -6   72.86    5.69   0
  -1  -1  -6   67.18    5.50   0
  -1  -1  -6   68.46    5.54   0
   1  -1   6   67.54    5.62   0
   1  -1   6   74.79    5.64   0
   2   1   6  978.38   10.38   0
  -2   1  -6  997.19   11.27   0
   2  -1   6  982.26   10.43   0
  -2  -1  -6  950.02   10.32   0
   2  -1   6  992.44   11.23   0
  -2  -1  -6 1021.43   11.37   0
  -2   1  -6  932.17   10.25   0
   3  -1   6 1688.80   13.58   0
  -3  -1  -6 1690.99   12.90   0
   3  -1   6 1682.30   12.99   0
  -3   1  -6 1594.90   12.66   0
  -3   1  -6 1718.12   13.70   0
   3   1   6 1586.80   12.52   0
  -4   1  -6 1724.46   13.40   0
   4  -1   6 1806.04   13.59   0
   4   1   6 1574.88   12.44   0
  -4   1  -6 1696.88   13.36   0
  -4  -1  -6 1708.91   12.99   0
  -5   1  -6  480.34    7.35   0
   5  -1   6  505.16    7.31   0
  -5  -1  -6  495.12    7.15   0
  -5   1  -6  477.07    7.27   0
   5   1   6  526.95    7.95   0
   6  -1   6   56.81    5.36   0
  -6   1  -6   50.20    5.47   0
  -6  -1  -6   53.07    4.16   0
   6   1   6   58.24    5.35   0
  -6   1  -6   48.81    5.22   0
   7  -1   6  538.25    8.21   0
  -7   1  -6  495.35    7.96   0
  -7  -1  -6  514.69    7.02   0
   7   1   6  509.02    6.93   0
  -7   1  -6  551.25    8.36   0
   8  -1   6  592.62    7.52   0
  -8  -1  -6  606.31    8.35   0
  -8   1  -6  584.88    8.49   0
  -8   1  -6  567.16    7.40   0
   8   1   6  535.60    7.05   0
   9  -1   6  499.32    7.86   0
  -9   1  -6  481.45    7.95   0
  -9  -1  -6  451.99    6.59   0
   9   1   6  489.73    7.43   0
  -9   1  -6  450.20    7.76   0
 -10   1  -6  265.60    5.61   0
  10   1   6  263.00    5.36   0
 -10  -1  -6  284.51    5.65   0
 -10   1  -6  290.49    6.88   0
  10  -1   6  274.74    6.76   0
 -11  -1  -6   23.32    3.70   0
 -11   1  -6   29.54    3.61   0
  11  -1   6   23.34    4.81   0
 -11   1  -6   25.00    4.97   0
  11   1   6   25.19    3.49   0
 -12  -1  -6   23.25    5.17   0
 -12   1  -6   20.67    3.87   0
 -12   1  -6   26.17    3.71   0
  12   1   6   25.48    3.66   0
  12  -1   6   32.27    3.84   0
 -13   1  -6  184.98    7.62   0
 -13  -1  -6  192.51    7.10   0
 -13   1  -6  163.64    6.09   0
  13  -1   6  174.69    7.67   0
  13   1   6  202.16    7.25   0
  14   1   6   42.87    5.13   0
  14  -1   6   48.97    6.93   0
 -14   1  -6   51.59    7.30   0
 -14  -1  -6   64.51    7.25   0
 -14   1  -6   53.60    7.07   0
 -15  -2   6   -4.69    7.41   0
  15  -2  -6    1.49    8.00   0
  15   2  -6   -1.16    6.88   0
  15   2  -6    0.20    6.77   0
 -15   2   6    3.33    8.33   0
  15  -2  -6    0.82    6.53   0
  14  -2  -6   22.49    8.05   0
 -14  -2   6   22.31    7.25   0
  14   2  -6   24.52    6.75   0
  14   2  -6   16.81    6.90   0
 -14   2   6   22.84    8.40   0
  14  -2  -6   20.31    8.07   0
  13  -2  -6   -1.08    4.87   0
 -13   2   6    0.58    5.00   0
  13   2  -6   -2.52    3.59   0
  13   2  -6    3.01    3.60   0
  13  -2  -6    0.41    5.82   0
 -13  -2   6    0.92    3.86   0
  12  -2  -6  126.09    7.52   0
  12   2  -6  135.95    6.00   0
  12   2  -6  131.43    4.70   0
 -12  -2   6  130.53    6.13   0
  12  -2  -6  116.79    6.77   0
 -12   2   6  114.12    6.89   0
  11   2  -6  645.39    8.52   0
  11  -2  -6  592.61   11.64   0
  11   2  -6  619.91    8.54   0
  11  -2  -6  579.67   12.51   0
 -11  -2   6  594.15    8.68   0
 -11   2   6  537.87   12.23   0
 -10  -2   6  880.54    9.72   0
  10  -2  -6  859.06   14.56   0
 -10   2   6  786.57   14.43   0
  10   2  -6  832.63    8.64   0
  10   2  -6  901.23    9.69   0
  10  -2  -6  838.23   14.63   0
   9   2  -6  103.03    4.34   0
   9   2  -6  104.26    5.76   0
   9  -2  -6  101.03    7.49   0
   9  -2  -6   95.72    6.54   0
  -9  -2   6   89.27    5.65   0
  -9   2   6   90.38    7.43   0
  -8  -2   6  681.38    8.02   0
   8  -2  -6  690.63   14.25   0
   8   2  -6  704.31    8.93   0
   8  -2  -6  689.21   14.14   0
   8   2  -6  688.47    7.97   0
  -8   2   6  620.65   13.56   0
  -8  -2   6  686.93    8.81   0
  -7  -2   6   24.62    5.08   0
   7   2  -6   23.69    5.16   0
  -7   2   6   19.35    6.03   0
   7  -2  -6   21.53    6.54   0
   7  -2  -6   21.88    6.38   0
   7   2  -6   23.63    3.69   0
  -7  -2   6   18.18    3.75   0
  -6  -2   6 1723.91   12.97   0
  -6  -2   6 1802.68   13.05   0
   6  -2  -6 1731.06   23.10   0
   6  -2  -6 1740.47   22.69   0
   6   2  -6 1732.60   12.97   0
  -6   2   6 1592.83   21.84   0
  -6   2   6 1725.27   22.87   0
   6   2  -6 1837.04   13.16   0
   5  -2  -6  707.40   16.15   0
   5  -2  -6  678.32   14.19   0
   5   2  -6  679.69    8.98   0
   5   2  -6  646.61    8.13   0
  -5   2   6  626.38   14.19   0
  -5  -2   6  658.75    9.08   0
  -5  -2   6  622.26    8.05   0
  -5   2   6  673.86   14.87   0
   4   2  -6  749.05    9.40   0
  -4  -2   6  745.55    9.49   0
   4  -2  -6  706.32   13.75   0
  -4   2   6  665.69   13.40   0
  -4  -2   6  663.59    8.35   0
   4  -2  -6  683.65   13.94   0
  -4   2   6  683.69   14.30   0
   4   2  -6  698.30    8.51   0
   3   2  -6  476.15    8.38   0
   3   2  -6  494.17    7.56   0
  -3   2   6  475.28   10.84   0
   3  -2  -6  495.52   11.13   0
  -3  -2   6  500.00    8.30   0
   3  -2  -6  503.74   11.07   0
  -3  -2   6  453.32    7.30   0
   2   2  -6 5371.32   22.69   0
  -2   2   6 5740.87   31.52   0
  -2  -2   6 5791.88   23.90   0
   2  -2  -6 5668.86   31.56   0
   2  -2  -6 5733.32   31.76   0
   2   2  -6 5678.02   23.25   0
  -2  -2   6 5499.61   22.92   0
   1  -2  -6   -1.48    4.96   0
  -1   2   6    0.49    4.94   0
  -1  -2   6   -0.93    3.81   0
  -1  -2   6   -2.49    3.56   0
   1   2  -6   -1.23    3.68   0
   1   2  -6   -0.81    3.62   0
   1  -2  -6   -0.02    5.12   0
   0  -2   6 3193.49   17.74   0
   0   2   6 3440.26   20.99   0
   0  -2   6 3365.23   18.62   0
   0   2  -6 3197.00   17.89   0
   0  -2  -6 3423.79   21.00   0
   0  -2  -6 3257.06   20.32   0
   0   2  -6 3257.16   18.38   0
   1  -2   6  571.59    8.12   0
  -1   2  -6  547.93    8.05   0
   1  -2   6  573.97    8.95   0
  -1   2  -6  607.72    9.23   0
  -1  -2  -6  571.50    8.46   0
   1   2   6  601.60    9.33   0
  -2  -2  -6 1214.82   12.03   0
   2   2   6 1236.44   11.82   0
  -2   2  -6 1173.61   11.08   0
   2  -2   6 1193.24   11.70   0
   2  -2   6 1169.96   11.07   0
  -2   2  -6 1116.53   10.80   0
  -3   2  -6   56.99    5.39   0
   3   2   6   44.89    3.88   0
   3  -2   6   45.87    3.98   0
   3  -2   6   57.88    5.28   0
  -3   2  -6   55.83    3.92   0
  -3  -2  -6   51.71    4.03   0
  -4   2  -6  255.86    5.91   0
   4  -2   6  255.36    6.00   0
  -4   2  -6  256.54    5.91   0
   4   2   6  261.28    5.53   0
   4  -2   6  272.68    6.01   0
  -4  -2  -6  267.34    5.72   0
  -5   2  -6   65.26    5.43   0
   5  -2   6   59.68    4.13   0
  -5   2  -6   57.15    4.08   0
  -5  -2  -6   75.46    4.12   0
   5   2   6   71.68    4.04   0
  -6   2  -6  441.12    7.81   0
  -6   2  -6  420.72    7.91   0
   6  -2   6  467.76    7.96   0
  -6  -2  -6  426.26    6.57   0
   6   2   6  405.14    6.23   0
  -7   2  -6 1008.83   10.53   0
  -7  -2  -6  937.86    8.76   0
   7  -2   6  928.44    9.50   0
   7   2   6  919.54    8.53   0
  -7   2  -6  900.99    9.40   0
   8   2   6  409.69    7.10   0
  -8   2  -6  400.28    6.66   0
   8  -2   6  423.05    6.76   0
  -8  -2  -6  435.32    7.31   0
  -8   2  -6  423.50    7.76   0
   9  -2   6    3.18    3.43   0
  -9   2  -6   -2.99    4.82   0
  -9  -2  -6    9.52    4.82   0
  -9   2  -6    3.25    4.84   0
   9   2   6    0.58    3.34   0
  10  -2   6  126.79    4.59   0
 -10  -2  -6  126.36    4.47   0
 -10   2  -6  138.66    4.80   0
 -10   2  -6  113.83    4.64   0
  10   2   6  119.48    4.34   0
  11  -2   6  128.63    5.94   0
  11   2   6  114.09    4.41   0
 -11  -2  -6  112.53    5.80   0
 -11   2  -6  119.39    5.82   0
 -11   2  -6  114.11    4.78   0
  12  -2   6  338.25    7.00   0
 -12   2  -6  343.99    6.91   0
 -12  -2  -6  415.50    7.61   0
 -12   2  -6  336.86    7.08   0
  12   2   6  361.45    7.24   0
 -13  -2  -6   -0.18    4.62   0
  13  -2   6    3.79    6.31   0
 -13   2  -6   -4.01    6.54   0
 -13   2  -6    0.78    6.55   0
  13   2   6   -0.85    6.27   0
  14  -2   6   48.73    7.17   0
 -14  -2  -6   55.13    5.59   0
 -14   2  -6   52.63    5.55   0
 -14   2  -6   44.00    7.18   0
  14   2   6   53.06    7.03   0
 -14  -3   6   32.83    7.38   0
  14   3  -6   27.41    5.09   0
  14   3  -6   27.83    7.13   0
 -13  -3   6   30.07    5.13   0
  13   3  -6   22.57    6.74   0
  13   3  -6   28.63    4.89   0
 -12  -3   6    3.91    5.33   0
  12   3  -6   14.18    5.07   0
  12   3  -6    7.56    5.07   0
 -11  -3   6  221.06    6.55   0
  11   3  -6  228.28    6.34   0
  11   3  -6  215.69    6.34   0
  10   3  -6  342.19    7.00   0
 -10  -3   6  326.15    6.88   0
  10   3  -6  322.90    5.81   0
  -9  -3   6  873.88    9.44   0
   9   3  -6  901.66    9.55   0
   9   3  -6  901.64    8.62   0
  -8  -3   6  408.51    7.54   0
  -8  -3   6  387.92    7.19   0
   8   3  -6  433.75    7.43   0
   8   3  -6  421.91    7.52   0
  -7  -3   6  155.38    4.90   0
   7   3  -6  184.73    6.09   0
   7   3  -6  172.91    4.96   0
  -7  -3   6  192.58    6.18   0
  -6  -3   6  173.24    5.02   0
   6   3  -6  196.24    6.27   0
   6   3  -6  183.63    5.12   0
  -6  -3   6  190.12    5.12   0
   5   3  -6  738.11    8.97   0
   5   3  -6  718.33    8.94   0
  -5  -3   6  739.22    9.04   0
  -5  -3   6  712.76    8.81   0
  -4  -3   6  220.64    5.50   0
   4   3  -6  235.50    5.48   0
   4   3  -6  220.54    5.51   0
   4  -3  -6  221.97   10.96   0
  -4   3   6  225.75   11.08   0
  -4  -3   6  223.72    5.44   0
   4  -3  -6  233.52   11.66   0
  -3  -3   6 2452.56   15.02   0
   3   3  -6 2456.88   15.06   0
  -3   3   6 2506.76   24.61   0
  -3  -3   6 2374.01   14.10   0
   3  -3  -6 2549.64   24.31   0
   3   3  -6 2345.37   14.00   0
   3  -3  -6 2454.07   24.36   0
   2  -3  -6   91.06    6.29   0
   2   3  -6   97.29    5.66   0
  -2   3   6   92.04    6.16   0
   2  -3  -6  102.82    6.55   0
  -2  -3   6   94.66    5.83   0
   2   3  -6  100.37    5.77   0
  -2  -3   6   90.25    5.73   0
   1   3  -6 1423.86   11.53   0
  -1   3   6 1477.05   14.87   0
   1   3  -6 1472.70   11.60   0
  -1  -3   6 1445.89   11.66   0
   1  -3  -6 1550.56   15.54   0
  -1  -3   6 1489.46   12.41   0
   0   3  -6  158.97    4.99   0
   0  -3   6  157.67    5.15   0
   0   3  -6  155.77    4.92   0
   0  -3  -6  163.98    5.65   0
   0  -3   6  156.49    5.03   0
   0   3   6  146.32    5.26   0
  -1   3  -6 3541.77   17.98   0
   1  -3   6 3581.76   18.09   0
  -1  -3  -6 3870.48   20.66   0
  -1   3  -6 3884.06   19.37   0
   1  -3   6 3960.19   19.35   0
   1   3   6 3650.11   19.85   0
   2   3   6 2047.64   14.08   0
   2  -3   6 2114.92   14.20   0
   2  -3   6 2349.31   15.26   0
  -2   3  -6 2061.04   14.02   0
  -2   3  -6 2352.57   15.34   0
  -2  -3  -6 2401.83   15.48   0
  -3   3  -6  355.05    7.48   0
  -3  -3  -6  370.16    7.44   0
   3  -3   6  324.04    6.46   0
   3   3   6  338.55    6.22   0
  -3   3  -6  363.70    7.39   0
   3  -3   6  363.33    7.52   0
  -4   3  -6  772.89    9.78   0
   4  -3   6  723.46    8.72   0
  -4   3  -6  753.50    8.93   0
   4  -3   6  760.49    9.65   0
   4   3   6  726.33    9.03   0
  -4  -3  -6  760.99    8.47   0
   5  -3   6   82.61    5.60   0
  -5   3  -6   89.33    5.65   0
   5   3   6   86.17    4.27   0
  -5  -3  -6   90.84    4.38   0
   5  -3   6   87.87    5.60   0
  -5   3  -6   80.95    5.53   0
  -6  -3  -6    4.15    3.60   0
  -6   3  -6   -1.34    3.71   0
  -6   3  -6  -43.27    5.88   0
   6  -3   6   -2.45    5.02   0
   6   3   6    1.81    3.40   0
  -7  -3  -6  552.99    6.92   0
   7  -3   6  532.90    8.51   0
  -7   3  -6  550.22    8.59   0
  -7   3  -6  541.25    8.53   0
   7   3   6  529.19    7.62   0
  -8   3  -6   32.56    5.07   0
  -8   3  -6   37.75    5.16   0
  -8  -3  -6   33.21    3.70   0
   8  -3   6   33.58    5.00   0
   8   3   6   27.11    3.59   0
  -9   3  -6   15.23    3.51   0
  -9   3  -6   14.36    4.76   0
  -9  -3  -6   14.86    3.56   0
   9  -3   6   12.19    4.84   0
   9   3   6   19.20    3.36   0
 -10   3  -6   60.21    5.31   0
 -10  -3  -6   66.92    4.01   0
  10  -3   6   68.65    5.46   0
 -10   3  -6   61.53    4.32   0
  10   3   6   68.47    3.96   0
 -11  -3  -6  596.39    8.56   0
  11  -3   6  544.90    8.51   0
 -11   3  -6  552.54    9.48   0
  11   3   6  561.35    7.99   0
 -11   3  -6  553.17    9.15   0
 -12  -3  -6  103.36    6.21   0
  12  -3   6  102.07    6.12   0
 -12   3  -6  111.39    6.14   0
  12   3   6   81.17    5.74   0
 -12   3  -6   97.60    6.05   0
  13  -3   6   46.42    7.03   0
 -13   3  -6   54.83    7.12   0
 -13   3  -6   41.75    6.99   0
  13   3   6   38.21    6.91   0
 -13  -3  -6   46.41    5.24   0
 -14  -3  -6    6.12    7.01   0
  14  -3   6   12.24    6.77   0
 -14   3  -6   10.91    7.02   0
  14   3   6    4.91    4.82   0
 -14   3  -6    7.53    6.86   0
  14   3   6    3.39    6.76   0
 -14  -4   6   74.45    8.00   0
  14   4  -6   78.18    5.99   0
  14   4  -6  114.90    7.72   0
 -13  -4   6    3.73    6.91   0
  13   4  -6   -7.08    6.92   0
  13   4  -6    1.70    6.84   0
  12   4  -6   36.02    5.93   0
 -12  -4   6   16.00    6.11   0
  12   4  -6   24.64    5.93   0
  11   4  -6   19.52    5.20   0
 -11  -4   6   21.67    5.24   0
  11   4  -6   20.22    3.65   0
 -10  -4   6  328.82    6.99   0
  10   4  -6  362.72    7.01   0
  10   4  -6  347.74    7.07   0
  -9  -4   6   10.77    3.41   0
   9   4  -6    2.73    4.92   0
   9   4  -6    3.98    3.52   0
  -8  -4   6  358.27    6.01   0
   8   4  -6  399.25    7.21   0
   8   4  -6  374.68    6.11   0
  -7  -4   6  280.07    6.58   0
  -7  -4   6  293.49    6.75   0
   7   4  -6  288.42    6.62   0
   7   4  -6  291.74    6.75   0
   6   4  -6  180.04    6.03   0
   6   4  -6  165.50    6.10   0
  -6  -4   6  167.93    5.96   0
  -6  -4   6  174.71    6.17   0
  -5  -4   6  528.44    6.98   0
   5   4  -6  511.17    7.76   0
   5   4  -6  499.99    6.76   0
  -5  -4   6  489.86    7.65   0
  -4  -4   6  457.66    7.68   0
   4  -4  -6  497.61   17.15   0
   4   4  -6  466.27    7.63   0
  -4  -4   6  508.50    7.81   0
  -4   4   6  442.08   16.05   0
  -4   4   6  446.76   15.71   0
   4   4  -6  467.74    7.83   0
   4  -4  -6  445.79   15.72   0
  -3   4   6  418.86   11.37   0
   3   4  -6  443.28    7.70   0
   3  -4  -6  443.91   10.99   0
  -3  -4   6  438.85    7.76   0
  -3  -4   6  440.05    6.64   0
  -3   4   6  431.72   11.43   0
   3  -4  -6  419.04   11.31   0
   3   4  -6  435.09    6.72   0
   2   4  -6  490.76    8.02   0
  -2  -4   6  506.52    7.12   0
   2   4  -6  491.00    6.99   0
   2  -4  -6  522.07   10.47   0
  -2  -4   6  470.31    6.89   0
  -2   4   6  473.92    9.87   0
  -1  -4   6  224.54    5.42   0
   1   4  -6  218.19    5.41   0
   1  -4  -6  221.49    7.39   0
   1   4  -6  212.51    5.43   0
  -1  -4   6  210.56    5.43   0
  -1   4   6  211.82    7.06   0
   0   4  -6 1386.50   11.11   0
   0  -4   6 1388.95   11.02   0
   0  -4  -6 1399.90   12.73   0
   0   4  -6 1393.06   11.79   0
   0   4   6 1348.17   13.03   0
   0  -4   6 1413.74   11.19   0
  -1   4  -6   55.94    4.06   0
   1  -4   6   60.14    4.01   0
  -1   4  -6   65.74    5.50   0
  -1  -4  -6   60.66    4.26   0
   1  -4   6   62.99    5.43   0
   1   4   6   55.63    4.14   0
   2  -4   6  946.74   10.25   0
  -2   4  -6  907.60   10.23   0
  -2  -4  -6  927.79    9.46   0
   2  -4   6  931.11   10.21   0
  -2   4  -6  921.04   10.23   0
   2   4   6  861.58    9.19   0
  -3   4  -6  126.62    5.88   0
  -3  -4  -6  117.05    5.98   0
   3  -4   6  119.94    5.88   0
   3  -4   6  124.27    5.94   0
  -3   4  -6  116.16    6.03   0
   3   4   6  120.72    4.62   0
   4   4   6    3.02    4.71   0
  -4   4  -6    4.40    4.72   0
  -4  -4  -6    7.16    3.48   0
  -4   4  -6   -0.01    4.68   0
   4  -4   6    1.17    4.90   0
   4  -4   6   -0.08    4.85   0
  -5   4  -6   11.96    4.91   0
  -5  -4  -6   12.86    3.59   0
   5  -4   6   13.04    4.82   0
   5   4   6    7.25    4.73   0
  -5   4  -6   31.21    5.13   0
   5  -4   6   31.34    5.13   0
  -6   4  -6  735.93    9.67   0
   6   4   6  696.71    8.37   0
  -6  -4  -6  738.04    7.89   0
  -6   4  -6  685.17    8.60   0
   6  -4   6  698.13    8.65   0
   6  -4   6  773.35    9.73   0
  -7  -4  -6  391.49    7.19   0
  -7   4  -6  337.10    7.64   0
   7  -4   6  335.10    6.55   0
   7   4   6  352.65    6.74   0
  -7   4  -6  321.24    6.40   0
  -8   4  -6  131.67    6.07   0
  -8  -4  -6  130.20    4.64   0
  -8   4  -6  126.21    5.96   0
   8  -4   6  137.48    5.98   0
   8   4   6  124.31    4.33   0
   9  -4   6   94.99    5.80   0
   9   4   6   92.43    4.11   0
  -9  -4  -6  105.09    5.75   0
  -9   4  -6   86.16    5.76   0
  -9   4  -6   84.49    6.07   0
  10  -4   6    5.27    4.84   0
 -10  -4  -6   13.87    3.54   0
 -10   4  -6    3.50    5.01   0
 -10   4  -6   -2.34    4.95   0
  10   4   6    5.30    4.76   0
 -11  -4  -6   58.01    4.20   0
  11  -4   6   59.40    5.74   0
 -11   4  -6   59.01    5.79   0
  11   4   6   63.66    5.43   0
 -11   4  -6   46.24    5.72   0
  12   4   6  144.60    5.68   0
  12  -4   6  157.29    8.10   0
 -12  -4  -6  163.32    6.00   0
 -12   4  -6  194.79    8.28   0
  12   4   6  155.75    5.92   0
 -12   4  -6  157.80    8.07   0
  13   4   6    7.27    4.69   0
 -13  -4  -6    1.02    4.99   0
 -13   4  -6    5.13    6.79   0
  13   4   6    5.49    6.66   0
 -13   4  -6    5.57    6.93   0
  13  -4   6    8.64    6.64   0
 -13  -5   6   27.85    5.54   0
  13   5  -6   61.65    7.34   0
  13   5  -6   48.06    5.45   0
 -12  -5   6   -3.99    4.86   0
  12   5  -6   -4.19    4.82   0
  12   5  -6   -0.21    4.80   0
 -11  -5   6    8.42    4.72   0
  11   5  -6   12.55    4.66   0
  11   5  -6    9.19    4.65   0
 -10  -5   6   67.31    4.19   0
  10   5  -6   75.71    5.53   0
  10   5  -6   58.32    4.11   0
  -9  -5   6  258.71    6.47   0
   9   5  -6  232.35    5.32   0
   9   5  -6  274.33    6.49   0
  -8  -5   6   25.55    5.01   0
   8   5  -6   31.68    5.02   0
   8   5  -6   19.80    5.05   0
  -7  -5   6  106.29    4.47   0
   7   5  -6  126.50    4.34   0
   7   5  -6  116.46    4.37   0
  -7  -5   6  129.12    4.49   0
   6   5  -6  294.17    6.68   0
  -6  -5   6  295.68    6.58   0
  -6  -5   6  279.53    6.61   0
   6   5  -6  278.23    6.57   0
   5   5  -6 1523.61   11.30   0
   5   5  -6 1421.55   10.96   0
  -5  -5   6 1535.69   11.29   0
  -5  -5   6 1346.42    9.93   0
  -4  -5   6   -3.46    4.93   0
   4  -5  -6    4.08    7.84   0
  -4  -5   6    5.94    3.40   0
   4   5  -6    1.78    4.93   0
  -4   5   6    1.81    7.16   0
  -4   5   6    2.57    6.49   0
   4   5  -6    3.47    3.41   0
   4  -5  -6    2.24    6.77   0
  -3  -5   6  221.53    6.40   0
   3   5  -6  209.80    6.44   0
   3  -5  -6  238.69    8.48   0
   3   5  -6  223.76    5.24   0
  -3   5   6  214.56    9.07   0
   3  -5  -6  217.98    8.88   0
  -3   5   6  215.76    8.73   0
  -3  -5   6  233.98    5.38   0
   2   5  -6   -0.47    4.96   0
   2   5  -6    4.95    3.62   0
   2  -5  -6    2.82    5.04   0
  -2   5   6    0.27    4.90   0
  -2  -5   6    5.95    3.48   0
  -2  -5   6    5.09    4.95   0
  -2   5   6    8.82    4.87   0
   1   5  -6   79.87    4.28   0
  -1   5   6   76.87    5.85   0
  -1  -5   6   78.48    4.30   0
   1   5  -6   78.56    4.21   0
   1  -5  -6   92.68    5.91   0
  -1   5   6   83.92    5.83   0
  -1  -5   6   80.71    4.26   0
   0  -5   6   37.68    3.84   0
   0   5   6   32.26    5.10   0
   0  -5  -6   32.77    5.29   0
   0   5   6   27.81    5.11   0
   0   5  -6   33.87    3.80   0
   0   5  -6   48.80    5.28   0
   0  -5   6   43.57    5.37   0
  -1  -5  -6  684.83    9.39   0
  -1   5  -6  652.54    8.04   0
   1   5   6  650.66    9.26   0
   1  -5   6  694.77    8.29   0
  -1   5  -6  675.30    9.05   0
   1  -5   6  684.30    8.97   0
  -2   5  -6 1019.14   10.74   0
  -2  -5  -6 1043.34    9.91   0
   2   5   6 1013.40   10.66   0
  -2   5  -6  987.31    9.83   0
   2  -5   6 1022.70   10.60   0
   2  -5   6 1015.09    9.77   0
   3   5   6   -3.47    4.87   0
  -3   5  -6   -3.49    4.84   0
  -3  -5  -6    4.83    4.87   0
   3  -5   6    8.64    4.72   0
   3  -5   6    2.76    3.40   0
  -3   5  -6    4.56    3.52   0
  -4   5  -6   21.11    3.64   0
   4   5   6   20.16    4.92   0
  -4   5  -6   20.35    5.24   0
  -4  -5  -6   24.84    5.08   0
   4  -5   6   17.70    3.62   0
   4  -5   6   28.46    5.06   0
  -5   5  -6  525.25    8.57   0
   5  -5   6  557.31    8.71   0
   5   5   6  486.15    7.55   0
  -5   5  -6  515.82    8.54   0
   5  -5   6  556.47    8.70   0
  -5  -5  -6  561.88    7.95   0
  -6   5  -6    5.72    4.85   0
  -6   5  -6   -1.22    4.93   0
   6  -5   6    5.21    4.83   0
  -6  -5  -6    5.45    3.55   0
   6  -5   6    6.03    4.83   0
   6   5   6   -1.16    4.86   0
   7  -5   6  219.44    5.86   0
  -7  -5  -6  238.30    5.33   0
  -7   5  -6  239.36    6.97   0
  -7   5  -6  225.40    5.84   0
   7   5   6  233.78    6.19   0
   8  -5   6  260.39    7.36   0
  -8   5  -6  255.30    7.23   0
  -8  -5  -6  262.56    5.67   0
  -8   5  -6  239.23    7.38   0
   8   5   6  256.26    6.60   0
   8   5   6  273.96    5.58   0
   9  -5   6  100.24    6.10   0
  -9  -5  -6   97.44    4.48   0
  -9   5  -6   90.74    5.92   0
   9   5   6  101.65    4.47   0
  -9   5  -6   91.79    5.00   0
   9   5   6  107.01    5.57   0
  10  -5   6  245.23    7.57   0
 -10   5  -6  238.65    7.54   0
  10   5   6  230.13    6.50   0
  10   5   6  227.63    6.79   0
 -10  -5  -6  226.85    5.70   0
 -10   5  -6  224.45    7.45   0
 -11   5  -6  273.00    8.99   0
 -11  -5  -6  247.07    8.32   0
  11   5   6  242.88    6.53   0
 -11   5  -6  279.89    9.24   0
  11   5   6  266.00    8.22   0
  11  -5   6  269.28    8.99   0
  12   5   6   -1.61    6.67   0
  12   5   6    8.67    6.71   0
 -12  -5  -6    4.82    6.86   0
 -12   5  -6    2.76    6.94   0
  12  -5   6    0.82    6.63   0
 -12   5  -6    3.22    6.77   0
 -11  -6   6    1.78    4.74   0
  11   6  -6   -2.99    4.85   0
  11   6  -6   -0.43    4.69   0
  10   6  -6   46.97    5.04   0
  10   6  -6   30.57    5.11   0
 -10  -6   6   40.38    5.05   0
   9   6  -6   13.74    3.78   0
   9   6  -6   23.68    5.23   0
  -9  -6   6    6.80    5.31   0
  -8  -6   6   31.60    5.20   0
   8   6  -6   17.24    3.66   0
   8   6  -6   30.15    5.17   0
  -7  -6   6    7.74    3.54   0
   7   6  -6    0.10    5.00   0
   7   6  -6    7.38    3.53   0
  -6  -6   6  133.49    5.74   0
   6   6  -6  141.08    5.78   0
  -6  -6   6  144.77    5.78   0
   6   6  -6  130.49    5.64   0
  -5  -6   6   -2.24    4.90   0
   5   6  -6   -8.15    5.01   0
   5   6  -6   -2.42    4.90   0
  -5  -6   6    5.02    4.85   0
  -4   6   6  582.39   15.26   0
   4   6  -6  554.12    7.01   0
   4   6  -6  570.71    7.26   0
  -4   6   6  562.91   15.29   0
   4  -6  -6  573.62   15.45   0
  -4  -6   6  547.22    7.00   0
  -4  -6   6  589.55    7.21   0
   4  -6  -6  610.87   15.88   0
   3  -6  -6  104.62    7.70   0
   3   6  -6   90.06    4.48   0
  -3   6   6   94.68    6.53   0
   3   6  -6   98.07    4.25   0
  -3  -6   6   86.52    4.42   0
  -3  -6   6   97.16    4.40   0
  -3   6   6   90.13    6.25   0
  -2   6   6  167.68    7.07   0
  -2  -6   6  181.10    6.23   0
   2   6  -6  188.05    6.21   0
   2   6  -6  190.88    6.28   0
   2  -6  -6  179.19    7.26   0
  -2   6   6  170.42    7.02   0
  -2  -6   6  198.03    6.24   0
   1   6  -6  114.89    5.60   0
   1  -6  -6  100.63    6.07   0
  -1   6   6  118.19    6.09   0
  -1   6   6  104.58    5.90   0
   1   6  -6  113.67    5.65   0
  -1  -6   6  119.33    5.81   0
  -1  -6   6  109.03    5.68   0
   0   6  -6   26.84    4.94   0
   0  -6  -6   26.88    5.24   0
   0   6   6   29.53    5.10   0
   0  -6   6   26.38    5.08   0
   0   6   6   25.78    5.09   0
   0   6  -6   24.22    5.00   0
   0  -6   6   25.92    5.03   0
   1  -6   6    3.21    3.51   0
  -1   6  -6    6.66    3.48   0
  -1  -6  -6    8.01    4.94   0
  -1   6  -6    6.38    4.86   0
   1   6   6    9.08    4.82   0
   1   6   6    4.10    4.94   0
   1  -6   6    8.49    4.82   0
   2  -6   6  173.54    5.18   0
  -2   6  -6  147.48    5.00   0
   2   6   6  169.12    4.98   0
  -2  -6  -6  169.73    5.04   0
  -2   6  -6  169.40    6.09   0
   2  -6   6  160.00    5.02   0
   2   6   6  158.15    5.08   0
  -3   6  -6  144.02    6.18   0
  -3  -6  -6  162.20    6.11   0
   3   6   6  166.88    5.99   0
  -3   6  -6  148.56    6.18   0
   3   6   6  157.57    5.99   0
   3  -6   6  154.23    6.06   0
   3  -6   6  148.24    6.12   0
   4  -6   6  785.67    9.89   0
  -4  -6  -6  771.53    8.38   0
  -4   6  -6  799.96   10.16   0
   4  -6   6  825.05   10.22   0
  -4   6  -6  751.29    9.93   0
   4   6   6  750.11    8.18   0
   4   6   6  747.13    9.09   0
  -5   6  -6   49.67    5.53   0
   5  -6   6   61.48    5.53   0
  -5   6  -6   50.56    5.42   0
  -5  -6  -6   61.85    5.37   0
   5   6   6   63.16    5.34   0
   5   6   6   51.74    5.32   0
   5  -6   6   58.39    4.12   0
  -6   6  -6  262.36    7.33   0
  -6   6  -6  261.25    7.32   0
   6   6   6  253.66    5.37   0
  -6  -6  -6  287.42    6.76   0
   6   6   6  269.43    6.66   0
   6  -6   6  271.09    7.42   0
   6  -6   6  263.92    7.20   0
  -7   6  -6   18.26    5.25   0
  -7   6  -6   21.03    5.31   0
  -7  -6  -6   21.88    3.79   0
   7   6   6   21.59    3.80   0
   7  -6   6   21.95    5.22   0
   7   6   6   20.64    5.01   0
   7  -6   6   17.84    5.29   0
  -8   6  -6    1.69    4.96   0
   8   6   6    1.64    5.00   0
  -8  -6  -6    3.60    5.18   0
   8  -6   6   -0.09    5.00   0
   8   6   6    1.45    4.96   0
  -8   6  -6   -0.08    5.11   0
   9   6   6   -0.39    6.42   0
  -9  -6  -6    0.18    6.69   0
   9  -6   6    2.61    6.58   0
  -9   6  -6    4.09    6.65   0
  -9   6  -6   -1.31    8.14   0
   9   6   6    2.58    6.47   0
 -10   6  -6  376.31   12.24   0
 -10  -6  -6  416.02    9.57   0
  10  -6   6  435.83   10.73   0
  10   6   6  420.48    9.31   0
  10   6   6  375.17    9.05   0
 -10   6  -6  348.17   11.03   0
 -11   6  -6   72.04    7.89   0
  11   6   6  111.10    7.19   0
  11   6   6   53.42    5.57   0
 -11  -6  -6   77.11    7.49   0
  11  -6   6   67.34    7.87   0
 -11   6  -6   57.64    9.60   0
 -10  -7   6   21.00    6.91   0
  10   7  -6    2.35    6.84   0
  10   7  -6    4.48    4.74   0
   9   7  -6    0.57    4.71   0
   9   7  -6    1.96    4.75   0
  -9  -7   6    6.87    4.74   0
   8   7  -6    4.14    4.66   0
   8   7  -6    1.31    6.64   0
  -8  -7   6    2.89    4.58   0
  -7  -7   6  392.31    7.07   0
   7   7  -6  530.73    8.69   0
   7   7  -6  426.17    6.97   0
   6   7  -6    0.13    5.05   0
   6   7  -6    0.64    3.52   0
  -6  -7   6    4.19    3.62   0
   5   7  -6   20.94    4.96   0
   5   7  -6   16.57    3.71   0
  -5  -7   6   16.29    5.09   0
  -5  -7   6   14.17    3.62   0
  -4   7   6   14.23    7.35   0
   4   7  -6   14.54    3.64   0
   4  -7  -6   14.93    7.39   0
   4   7  -6   19.49    5.06   0
  -4  -7   6   13.87    3.72   0
  -4  -7   6   15.86    5.28   0
   4  -7  -6   15.04    7.36   0
  -4   7   6   14.94    6.39   0
   3   7  -6    2.28    3.46   0
  -3  -7   6    2.60    4.92   0
   3   7  -6    2.55    4.87   0
  -3   7   6    2.15    5.07   0
   3  -7  -6    5.78    5.95   0
  -3   7   6   91.90    7.34   0
  -3  -7   6   -0.62    3.51   0
   2   7  -6   40.36    3.92   0
  -2   7   6   40.76    5.47   0
   2  -7  -6   43.55    5.50   0
  -2  -7   6   41.88    4.02   0
   2   7  -6   43.72    3.90   0
  -2  -7   6   39.51    4.02   0
  -2   7   6   45.20    5.52   0
   1  -7  -6   75.26    5.69   0
  -1   7   6   71.05    5.62   0
  -1  -7   6   74.56    5.41   0
  -1   7   6   67.67    5.79   0
   1   7  -6   64.34    5.42   0
   1   7  -6   65.41    4.13   0
  -1  -7   6   68.61    4.20   0
   0  -7   6   16.89    3.68   0
   0  -7  -6   12.18    5.25   0
   0   7   6   12.63    5.13   0
   0   7   6   10.07    5.33   0
   0   7  -6   18.26    5.04   0
   0  -7   6   15.64    5.01   0
   0   7  -6   18.66    3.61   0
  -1  -7  -6   81.10    5.70   0
  -1   7  -6   75.57    5.55   0
   1   7   6   70.43    5.84   0
  -1   7  -6   65.16    5.47   0
   1   7   6   74.57    5.54   0
   1  -7   6   78.52    5.62   0
   1  -7   6   74.73    5.58   0
  -2   7  -6   28.54    3.93   0
  -2  -7  -6   27.42    3.86   0
  -2   7  -6   25.30    5.17   0
   2  -7   6   28.23    5.32   0
   2   7   6   31.01    5.50   0
   2  -7   6   35.10    3.85   0
   2   7   6   30.43    3.85   0
   3   7   6  726.63    8.81   0
  -3   7  -6  735.91    9.15   0
  -3  -7  -6  786.46    9.92   0
   3  -7   6  754.67    9.45   0
  -3   7  -6  717.57    9.18   0
   3   7   6  841.25    9.90   0
   3  -7   6  727.26    9.22   0
  -4   7  -6    5.32    5.11   0
   4   7   6    6.61    5.07   0
   4   7   6    4.89    3.49   0
   4  -7   6    4.59    4.94   0
   4  -7   6   -0.68    5.05   0
  -4   7  -6    2.33    5.17   0
  -4  -7  -6    8.00    3.56   0
  -5   7  -6   60.06    4.36   0
   5  -7   6   45.52    4.33   0
  -5   7  -6   55.73    5.69   0
   5   7   6   40.21    5.44   0
   5   7   6   52.18    5.42   0
   5  -7   6   46.03    5.61   0
  -5  -7  -6   64.54    5.44   0
   6   7   6   60.28    4.24   0
   6  -7   6   62.42    5.84   0
  -6   7  -6   62.43    5.71   0
  -6   7  -6   62.13    5.95   0
  -6  -7  -6   53.25    4.27   0
   6  -7   6   63.15    5.71   0
   6   7   6   50.45    4.24   0
  -7   7  -6   -0.13    6.58   0
   7  -7   6    4.01    6.56   0
  -7  -7  -6   -0.53    4.59   0
   7   7   6    1.55    4.50   0
  -7   7  -6    7.17    6.52   0
   7   7   6    0.19    6.57   0
   7  -7   6   -1.23    6.45   0
  -8   7  -6   -3.15    8.40   0
   8   7   6   -7.95    6.69   0
  -8  -7  -6    1.02    6.74   0
   8   7   6    0.62    6.63   0
   8  -7   6   -3.43    6.65   0
  -8   7  -6    4.84    6.54   0
   9   7   6  446.81    9.20   0
  -9   7  -6  426.60   11.31   0
   9   7   6  347.80    9.54   0
  -9  -7  -6  361.40    9.62   0
  -9   7  -6  379.39   11.38   0
   9  -7   6  465.92   11.32   0
   7   8  -6   14.03    4.85   0
   7   8  -6   15.06    4.96   0
  -7  -8   6    5.81    5.03   0
  -6  -8   6  159.55    7.57   0
   6   8  -6  140.64    7.40   0
   6   8  -6  152.19    7.61   0
   5   8  -6   44.65    5.18   0
  -5  -8   6   46.13    7.08   0
   5   8  -6   48.77    7.06   0
  -4  -8   6  118.62    7.11   0
  -4   8   6  103.11   10.99   0
   4   8  -6  106.06    7.10   0
   4  -8  -6  112.80   11.18   0
  -4   8   6  100.81   10.88   0
   4  -8  -6  114.85   11.05   0
   4   8  -6  100.09    7.21   0
   3   8  -6   24.33    6.69   0
  -3   8   6   26.61    8.12   0
  -3  -8   6   23.27    6.84   0
   3   8  -6   18.66    6.60   0
  -3   8   6   24.91    7.02   0
   3  -8  -6   27.60    6.73   0
  -3  -8   6   31.26    6.53   0
  -2  -8   6  223.79    7.32   0
   2  -8  -6  224.21    8.41   0
   2   8  -6  222.46    7.77   0
   2   8  -6  173.44    7.15   0
  -2   8   6  220.99    8.23   0
  -2  -8   6  196.79    7.25   0
  -2   8   6  207.22    8.86   0
   1  -8  -6   23.66    6.67   0
   1   8  -6   20.09    5.96   0
  -1  -8   6   23.08    4.06   0
  -1  -8   6   28.75    6.16   0
  -1   8   6   21.64    4.25   0
  -1   8   6   19.19    5.60   0
   1   8  -6   20.27    3.98   0
   0   8  -6   29.28    3.98   0
   0   8  -6   24.34    6.05   0
   0  -8  -6   30.96    5.57   0
   0   8   6   25.04    5.75   0
   0   8   6   26.94    4.15   0
   0  -8   6   29.76    3.96   0
   0  -8   6   28.11    5.42   0
  -1  -8  -6   16.65    6.03   0
  -1   8  -6   13.71    5.95   0
   1  -8   6   14.90    6.05   0
   1   8   6   16.10    6.05   0
  -1   8  -6    6.95    5.33   0
   1   8   6   13.99    6.51   0
   1  -8   6    5.33    5.34   0
  -2  -8  -6   53.36    7.03   0
   2   8   6   48.22    7.25   0
  -2   8  -6   54.88    7.00   0
   2  -8   6   67.61    6.76   0
   2   8   6   47.32    6.89   0
  -2   8  -6   46.37    5.10   0
   2  -8   6   44.15    5.01   0
   3  -8   6   14.76    4.75   0
  -3  -8  -6   16.96    6.70   0
  -3   8  -6   14.05    4.80   0
   3  -8   6   14.82    6.59   0
   3   8   6   17.17    6.63   0
  -3   8  -6   15.76    6.55   0
   3   8   6   17.80    6.70   0
  -4  -8  -6   77.56    5.52   0
  -4   8  -6   79.14    7.36   0
  -4   8  -6   65.54    5.62   0
   4   8   6   84.84    7.07   0
   4   8   6   79.97    5.32   0
   4  -8   6   75.04    7.33   0
   4  -8   6   81.43    7.37   0
  -5  -8  -6    1.52    4.82   0
  -5   8  -6    1.69    6.73   0
  -5   8  -6   -0.29    6.74   0
   5   8   6   -0.26    4.70   0
   5  -8   6   -0.94    6.83   0
   5   8   6    3.52    6.58   0
   5  -8   6   -5.97    6.72   0
   6   8   6    6.35    6.77   0
  -6   8  -6   10.20    6.70   0
  -6  -8  -6    4.34    6.86   0
  -6   8  -6    8.57    6.78   0
   6  -8   6    8.45    6.57   0
   6  -8   6    4.17    6.94   0
   6   8   6   10.70    6.60   0
   7  -8   6    1.89    6.81   0
   7   8   6    0.63    4.74   0
  -7   8  -6   -2.33    6.88   0
  -7   8  -6   -1.13    6.99   0
   7  -8   6    0.53    6.64   0
  -7  -8  -6   -1.85    4.89   0
   3  -9  -6   47.05    9.03   0
   3   9  -6   59.46    7.05   0
  -3   9   6   46.03    9.09   0
  -3  -9   6   33.86    5.28   0
   3   9  -6   42.06    5.25   0
  -3   9   6   42.86    9.02   0
  -2   9   6    2.23    6.90   0
   2   9  -6    1.16    6.74   0
   2  -9  -6   -2.81    8.34   0
  -2   9   6    1.87    8.17   0
   2   9  -6    1.89    4.69   0
  -2  -9   6    1.25    4.73   0
   1  -9  -6  133.91    8.85   0
   1   9  -6  137.45    6.35   0
  -1   9   6  114.67    8.61   0
  -1  -9   6  138.65    6.47   0
   1   9  -6  175.63    7.80   0
  -1   9   6  143.90    8.94   0
  -1  -9   6  177.76    8.03   0
   0  -9  -6   10.44    6.83   0
   0  -9   6    6.63    6.79   0
   0   9  -6    5.94    6.82   0
   0   9   6    3.96    6.78   0
   0   9  -6   10.82    6.73   0
   0   9   6    7.39    7.09   0
   0  -9   6    4.53    6.90   0
  -1  -9  -6   26.53    7.26   0
   1  -9   6   33.71    5.33   0
  -1   9  -6   37.32    5.45   0
   1   9   6   40.92    7.56   0
  -1   9  -6   24.32    5.25   0
   1  -9   6   25.88    5.31   0
   1   9   6   20.94    7.37   0
  -2  -9  -6   64.55    7.67   0
  -2   9  -6   50.54    7.45   0
  -2   9  -6   41.32    7.49   0
   2   9   6   42.86    5.95   0
   2  -9   6   53.54    7.44   0
   2  -9   6   59.77    5.64   0
   2   9   6   36.56    7.60   0
 -15   0   7  124.56    8.50   0
  15   0  -7  152.55    7.99   0
  15   0  -7  124.98    8.12   0
 -14   0   7   -2.03    6.85   0
  14   0  -7   -6.87    6.58   0
  14   0  -7   -1.09    6.42   0
 -13   0   7  598.53   10.14   0
  13   0  -7  624.63   10.15   0
  13   0  -7  691.52   10.03   0
 -12   0   7    2.78    4.92   0
  12   0  -7    0.28    4.92   0
  12   0  -7   -2.02    4.92   0
 -11   0   7  520.82    8.13   0
  11   0  -7  544.10    8.18   0
  11   0  -7  571.38    9.08   0
 -10   0   7    1.58    4.82   0
  10   0  -7    3.97    3.42   0
  10   0  -7   -2.17    4.82   0
   9   0  -7  130.15    6.06   0
  -9   0   7  121.18    5.92   0
   9   0  -7  132.87    6.02   0
  -8   0   7    1.38    4.78   0
  -8   0   7   -0.76    3.37   0
   8   0  -7   -4.35    3.58   0
   8   0  -7    3.27    4.85   0
   7   0  -7  171.44    5.48   0
  -7   0   7  160.20    5.40   0
  -7   0   7  156.07    5.25   0
   7   0  -7  183.70    6.55   0
   6   0  -7    2.66    4.75   0
  -6   0   7    0.22    4.74   0
  -6   0   7    9.36    3.55   0
   6   0  -7    6.74    4.93   0
   5   0  -7  374.15    8.30   0
  -5   0   7  347.10    7.80   0
   5   0  -7  393.05    8.15   0
  -5   0   7  354.50    8.14   0
   4   0  -7    2.85    4.94   0
  -4   0   7    0.14    4.87   0
   4   0  -7    2.67    4.90   0
  -4   0   7    0.45    4.82   0
   3   0  -7 7632.46   30.03   0
  -3   0   7 7637.75   30.04   0
   3   0  -7 7607.14   29.31   0
  -3   0   7 7346.94   28.93   0
   2   0  -7    3.83    3.51   0
  -2   0   7    0.01    3.43   0
  -2   0   7    5.98    5.09   0
   2   0  -7    8.97    3.60   0
  -1   0   7  257.82    7.15   0
   1   0  -7  268.82    6.51   0
  -1   0   7  246.38    6.31   0
   1   0  -7  250.87    7.17   0
   0   0  -7   -2.59    4.95   0
   0   0  -7   -1.09    3.60   0
   0   0   7    4.29    4.78   0
   0   0   7    0.85    3.45   0
  -1   0  -7 1684.16   13.78   0
   1   0   7 1516.32   12.67   0
  -1   0  -7 1514.25   12.57   0
   1   0   7 1682.62   13.66   0
  -2   0  -7    6.42    4.83   0
   2   0   7   -3.48    3.64   0
  -2   0  -7   -1.19    3.40   0
   3   0   7 6964.08   25.01   0
  -3   0  -7 6939.54   24.95   0
  -3   0  -7 6931.15   24.76   0
  -4   0  -7    0.13    5.05   0
   4   0   7    5.29    4.99   0
  -4   0  -7    3.30    3.64   0
   5   0   7  441.76    6.65   0
  -5   0  -7  435.75    6.76   0
  -5   0  -7  481.59    7.97   0
   6   0   7    0.66    3.40   0
  -6   0  -7   -2.33    3.49   0
  -6   0  -7    0.87    5.01   0
   7   0   7 4631.90   18.35   0
  -7   0  -7 4575.92   18.28   0
  -7   0  -7 4784.27   18.80   0
  -8   0  -7   -3.28    5.03   0
   8   0   7   -1.92    3.52   0
  -8   0  -7    2.32    3.42   0
  -9   0  -7   -1.52    4.75   0
  -9   0  -7   -1.58    4.73   0
   9   0   7    0.63    3.24   0
  10   0   7   -0.72    3.30   0
 -10   0  -7   -0.99    4.77   0
 -10   0  -7    0.95    3.33   0
  11   0   7  277.09    6.60   0
 -11   0  -7  274.92    6.70   0
 -11   0  -7  296.80    6.95   0
  12   0   7   -2.17    3.41   0
 -12   0  -7   -0.42    4.95   0
 -12   0  -7   -1.21    3.48   0
  13   0   7  418.64    7.41   0
 -13   0  -7  391.20    7.76   0
 -13   0  -7  404.26    7.42   0
  14   0   7   -1.93    4.63   0
 -14   0  -7    2.17    4.74   0
 -14   0  -7    4.80    6.83   0
 -15   1   7    2.49    6.83   0
  15  -1  -7    1.62    6.54   0
  15  -1  -7    2.25    6.61   0
 -15  -1   7    2.68    5.11   0
  15   1  -7   -0.62    4.74   0
  15   1  -7   -1.31    6.67   0
 -14   1   7  381.79   10.21   0
  14  -1  -7  452.73   10.13   0
  14   1  -7  416.97    9.51   0
  14   1  -7  367.47    7.98   0
  14  -1  -7  414.58   10.14   0
 -14  -1   7  365.31    8.26   0
  13  -1  -7  150.69    7.73   0
  13   1  -7  177.35    6.47   0
  13   1  -7  163.31    6.54   0
  13  -1  -7  158.85    6.99   0
 -13  -1   7  164.38    6.70   0
 -13   1   7  137.24    7.12   0
 -12   1   7  104.47    7.31   0
 -12  -1   7  113.00    6.07   0
  12  -1  -7  111.84    6.16   0
  12   1  -7  125.32    6.06   0
  12   1  -7  133.37    5.94   0
  12  -1  -7  124.06    6.27   0
 -11  -1   7  205.14    6.52   0
  11  -1  -7  198.84    7.82   0
 -11   1   7  190.44    6.95   0
  11   1  -7  213.76    6.53   0
  11   1  -7  225.39    6.55   0
  11  -1  -7  220.57    7.22   0
 -10   1   7  214.13    7.14   0
 -10  -1   7  208.17    5.52   0
  10  -1  -7  229.26    7.21   0
  10   1  -7  207.07    5.49   0
  10  -1  -7  220.82    7.28   0
  10   1  -7  224.57    6.59   0
   9   1  -7  221.18    6.59   0
   9   1  -7  227.07    6.53   0
   9  -1  -7  220.78    7.37   0
  -9   1   7  197.01    7.00   0
  -9  -1   7  210.84    6.43   0
   9  -1  -7  212.12    7.16   0
   8  -1  -7  525.66    9.69   0
  -8  -1   7  516.51    8.29   0
   8   1  -7  526.42    8.41   0
   8   1  -7  493.82    7.40   0
   8  -1  -7  516.30    9.76   0
  -8  -1   7  479.56    7.29   0
  -8   1   7  475.70    9.44   0
  -7  -1   7   -3.42    5.12   0
  -7   1   7   -1.53    4.84   0
   7  -1  -7    7.22    5.02   0
   7   1  -7   -1.42    5.05   0
   7   1  -7    7.92    4.94   0
  -7   1   7    6.08    4.94   0
   7  -1  -7    1.33    4.98   0
  -7  -1   7    2.21    4.89   0
  -6  -1   7   87.39    5.59   0
   6  -1  -7   81.46    5.85   0
   6   1  -7   77.95    5.65   0
   6   1  -7   96.70    5.72   0
  -6   1   7   80.06    5.95   0
  -6   1   7   77.99    5.79   0
  -6  -1   7   87.73    5.63   0
   6  -1  -7   90.66    6.15   0
   5   1  -7   44.01    5.37   0
   5  -1  -7   58.05    5.67   0
  -5  -1   7   50.50    5.30   0
   5   1  -7   46.95    5.35   0
  -5  -1   7   51.25    5.11   0
   5  -1  -7   50.64    5.52   0
  -5   1   7   50.67    5.52   0
  -5   1   7   44.72    5.37   0
  -4   1   7 1780.47   16.49   0
   4   1  -7 1867.86   14.39   0
  -4   1   7 1744.66   16.71   0
   4  -1  -7 1886.95   16.98   0
   4   1  -7 1744.42   13.82   0
   4  -1  -7 1799.22   16.95   0
  -4  -1   7 1840.38   14.28   0
  -4  -1   7 1746.61   13.77   0
   3   1  -7  600.29    8.27   0
   3  -1  -7  618.09   10.39   0
  -3  -1   7  601.32    9.12   0
   3  -1  -7  599.54   10.26   0
  -3   1   7  572.07    9.48   0
  -3   1   7  590.75   10.17   0
   3   1  -7  646.01    9.24   0
  -3  -1   7  614.61    9.16   0
  -2   1   7  765.06   10.85   0
   2   1  -7  816.50    9.57   0
  -2  -1   7  800.67    9.41   0
   2  -1  -7  822.29   11.21   0
  -2  -1   7  839.79   10.24   0
  -2   1   7  801.51   10.58   0
   2   1  -7  849.00   10.44   0
   2  -1  -7  815.69   11.27   0
   1  -1  -7 2740.60   18.69   0
   1  -1  -7 2385.74   17.32   0
  -1  -1   7 2523.05   16.46   0
  -1   1   7 2533.99   17.57   0
   1   1  -7 2566.79   16.50   0
  -1   1   7 2652.36   18.38   0
   1   1  -7 2481.83   16.46   0
  -1  -1   7 2434.06   16.25   0
   0  -1  -7  648.74    9.81   0
   0   1  -7  571.44    8.45   0
   0   1   7  583.31    8.69   0
   0   1  -7  655.71    9.81   0
   0  -1   7  580.73    8.31   0
   0  -1   7  628.76    9.57   0
   0  -1  -7  581.98    8.67   0
   1   1   7   96.85    4.63   0
  -1   1  -7  106.66    5.88   0
   1  -1   7   92.87    4.64   0
  -1   1  -7   97.69    4.60   0
  -1  -1  -7   99.73    4.62   0
   1  -1   7   98.64    5.92   0
  -1  -1  -7  106.03    5.93   0
  -2  -1  -7 3554.19   18.75   0
  -2   1  -7 3469.80   18.10   0
   2  -1   7 3777.33   18.91   0
  -2   1  -7 3678.71   18.69   0
  -2  -1  -7 3766.37   19.20   0
   2  -1   7 3294.41   17.57   0
   2   1   7 3746.18   18.98   0
   3   1   7   34.01    5.20   0
  -3   1  -7   37.25    5.38   0
  -3  -1  -7   34.29    5.38   0
  -3  -1  -7   34.85    5.19   0
   3  -1   7   28.06    3.93   0
  -3   1  -7   32.06    3.83   0
   3  -1   7   35.54    5.45   0
  -4  -1  -7    3.46    3.36   0
   4   1   7    3.11    3.35   0
  -4   1  -7    1.31    4.89   0
   4  -1   7   -0.13    3.49   0
  -4   1  -7    4.13    3.30   0
  -4  -1  -7    6.55    3.50   0
   5  -1   7   13.48    4.88   0
  -5   1  -7   10.51    4.81   0
  -5  -1  -7    1.07    5.03   0
  -5   1  -7    8.61    4.89   0
   5   1   7    4.31    3.44   0
  -6  -1  -7 1997.91   13.07   0
   6  -1   7 1791.03   12.20   0
  -6   1  -7 1781.75   12.22   0
  -6   1  -7 1798.18   13.09   0
   6   1   7 1806.88   12.49   0
   7  -1   7   27.17    3.92   0
  -7   1  -7   35.87    3.81   0
  -7  -1  -7   34.09    3.98   0
  -7   1  -7   32.11    5.34   0
   7   1   7   26.36    3.78   0
   8  -1   7  425.81    6.59   0
  -8   1  -7  457.41    7.74   0
  -8  -1  -7  431.42    6.52   0
  -8   1  -7  415.34    6.57   0
   8   1   7  420.92    6.26   0
   9  -1   7  150.93    4.69   0
   9   1   7  142.13    4.59   0
  -9  -1  -7  154.23    5.94   0
  -9   1  -7  152.69    6.04   0
  -9   1  -7  143.69    4.67   0
  10   1   7   61.21    5.09   0
  10  -1   7   47.92    3.83   0
 -10  -1  -7   57.08    5.21   0
 -10   1  -7   62.52    4.01   0
 -10   1  -7   51.33    5.20   0
  11  -1   7    3.49    3.30   0
  11   1   7    5.39    3.35   0
 -11   1  -7    1.48    3.41   0
 -11  -1  -7    2.33    3.48   0
 -11   1  -7   -0.33    4.93   0
 -12   1  -7  316.49    7.64   0
  12  -1   7  355.22    7.70   0
  12   1   7  339.38    6.31   0
 -12  -1  -7  360.75    6.51   0
 -12   1  -7  376.93    7.82   0
  13   1   7  108.04    5.60   0
  13  -1   7  117.81    5.79   0
 -13  -1  -7  112.32    5.59   0
 -13  -1  -7  130.30    7.54   0
 -13   1  -7  119.96    5.82   0
 -13   1  -7  117.26    5.67   0
 -14  -1  -7    5.76    6.56   0
  14   1   7   10.09    6.54   0
  14  -1   7   -1.92    4.70   0
 -14   1  -7    1.23    6.80   0
 -14  -1  -7    4.58    6.79   0
 -14   1  -7    2.50    4.66   0
 -15  -2   7  273.86    9.35   0
  15  -2  -7  248.17   12.14   0
  15   2  -7  295.85    8.77   0
  15   2  -7  210.36    8.96   0
 -15   2   7  222.92   12.11   0
  15  -2  -7  262.53   12.00   0
  14  -2  -7   16.53    7.96   0
  14   2  -7   15.35    6.85   0
  14   2  -7   13.74    6.80   0
 -14  -2   7   20.84    7.30   0
  14  -2  -7   13.94    8.04   0
 -14   2   7   13.11    8.37   0
 -13  -2   7    2.24    3.84   0
  13   2  -7    6.75    5.07   0
  13   2  -7    1.20    3.73   0
 -13   2   7    2.73    5.14   0
  13  -2  -7   -0.83    6.04   0
  13  -2  -7    3.85    5.92   0
 -12  -2   7   72.88    4.43   0
  12   2  -7   78.28    4.33   0
  12   2  -7   77.95    4.32   0
  12  -2  -7   82.74    6.22   0
  12  -2  -7   83.08    6.18   0
 -12   2   7   77.39    7.25   0
  11   2  -7  414.80    7.73   0
  11  -2  -7  460.11   11.99   0
  11   2  -7  406.58    6.66   0
 -11  -2   7  381.00    6.59   0
  11  -2  -7  529.73   11.86   0
 -11   2   7  531.28   12.14   0
  10  -2  -7   71.80    6.99   0
 -10  -2   7   70.48    5.47   0
  10   2  -7   85.30    5.44   0
  10   2  -7   74.98    5.50   0
  10  -2  -7   70.48    6.96   0
 -10   2   7   61.98    7.02   0
   9   2  -7  654.83    8.46   0
  -9  -2   7  561.05    8.21   0
   9   2  -7  581.24    8.29   0
   9  -2  -7  585.34   12.79   0
   9  -2  -7  593.86   12.60   0
  -9   2   7  536.87   12.20   0
  -8  -2   7  139.09    5.89   0
   8   2  -7  131.68    4.77   0
   8   2  -7  139.71    5.93   0
   8  -2  -7  127.55    7.15   0
  -8  -2   7  127.78    4.69   0
   8  -2  -7  126.43    7.08   0
  -8   2   7  123.34    7.81   0
  -7  -2   7 1076.64   10.53   0
   7   2  -7 1164.14   10.74   0
   7  -2  -7 1116.73   17.17   0
   7   2  -7 1134.49   10.73   0
   7  -2  -7 1098.61   16.71   0
  -7  -2   7 1155.76   10.79   0
  -7   2   7 1011.69   16.16   0
  -6  -2   7   23.97    5.22   0
  -6  -2   7   18.27    3.77   0
   6   2  -7   16.58    5.19   0
   6  -2  -7   24.22    5.54   0
   6  -2  -7   24.97    5.31   0
   6   2  -7   25.78    3.83   0
  -6   2   7   21.40    5.09   0
  -6   2   7   23.99    5.39   0
  -5  -2   7  611.62    8.64   0
   5  -2  -7  625.45   12.69   0
   5  -2  -7  632.42   12.90   0
  -5  -2   7  614.28    8.62   0
  -5   2   7  565.34   11.73   0
   5   2  -7  663.24    8.76   0
  -5   2   7  595.36   12.22   0
   5   2  -7  619.75    8.76   0
  -4   2   7   80.93    6.22   0
   4  -2  -7   85.82    6.30   0
   4   2  -7   86.81    5.59   0
   4   2  -7   90.76    5.57   0
  -4   2   7   76.86    6.10   0
  -4  -2   7   88.09    5.50   0
   4  -2  -7   85.48    6.24   0
  -4  -2   7   87.43    5.55   0
   3   2  -7  957.32   10.34   0
   3  -2  -7  984.69   13.55   0
  -3  -2   7  988.17   10.52   0
   3  -2  -7  960.21   13.44   0
  -3   2   7  961.77   13.54   0
  -3  -2   7 1010.87   10.57   0
   3   2  -7 1063.84   10.69   0
   2   2  -7   43.56    5.27   0
  -2  -2   7   38.95    4.00   0
  -2   2   7   43.25    5.31   0
  -2  -2   7   44.20    5.28   0
   2  -2  -7   36.39    5.36   0
   2   2  -7   39.12    3.99   0
   2  -2  -7   40.68    5.53   0
   1   2  -7  832.28    9.82   0
  -1  -2   7  826.00    9.78   0
  -1   2   7  765.36   10.88   0
  -1  -2   7  795.86    9.71   0
   1   2  -7  799.58    9.71   0
   1  -2  -7  779.72   11.09   0
   1  -2  -7  805.82   10.58   0
   0  -2   7 2491.33   15.51   0
   0  -2  -7 2292.69   16.64   0
   0   2   7 2290.64   16.15   0
   0  -2   7 2277.98   14.93   0
   0   2  -7 2429.47   15.39   0
   0   2  -7 2430.39   15.36   0
   0  -2  -7 2515.50   17.36   0
   1   2   7  552.62    8.77   0
  -1   2  -7  567.32    7.78   0
   1  -2   7  539.07    7.62   0
  -1  -2  -7  566.16    8.95   0
  -1  -2  -7  611.31    9.23   0
   1  -2   7  552.23    7.68   0
  -1   2  -7  554.37    7.72   0
  -2   2  -7   98.14    4.63   0
  -2   2  -7   86.42    4.45   0
   2   2   7   91.73    4.41   0
  -2  -2  -7   99.25    5.78   0
   2  -2   7   93.18    4.39   0
   2  -2   7   88.39    4.33   0
   3   2   7  444.74    6.88   0
   3  -2   7  488.26    8.02   0
  -3   2  -7  505.93    8.12   0
   3  -2   7  514.38    8.06   0
  -3  -2  -7  483.76    7.34   0
  -3   2  -7  479.54    8.01   0
  -4   2  -7  742.02    8.53   0
   4  -2   7  755.48    8.63   0
   4   2   7  742.33    8.18   0
   4  -2   7  773.07    8.59   0
  -4   2  -7  762.52    8.54   0
  -4  -2  -7  774.66    8.41   0
  -5   2  -7  188.76    5.19   0
   5  -2   7  189.92    6.21   0
  -5  -2  -7  198.26    6.25   0
   5   2   7  171.67    4.85   0
  -5   2  -7  191.36    6.09   0
  -6   2  -7  106.05    5.57   0
   6  -2   7   94.43    5.55   0
  -6   2  -7   90.06    4.38   0
  -6  -2  -7  102.51    5.57   0
   6   2   7   92.76    4.12   0
   7  -2   7    9.66    4.81   0
  -7  -2  -7   -3.85    4.89   0
  -7   2  -7    9.45    4.79   0
  -7   2  -7    0.14    3.36   0
   7   2   7    3.28    3.23   0
   8   2   7  392.17    6.01   0
  -8  -2  -7  412.80    6.33   0
  -8   2  -7  394.99    6.53   0
  -8   2  -7  417.65    7.64   0
   8  -2   7  393.42    6.61   0
  -9   2  -7  414.83    7.47   0
   9  -2   7  384.63    6.40   0
  -9  -2  -7  396.42    6.14   0
   9   2   7  419.53    6.98   0
  -9   2  -7  357.82    7.34   0
  10  -2   7   86.70    4.35   0
 -10  -2  -7   79.57    5.51   0
  10   2   7   83.65    4.01   0
 -10   2  -7  103.97    5.60   0
 -10   2  -7   80.49    4.20   0
  11  -2   7   78.72    5.63   0
 -11  -2  -7   88.75    5.63   0
 -11   2  -7   88.19    5.66   0
  11   2   7   68.79    4.19   0
 -11   2  -7   77.00    5.66   0
  12  -2   7   22.37    3.81   0
 -12  -2  -7   22.50    5.28   0
 -12   2  -7   32.65    5.53   0
 -12   2  -7   25.30    5.17   0
  12   2   7   17.70    5.11   0
  13  -2   7   -1.60    6.36   0
  13   2   7   -5.74    6.48   0
 -13  -2  -7   -1.10    4.69   0
 -13   2  -7    1.21    6.46   0
 -13   2  -7   -0.44    6.66   0
  14  -2   7   65.03    5.70   0
 -14  -2  -7   38.22    5.83   0
 -14   2  -7   87.16    7.54   0
 -14   2  -7   61.46    5.63   0
  14   2   7   42.01    5.44   0
 -14  -3   7    4.81    7.18   0
  14   3  -7    2.28    6.87   0
  14   3  -7    7.53    6.66   0
 -13  -3   7    5.85    6.85   0
  13   3  -7  -11.11    6.62   0
  13   3  -7   -3.90    6.60   0
 -12  -3   7  299.67    7.32   0
  12   3  -7  312.78    7.20   0
  12   3  -7  331.51    7.27   0
 -11  -3   7   -4.95    5.04   0
  11   3  -7    3.48    4.97   0
  11   3  -7    3.38    4.86   0
  10   3  -7  402.87    6.52   0
  10   3  -7  400.52    6.38   0
 -10  -3   7  405.75    6.43   0
  -9  -3   7  118.79    5.86   0
   9   3  -7  138.67    5.96   0
   9   3  -7  143.65    5.77   0
  -8  -3   7  711.06    7.88   0
   8   3  -7  741.56    8.08   0
   8   3  -7  747.91    8.07   0
  -8  -3   7  771.85    8.17   0
  -7  -3   7    2.57    4.90   0
   7   3  -7   -0.32    4.90   0
   7   3  -7   -0.53    4.96   0
  -7  -3   7    0.19    4.88   0
  -6  -3   7 1759.48   11.73   0
   6   3  -7 1762.10   12.36   0
   6   3  -7 1695.87   11.57   0
  -6  -3   7 1674.04   12.13   0
  -5  -3   7  462.65    7.74   0
   5  -3  -7  437.90   15.42   0
   5   3  -7  422.96    6.62   0
   5   3  -7  458.48    7.72   0
  -5  -3   7  428.67    6.66   0
   5  -3  -7  441.92   15.08   0
  -5   3   7  431.30   14.73   0
  -4  -3   7   94.79    4.34   0
   4  -3  -7  102.67    7.84   0
   4   3  -7  105.27    5.73   0
  -4  -3   7  102.52    5.64   0
   4   3  -7   93.04    4.34   0
   4  -3  -7  100.50    7.79   0
  -4   3   7   97.19    7.64   0
   3  -3  -7   41.87    5.77   0
  -3   3   7   37.62    5.56   0
  -3  -3   7   36.36    3.93   0
   3   3  -7   36.95    4.01   0
  -3  -3   7   48.33    4.00   0
   3   3  -7   37.62    4.10   0
   3  -3  -7   37.31    5.54   0
   2   3  -7  812.09    8.58   0
   2   3  -7  793.25    8.62   0
  -2  -3   7  824.95    8.77   0
  -2   3   7  775.94   11.64   0
   2  -3  -7  801.54   11.87   0
  -2  -3   7  790.57    8.46   0
   2  -3  -7  875.16   12.36   0
  -1   3   7  480.03    9.05   0
   1   3  -7  464.43    7.91   0
  -1  -3   7  472.76    7.82   0
  -1  -3   7  493.54    7.88   0
   1  -3  -7  512.74    9.43   0
   1  -3  -7  497.42    9.10   0
   1   3  -7  484.73    7.83   0
   0   3  -7  870.51    9.60   0
   0   3  -7  806.84    8.77   0
   0  -3   7  862.50    9.71   0
   0  -3  -7  809.54    9.95   0
   0   3   7  826.30   10.49   0
   0  -3   7  793.96    8.74   0
  -1   3  -7   62.60    4.09   0
   1  -3   7   55.37    4.14   0
  -1   3  -7   56.96    4.12   0
   1  -3   7   59.02    4.14   0
  -1  -3  -7   58.95    4.24   0
   1   3   7   56.07    4.22   0
  -2   3  -7  267.21    5.86   0
  -2  -3  -7  289.14    7.09   0
   2   3   7  253.50    5.64   0
   2  -3   7  266.97    5.87   0
  -2   3  -7  290.73    6.83   0
   2  -3   7  290.88    6.91   0
   3  -3   7   42.76    5.20   0
  -3   3  -7   43.48    5.22   0
  -3  -3  -7   42.56    5.24   0
   3  -3   7   42.20    5.21   0
   3   3   7   34.40    5.14   0
  -3   3  -7   42.28    5.06   0
  -4   3  -7 1464.77   12.17   0
  -4   3  -7 1506.37   11.62   0
  -4  -3  -7 1530.80   11.05   0
   4   3   7 1466.08   11.54   0
   4  -3   7 1459.27   12.20   0
   4  -3   7 1447.57   11.44   0
  -5   3  -7    8.85    4.84   0
  -5  -3  -7    9.08    3.50   0
   5  -3   7   10.57    4.72   0
   5  -3   7    8.90    4.68   0
  -5   3  -7    5.59    4.75   0
   5   3   7    7.24    4.79   0
  -6   3  -7   31.65    3.74   0
  -6   3  -7   40.64    5.10   0
  -6  -3  -7   44.50    3.80   0
   6  -3   7   33.41    3.84   0
   6   3   7   40.40    5.01   0
  -7   3  -7   93.74    5.57   0
   7   3   7  100.65    5.43   0
  -7  -3  -7  102.41    4.42   0
   7  -3   7   91.60    5.42   0
  -7   3  -7   88.62    5.62   0
   8   3   7  101.43    4.09   0
  -8   3  -7  107.47    5.51   0
  -8  -3  -7  107.25    5.51   0
   8  -3   7  109.14    5.48   0
  -8   3  -7  106.90    5.58   0
   9   3   7   41.02    4.94   0
  -9  -3  -7   40.82    5.07   0
   9  -3   7   40.46    4.92   0
  -9   3  -7   35.18    3.87   0
  -9   3  -7   38.27    5.01   0
 -10   3  -7  294.72    7.34   0
 -10  -3  -7  301.31    5.76   0
  10  -3   7  294.69    7.14   0
 -10   3  -7  284.13    7.09   0
  10   3   7  292.54    6.59   0
 -11  -3  -7   86.51    4.71   0
  11  -3   7   98.77    4.91   0
 -11   3  -7  119.38    6.13   0
  11   3   7  111.52    5.55   0
 -11   3  -7   94.46    4.72   0
 -12  -3  -7    2.25    6.58   0
  12  -3   7    4.92    6.30   0
 -12   3  -7    2.96    4.59   0
  12   3   7   10.53    6.40   0
 -12   3  -7    9.00    6.40   0
 -13  -3  -7   16.13    5.17   0
  13  -3   7   23.12    5.09   0
 -13   3  -7   24.75    5.12   0
 -13   3  -7   23.89    6.93   0
  13   3   7   27.60    4.90   0
 -13  -4   7  123.11    5.95   0
  13   4  -7  128.81    5.87   0
  13   4  -7  111.00    5.99   0
 -12  -4   7   90.04    5.38   0
  12   4  -7   77.95    7.02   0
  12   4  -7   75.87    5.29   0
  11   4  -7  248.14    6.67   0
  11   4  -7  228.16    5.60   0
 -11  -4   7  212.52    5.48   0
 -10  -4   7  168.97    6.13   0
  10   4  -7  176.76    6.23   0
  10   4  -7  189.70    6.19   0
   9   4  -7  192.96    6.09   0
   9   4  -7  185.29    4.99   0
  -9  -4   7  175.80    5.00   0
  -8  -4   7   22.84    3.74   0
   8   4  -7   31.67    3.79   0
  -8  -4   7   24.07    5.29   0
   8   4  -7   26.66    5.06   0
  -7  -4   7  932.57    9.37   0
  -7  -4   7 1076.68    9.83   0
   7   4  -7 1041.97    9.65   0
   7   4  -7  947.46    9.34   0
   6   4  -7    5.38    4.85   0
   6   4  -7    0.18    4.95   0
  -6  -4   7   -2.80    3.38   0
  -6  -4   7    2.48    4.89   0
   5   4  -7  269.68    5.51   0
   5   4  -7  262.12    5.57   0
  -5  -4   7  252.81    5.71   0
  -5  -4   7  261.26    5.52   0
  -4  -4   7   69.19    4.06   0
   4   4  -7   54.92    4.14   0
   4   4  -7   65.68    5.31   0
   4  -4  -7   65.75    7.57   0
  -4  -4   7   56.00    5.38   0
  -4   4   7   61.03    7.75   0
   4  -4  -7   61.76    7.34   0
   3  -4  -7  213.71    7.90   0
   3   4  -7  211.27    5.31   0
  -3  -4   7  231.12    6.47   0
  -3   4   7  219.34    7.87   0
   3  -4  -7  232.47    9.01   0
   3   4  -7  233.46    6.38   0
  -3  -4   7  217.93    5.31   0
  -2   4   7  487.74    9.70   0
   2   4  -7  498.25    6.95   0
   2   4  -7  506.24    7.13   0
  -2  -4   7  489.81    6.89   0
   2  -4  -7  536.11   10.08   0
  -2  -4   7  510.60    7.03   0
   2  -4  -7  497.97    9.77   0
  -1   4   7 2100.98   16.61   0
   1   4  -7 2191.11   13.37   0
   1  -4  -7 2335.98   17.42   0
  -1  -4   7 2263.01   13.38   0
   1   4  -7 2196.25   13.34   0
  -1  -4   7 2171.08   13.13   0
   0  -4  -7  167.94    6.57   0
   0  -4   7  165.81    6.22   0
   0   4  -7  168.17    6.03   0
   0  -4   7  174.31    6.23   0
   0   4  -7  173.10    6.11   0
   0   4   7  149.48    6.28   0
  -1   4  -7  124.33    5.82   0
   1  -4   7  110.51    4.61   0
   1  -4   7  118.76    5.87   0
  -1  -4  -7  127.45    6.07   0
  -1   4  -7  110.44    5.90   0
   1   4   7  111.19    5.83   0
  -2   4  -7  471.19    7.07   0
   2  -4   7  471.48    7.11   0
  -2   4  -7  506.86    8.15   0
  -2  -4  -7  498.80    7.34   0
   2  -4   7  508.15    8.13   0
   2   4   7  470.77    8.07   0
   3  -4   7  192.34    5.21   0
  -3   4  -7  210.45    6.50   0
  -3  -4  -7  200.05    5.23   0
   3  -4   7  213.66    6.50   0
   3   4   7  195.45    5.10   0
  -3   4  -7  185.76    5.17   0
   4  -4   7  213.71    5.44   0
  -4   4  -7  226.39    6.57   0
  -4  -4  -7  224.05    5.21   0
   4  -4   7  214.50    6.41   0
   4   4   7  214.90    6.30   0
  -4   4  -7  225.71    6.48   0
  -5   4  -7  562.43    7.66   0
  -5  -4  -7  586.04    7.23   0
   5  -4   7  572.67    7.58   0
  -5   4  -7  547.29    8.43   0
   5  -4   7  564.82    8.41   0
   5   4   7  530.34    6.89   0
  -6  -4  -7    9.97    5.04   0
  -6   4  -7    7.04    3.47   0
   6  -4   7    9.64    4.88   0
  -6   4  -7   14.39    4.96   0
   6  -4   7    6.45    3.50   0
   6   4   7    9.28    3.50   0
  -7   4  -7   71.29    5.39   0
  -7  -4  -7   73.30    4.07   0
   7  -4   7   71.94    5.36   0
  -7   4  -7   74.81    5.58   0
   7   4   7   73.20    3.85   0
  -8  -4  -7  184.32    6.06   0
   8   4   7  170.94    4.62   0
   8  -4   7  165.71    6.26   0
  -8   4  -7  163.22    6.31   0
  -8   4  -7  172.57    6.43   0
   9   4   7  561.79    7.89   0
  -9  -4  -7  528.84    8.15   0
  -9   4  -7  516.28    8.03   0
   9  -4   7  570.95    8.91   0
  -9   4  -7  542.72    8.75   0
 -10  -4  -7   30.61    3.86   0
  10   4   7   33.94    5.08   0
  10  -4   7   35.09    5.21   0
 -10   4  -7   30.14    5.35   0
 -10   4  -7   30.51    5.22   0
 -11   4  -7   19.36    6.54   0
  11  -4   7   12.78    6.42   0
  11   4   7    7.75    6.38   0
 -11  -4  -7   16.16    4.64   0
 -11   4  -7   10.35    6.65   0
  12   4   7    3.96    4.66   0
  12  -4   7    0.44    6.65   0
 -12  -4  -7    1.62    4.85   0
 -12   4  -7   -0.49    6.83   0
 -12   4  -7   -1.60    6.64   0
  13   4   7   54.08    7.03   0
 -13  -4  -7   38.35    5.57   0
 -13   4  -7   66.38    7.68   0
  13   4   7   49.56    5.31   0
  13  -4   7   50.50    7.34   0
 -13   4  -7   44.12    7.60   0
  13   5  -7   72.12    5.86   0
 -13  -5   7   72.17    5.87   0
  12   5  -7  308.72    7.54   0
  12   5  -7  317.26    7.35   0
 -12  -5   7  299.02    7.41   0
 -11  -5   7   -4.70    4.64   0
  11   5  -7    8.09    6.38   0
  11   5  -7   -1.29    4.63   0
 -10  -5   7  147.99    5.91   0
  10   5  -7  116.46    4.75   0
  10   5  -7  127.88    6.04   0
  -9  -5   7    1.06    3.55   0
   9   5  -7    1.80    4.98   0
   9   5  -7    8.14    5.02   0
  -8  -5   7   30.59    3.70   0
  -8  -5   7   20.59    5.06   0
   8   5  -7   29.21    3.78   0
   8   5  -7   26.67    3.70   0
  -7  -5   7   28.42    5.03   0
   7   5  -7   25.40    3.64   0
   7   5  -7   33.38    4.99   0
  -7  -5   7   31.16    3.63   0
  -6  -5   7  383.67    6.94   0
   6   5  -7  405.64    7.08   0
   6   5  -7  388.61    7.10   0
  -6  -5   7  419.61    7.18   0
  -5  -5   7  773.65    8.79   0
   5   5  -7  750.61    8.73   0
   5   5  -7  815.32    8.98   0
  -5  -5   7  797.72    8.91   0
  -4  -5   7   74.07    5.40   0
   4   5  -7   69.04    5.30   0
   4  -5  -7   71.34    7.69   0
  -4   5   7   64.19    7.20   0
   4   5  -7   63.48    4.06   0
  -4   5   7   65.02    7.89   0
   4  -5  -7   65.51    8.12   0
  -4  -5   7   71.45    4.10   0
   3   5  -7  637.91    8.31   0
  -3   5   7  628.58   11.76   0
   3   5  -7  617.40    7.48   0
   3  -5  -7  680.85   12.15   0
  -3   5   7  620.66   11.60   0
  -3  -5   7  649.46    7.56   0
   3  -5  -7  618.75   12.36   0
  -3  -5   7  619.84    8.26   0
  -2   5   7  713.64   11.20   0
  -2   5   7  709.65   11.03   0
   2   5  -7  715.77    7.91   0
  -2  -5   7  711.06    7.96   0
   2  -5  -7  786.68   11.54   0
   2   5  -7  778.27    8.96   0
  -2  -5   7  770.93    8.87   0
  -1  -5   7   23.11    3.78   0
   1  -5  -7   24.67    5.40   0
   1   5  -7   25.06    3.72   0
  -1   5   7   23.77    5.08   0
   1   5  -7   19.50    3.75   0
  -1  -5   7   22.72    3.79   0
   0   5  -7   38.99    3.89   0
   0  -5   7   44.78    3.88   0
   0  -5  -7   45.27    5.45   0
   0   5   7   38.57    5.22   0
   0   5  -7   41.28    3.84   0
   0  -5   7   42.30    3.96   0
   1   5   7   59.78    5.35   0
  -1  -5  -7   66.43    4.24   0
  -1   5  -7   57.52    5.58   0
   1  -5   7   68.90    5.51   0
  -1   5  -7   68.86    5.44   0
   1  -5   7   68.83    5.52   0
  -2   5  -7    5.89    5.10   0
  -2  -5  -7    4.95    5.03   0
  -2   5  -7    4.29    4.98   0
   2  -5   7   15.61    5.05   0
   2   5   7    5.15    4.95   0
   2  -5   7    8.65    4.95   0
  -3  -5  -7  397.12    6.56   0
  -3   5  -7  396.27    6.63   0
   3  -5   7  396.07    6.55   0
   3   5   7  440.04    7.58   0
   3  -5   7  410.94    7.63   0
  -3   5  -7  368.10    6.46   0
  -4   5  -7  833.85    9.79   0
   4  -5   7  861.03    9.92   0
  -4  -5  -7  853.72    8.48   0
   4  -5   7  806.82    9.79   0
  -4   5  -7  830.96    9.14   0
   4   5   7  765.81    8.30   0
   5  -5   7   13.18    5.01   0
  -5  -5  -7   12.96    5.19   0
  -5   5  -7   16.82    5.07   0
   5   5   7   14.13    5.00   0
   5  -5   7   23.89    5.01   0
  -5   5  -7   21.87    4.98   0
  -6   5  -7  490.15    8.36   0
  -6   5  -7  506.85    8.44   0
   6  -5   7  464.96    7.29   0
  -6  -5  -7  551.84    7.88   0
   6  -5   7  516.03    8.50   0
   6   5   7  462.29    6.50   0
  -7   5  -7    3.52    4.92   0
   7  -5   7    6.67    4.90   0
  -7  -5  -7    1.53    5.04   0
   7   5   7    1.18    4.86   0
  -7   5  -7   11.24    4.95   0
   8  -5   7  442.20    8.47   0
  -8  -5  -7  528.42    7.86   0
  -8   5  -7  427.94    8.47   0
   8   5   7  396.86    6.27   0
  -8   5  -7  420.50    7.64   0
   9  -5   7   47.62    5.46   0
  -9  -5  -7   41.96    4.15   0
  -9   5  -7   47.36    5.50   0
   9   5   7   32.44    3.93   0
  -9   5  -7   38.26    5.45   0
 -10   5  -7   13.45    6.63   0
  10   5   7   23.17    6.52   0
 -10  -5  -7   23.25    6.66   0
 -10   5  -7   18.03    6.86   0
  10   5   7   17.05    4.80   0
  10  -5   7   22.46    6.53   0
  11  -5   7    6.32    6.73   0
 -11  -5  -7    4.84    4.93   0
  11   5   7    3.09    4.77   0
 -11   5  -7    6.28    6.73   0
 -11   5  -7    2.24    4.90   0
  11   5   7    0.40    4.73   0
 -12  -5  -7   15.73    7.07   0
 -12   5  -7   11.50    7.32   0
  12   5   7   14.88    6.88   0
 -12   5  -7   17.09    7.19   0
  12   5   7   23.85    6.84   0
  12  -5   7   24.44    6.90   0
 -11  -6   7   87.12    5.84   0
  11   6  -7   91.16    5.77   0
  11   6  -7   82.22    5.71   0
 -10  -6   7   -2.88    4.62   0
  10   6  -7   -2.52    4.68   0
  10   6  -7   -2.73    6.62   0
  -9  -6   7    2.74    3.61   0
   9   6  -7   -0.08    4.61   0
   9   6  -7   -4.98    6.47   0
  -8  -6   7   38.53    3.86   0
   8   6  -7   29.77    3.88   0
   8   6  -7   40.43    5.19   0
  -7  -6   7    7.54    3.54   0
   7   6  -7    7.20    3.50   0
   7   6  -7    1.26    3.55   0
  -7  -6   7    5.81    3.51   0
  -6  -6   7  145.50    4.77   0
   6   6  -7  145.01    4.62   0
   6   6  -7  146.14    4.73   0
  -6  -6   7  136.03    4.60   0
   5   6  -7  463.46    7.44   0
  -5  -6   7  437.31    6.39   0
  -5  -6   7  526.88    7.67   0
   5   6  -7  414.59    6.46   0
  -4  -6   7   42.03    5.17   0
   4  -6  -7   39.58    6.92   0
   4   6  -7   41.75    5.24   0
  -4   6   7   37.32    7.53   0
   4   6  -7   44.66    5.19   0
  -4  -6   7   43.28    5.26   0
  -4   6   7   38.79    7.52   0
   4  -6  -7   40.10    7.55   0
   3   6  -7 1914.16   12.53   0
  -3   6   7 1736.69   19.05   0
   3  -6  -7 1906.10   20.18   0
  -3   6   7 1765.70   19.39   0
  -3  -6   7 1796.06   11.77   0
   3   6  -7 1787.17   11.59   0
   3  -6  -7 1777.11   18.49   0
  -3  -6   7 1971.45   12.55   0
   2   6  -7  475.66    6.73   0
   2  -6  -7  526.03    9.88   0
  -2  -6   7  489.33    6.88   0
  -2   6   7  489.70    9.76   0
  -2  -6   7  450.90    6.68   0
  -2   6   7  482.06    9.42   0
   2   6  -7  467.27    6.75   0
   1   6  -7   60.10    5.36   0
   1  -6  -7   56.91    5.61   0
  -1   6   7   55.75    5.49   0
  -1   6   7   54.58    4.26   0
  -1  -6   7   55.83    5.45   0
   1   6  -7   60.28    4.06   0
  -1  -6   7   58.82    4.03   0
   0   6  -7   61.67    5.40   0
   0   6   7   58.90    5.50   0
   0   6  -7   66.41    5.29   0
   0  -6  -7   65.63    5.67   0
   0  -6   7   70.44    5.40   0
   0   6   7   65.99    5.41   0
   0  -6   7   66.79    5.48   0
   1   6   7  162.19    6.33   0
  -1   6  -7  150.06    6.01   0
   1  -6   7  165.25    6.12   0
  -1   6  -7  167.17    6.03   0
  -1  -6  -7  161.72    5.14   0
   1   6   7  160.17    5.17   0
   1  -6   7  165.28    5.98   0
   2  -6   7    6.97    4.79   0
  -2   6  -7    0.58    4.93   0
   2   6   7   14.64    4.97   0
  -2  -6  -7   16.73    5.06   0
  -2   6  -7    2.57    4.80   0
   2  -6   7    2.42    4.80   0
   2   6   7   23.76    5.13   0
  -3   6  -7  299.24    7.08   0
  -3  -6  -7  324.90    7.06   0
   3   6   7  309.84    7.09   0
  -3   6  -7  298.32    7.19   0
   3   6   7  280.47    6.94   0
   3  -6   7  332.84    7.37   0
   3  -6   7  312.54    7.10   0
  -4   6  -7   16.87    5.13   0
  -4   6  -7   13.52    3.75   0
  -4  -6  -7   12.30    3.70   0
   4  -6   7   11.31    5.10   0
   4   6   7   12.33    3.78   0
   4  -6   7   11.87    5.15   0
   4   6   7   17.15    5.08   0
   5   6   7  267.99    5.62   0
  -5   6  -7  241.07    6.16   0
  -5   6  -7  259.09    6.16   0
   5  -6   7  268.89    6.12   0
  -5  -6  -7  273.30    5.76   0
   5   6   7  277.98    6.65   0
   5  -6   7  271.50    7.24   0
  -6   6  -7   24.71    5.24   0
  -6   6  -7   27.77    5.35   0
   6  -6   7   26.50    5.19   0
   6   6   7   30.99    5.13   0
  -6  -6  -7   23.56    3.82   0
   6  -6   7   25.13    5.24   0
   6   6   7   29.07    3.81   0
  -7   6  -7  151.72    6.61   0
  -7  -6  -7  170.41    6.16   0
   7   6   7  166.97    6.16   0
   7  -6   7  161.54    6.73   0
   7  -6   7  181.96    6.76   0
  -7   6  -7  174.25    6.66   0
   7   6   7  135.93    6.04   0
  -8   6  -7   41.28    5.66   0
  -8  -6  -7   66.52    5.58   0
   8  -6   7   48.97    5.61   0
   8   6   7   42.19    5.41   0
   8   6   7   37.59    4.04   0
  -8   6  -7   47.45    5.74   0
  -9  -6  -7  -10.92    6.59   0
   9  -6   7    1.61    6.48   0
   9   6   7    4.49    6.58   0
   9   6   7    3.46    4.58   0
  -9   6  -7    6.00    6.58   0
  -9   6  -7    4.99    6.55   0
  10   6   7   61.13    6.99   0
 -10   6  -7   44.35    7.44   0
 -10  -6  -7   39.65    7.19   0
  10  -6   7   40.50    7.39   0
 -10   6  -7   35.83    7.46   0
  10   6   7   38.30    5.24   0
   9   7  -7   -1.11    4.81   0
   9   7  -7    6.36    4.82   0
  -9  -7   7    4.56    4.70   0
   8   7  -7   39.85    4.99   0
  -8  -7   7   39.75    4.97   0
   8   7  -7   36.01    5.08   0
  -7  -7   7   12.52    4.72   0
   7   7  -7   14.98    4.75   0
   7   7  -7   15.25    6.63   0
   6   7  -7   51.11    4.15   0
   6   7  -7   45.79    5.43   0
  -6  -7   7   56.49    5.52   0
  -6  -7   7   52.10    4.09   0
  -5  -7   7  198.75    5.31   0
  -5  -7   7  221.59    6.69   0
   5   7  -7  204.61    5.37   0
   5   7  -7  212.59    6.50   0
  -4   7   7 1012.83   20.21   0
  -4   7   7 1004.11   20.30   0
   4   7  -7  952.16    9.26   0
  -4  -7   7 1016.46    9.86   0
   4   7  -7 1004.90    9.46   0
   4  -7  -7 1036.83   20.05   0
  -4  -7   7  993.31   10.27   0
   4  -7  -7 1105.83   21.01   0
   3   7  -7    3.57    3.56   0
   3  -7  -7    9.94    6.03   0
   3  -7  -7    9.12    5.08   0
  -3   7   7    8.91    6.24   0
   3   7  -7    9.11    3.60   0
  -3   7   7    8.51    5.12   0
  -3  -7   7    7.34    3.57   0
  -3  -7   7    7.09    3.63   0
  -2   7   7  150.14    6.72   0
   2   7  -7  160.60    6.01   0
  -2  -7   7  162.09    6.00   0
   2   7  -7  132.68    5.98   0
   2  -7  -7  169.12    7.04   0
  -2   7   7  139.15    7.67   0
  -2  -7   7  150.45    6.08   0
  -1  -7   7    8.53    5.09   0
   1  -7  -7    9.09    5.18   0
   1   7  -7   11.92    4.95   0
  -1   7   7   13.96    5.07   0
  -1   7   7   13.91    5.10   0
   1   7  -7   12.00    3.64   0
  -1  -7   7   17.03    3.60   0
   0   7  -7  267.28    5.91   0
   0  -7  -7  263.10    6.41   0
   0   7   7  258.12    7.47   0
   0   7   7  246.62    6.22   0
   0   7  -7  261.14    6.86   0
   0  -7   7  275.36    6.87   0
   0  -7   7  267.65    5.87   0
   1  -7   7   69.88    4.28   0
  -1   7  -7   69.26    5.61   0
   1   7   7   70.00    5.77   0
  -1  -7  -7   67.92    4.35   0
   1  -7   7   66.47    5.59   0
  -1   7  -7   63.95    4.12   0
   1   7   7   59.55    4.29   0
  -2   7  -7  407.52    8.17   0
  -2  -7  -7  424.32    7.22   0
   2   7   7  432.69    8.19   0
   2  -7   7  430.11    8.19   0
  -2   7  -7  429.28    7.96   0
   2   7   7  399.16    7.17   0
   2  -7   7  434.97    8.01   0
  -3   7  -7    2.80    3.72   0
  -3  -7  -7    6.78    5.08   0
   3   7   7    3.55    4.93   0
  -3   7  -7    0.25    3.55   0
   3  -7   7    1.71    3.51   0
   3   7   7    6.32    3.63   0
   3  -7   7    5.93    3.40   0
   4   7   7   27.03    5.32   0
   4  -7   7   29.32    3.94   0
   4  -7   7   34.64    5.27   0
  -4   7  -7   27.71    3.98   0
  -4  -7  -7   33.94    5.31   0
  -4   7  -7   31.60    5.23   0
   4   7   7   27.33    5.15   0
   5  -7   7   50.39    5.76   0
  -5   7  -7   46.73    4.46   0
  -5   7  -7   46.71    4.48   0
  -5  -7  -7   48.97    4.19   0
   5   7   7   44.00    4.17   0
   5  -7   7   47.59    4.29   0
   5   7   7   65.64    5.68   0
  -6   7  -7   34.46    6.92   0
  -6   7  -7   40.29    5.07   0
  -6  -7  -7   33.56    6.84   0
   6   7   7   39.12    6.65   0
   6   7   7   40.71    6.70   0
   6  -7   7   42.57    4.98   0
   6  -7   7   47.11    6.85   0
  -7   7  -7   38.66    6.75   0
  -7   7  -7   23.82    6.97   0
   7  -7   7   23.38    5.13   0
  -7  -7  -7   28.03    4.91   0
   7   7   7   21.49    4.94   0
   7   7   7   25.04    4.82   0
   7  -7   7   24.76    6.86   0
  -8   7  -7   31.47    7.23   0
   8  -7   7   37.97    7.28   0
  -8   7  -7   38.11    7.31   0
  -8  -7  -7   39.94    7.10   0
   8   7   7   33.87    6.98   0
   8   7   7   35.17    6.80   0
  -9   7  -7   15.86    7.41   0
  -9  -7  -7   17.64    5.35   0
   9   7   7   18.29    5.03   0
   9  -7   7   23.85    7.25   0
  -9   7  -7   19.84    7.28   0
   7   8  -7   43.94    7.26   0
   7   8  -7   43.23    7.57   0
  -7  -8   7   67.47    7.45   0
   6   8  -7    2.03    6.69   0
   6   8  -7   15.29    4.81   0
  -6  -8   7   18.88    6.75   0
   5   8  -7   58.92    5.23   0
   5   8  -7   50.32    7.06   0
  -5  -8   7   58.27    7.04   0
  -4   8   7   23.85   10.63   0
  -4  -8   7   20.51    6.81   0
   4   8  -7   28.05    6.70   0
   4   8  -7   16.43    6.66   0
   4  -8  -7   23.65    9.65   0
  -4   8   7   20.19    9.61   0
   4  -8  -7   25.83    9.70   0
  -4  -8   7   15.31    6.74   0
  -3   8   7  128.65    8.24   0
   3   8  -7  131.62    5.77   0
  -3   8   7  132.53    9.75   0
  -3  -8   7  121.34    5.63   0
   3  -8  -7  139.67    9.67   0
   3  -8  -7  141.96    9.68   0
   3   8  -7  119.22    5.67   0
  -3  -8   7  136.64    5.68   0
   2  -8  -7    8.06    6.52   0
  -2  -8   7    4.96    4.63   0
   2   8  -7    7.52    4.76   0
  -2   8   7    7.63    8.00   0
   2   8  -7   10.94    4.66   0
  -2   8   7    9.58    6.72   0
  -2  -8   7    6.69    6.57   0
   1  -8  -7    9.94    6.51   0
  -1   8   7    2.09    6.57   0
  -1  -8   7   13.48    6.45   0
   1   8  -7    7.17    6.51   0
   1   8  -7    1.44    6.44   0
  -1   8   7    6.55    6.74   0
  -1  -8   7    5.49    6.42   0
   0  -8  -7    3.65    6.47   0
   0   8   7    1.36    6.51   0
   0   8  -7   -0.65    6.43   0
   0  -8   7    6.86    6.44   0
   0   8  -7    2.87    6.43   0
   0   8   7   -6.04    6.90   0
   0  -8   7   -4.85    6.54   0
   1  -8   7  353.62    8.78   0
  -1  -8  -7  390.36    9.45   0
   1  -8   7  389.09    8.97   0
  -1   8  -7  347.40    8.81   0
   1   8   7  343.98    9.23   0
  -1   8  -7  330.14    8.83   0
   1   8   7  341.95    9.70   0
  -2  -8  -7   16.36    7.14   0
  -2   8  -7   25.22    6.82   0
  -2   8  -7   27.92    6.58   0
   2   8   7   28.71    6.89   0
   2   8   7   36.01    7.31   0
   2  -8   7   19.81    6.81   0
   2  -8   7   24.16    6.84   0
   3  -8   7   12.84    6.76   0
   3  -8   7   15.82    4.94   0
  -3  -8  -7   14.18    4.98   0
  -3   8  -7   14.67    4.83   0
  -3   8  -7   14.35    6.67   0
   3   8   7   12.89    4.89   0
   3   8   7   16.12    7.06   0
   4   8   7   45.86    7.18   0
  -4   8  -7   45.25    7.18   0
  -4  -8  -7   51.67    7.13   0
  -4   8  -7   38.43    7.20   0
   4  -8   7   44.06    6.99   0
   4   8   7   46.59    7.15   0
   4  -8   7   59.12    7.25   0
   5   8   7    4.08    4.68   0
  -5   8  -7    4.51    6.87   0
  -5  -8  -7    6.01    6.79   0
  -5   8  -7    0.73    4.81   0
   5   8   7   10.28    6.64   0
   5  -8   7   -1.31    6.85   0
   5  -8   7    2.28    6.52   0
  -6   8  -7    3.44    5.02   0
  -6   8  -7   13.15    6.97   0
  -6  -8  -7    9.58    4.96   0
   6  -8   7   13.68    6.93   0
   6   8   7   12.52    6.80   0
   6  -8   7    7.74    4.85   0
   6   8   7   15.44    4.80   0
   2   9  -7    0.87    4.81   0
   1   9  -7    3.35    4.99   0
   1  -9  -7   13.85    6.92   0
  -1  -9   7    9.35    6.86   0
  -1   9   7    7.71    6.92   0
  -1  -9   7   13.05    4.86   0
  -1   9   7    4.80    7.20   0
   0  -9  -7  166.45    9.22   0
   0   9  -7  139.26    8.46   0
   0   9  -7  155.88    8.54   0
   0   9   7  125.73   10.78   0
   0  -9   7  152.75    7.08   0
   0   9   7  163.15    9.07   0
   0  -9   7  138.26    7.08   0
  -1   9  -7   -0.08    4.79   0
   1  -9   7   -2.12    4.89   0
  15   0  -8    3.58    6.56   0
 -15   0   8   -5.43    7.07   0
  15   0  -8   -0.74    6.73   0
 -14   0   8   -0.70    6.80   0
  14   0  -8   -0.23    6.52   0
  14   0  -8    2.92    6.55   0
 -13   0   8    2.17    3.67   0
  13   0  -8   -5.26    5.17   0
  13   0  -8    0.52    5.08   0
 -12   0   8  188.11    6.91   0
  12   0  -8  201.10    6.80   0
  12   0  -8  219.80    6.76   0
  11   0  -8   -4.08    4.80   0
  11   0  -8    0.01    4.78   0
 -11   0   8    2.38    4.73   0
 -10   0   8 1465.40   13.30   0
  10   0  -8 1510.25   12.71   0
  10   0  -8 1688.76   13.93   0
  -9   0   8    4.70    4.97   0
   9   0  -8    6.80    4.95   0
  -9   0   8   -1.23    4.85   0
   9   0  -8    0.36    4.90   0
   8   0  -8  994.50   11.35   0
   8   0  -8  964.78   11.15   0
  -8   0   8  940.09   10.28   0
  -8   0   8  899.34   10.78   0
   7   0  -8   -2.18    4.85   0
   7   0  -8    0.42    4.89   0
  -7   0   8   -0.91    3.50   0
  -7   0   8   -1.64    4.76   0
  -6   0   8 1397.20   13.16   0
   6   0  -8 1483.90   13.65   0
  -6   0   8 1353.57   12.70   0
   6   0  -8 1426.73   12.98   0
   5   0  -8   -0.87    3.49   0
  -5   0   8   -0.20    3.46   0
   5   0  -8    2.11    4.77   0
  -5   0   8   -1.21    4.80   0
   4   0  -8  857.76   10.67   0
  -4   0   8  830.45   10.51   0
  -4   0   8  862.86   10.14   0
   4   0  -8  901.34   10.73   0
  -3   0   8   -0.29    5.00   0
  -3   0   8   -2.42    5.03   0
   3   0  -8   -3.62    5.05   0
   3   0  -8   -0.44    4.95   0
   2   0  -8 2696.45   17.01   0
  -2   0   8 2460.57   16.46   0
  -2   0   8 2452.30   16.53   0
   2   0  -8 2348.12   15.82   0
   1   0  -8    1.17    4.92   0
  -1   0   8    0.75    3.37   0
  -1   0   8    4.10    4.86   0
   1   0  -8   -0.80    3.48   0
   0   0  -8 1665.22   13.33   0
   0   0   8 1514.53   12.38   0
   0   0   8 1492.35   12.22   0
   0   0  -8 1468.58   12.24   0
   1   0   8    2.76    3.41   0
   1   0   8    3.63    4.61   0
  -1   0  -8    1.37    4.67   0
  -1   0  -8   -0.78    3.47   0
  -2   0  -8 1015.45    9.70   0
   2   0   8  955.23    9.49   0
   2   0   8  973.00    9.55   0
  -2   0  -8  957.17    9.50   0
   3   0   8    0.39    4.95   0
  -3   0  -8    2.40    4.90   0
  -3   0  -8   -1.71    3.62   0
   4   0   8 6242.27   21.95   0
  -4   0  -8 6032.79   21.73   0
  -4   0  -8 6359.16   22.84   0
   5   0   8   -1.10    4.93   0
  -5   0  -8    3.00    4.91   0
  -5   0  -8   -1.05    3.55   0
   6   0   8  458.46    7.57   0
  -6   0  -8  438.02    7.53   0
  -6   0  -8  432.33    7.68   0
   7   0   8    3.91    3.44   0
  -7   0  -8    2.68    3.57   0
  -7   0  -8    5.27    5.13   0
   8   0   8   78.76    4.06   0
  -8   0  -8   82.14    4.14   0
  -8   0  -8   94.62    5.51   0
   9   0   8   -3.00    3.26   0
  -9   0  -8   -0.02    4.72   0
  -9   0  -8    5.48    4.70   0
  10   0   8  804.27    9.07   0
 -10   0  -8  843.31    9.30   0
 -10   0  -8  823.58    9.23   0
  11   0   8   -5.17    3.42   0
 -11   0  -8    2.88    4.97   0
 -11   0  -8    1.96    3.42   0
  12   0   8   38.76    5.37   0
 -12   0  -8   38.04    5.50   0
 -12   0  -8   42.35    5.29   0
  13   0   8    5.96    6.49   0
 -13   0  -8   -0.73    4.75   0
 -13   0  -8   -1.37    6.55   0
  14   0   8   52.30    7.30   0
 -14   0  -8   80.47    7.48   0
 -14   0  -8   77.23    7.23   0
 -15  -1   8   33.24    7.81   0
  15   1  -8   60.30    7.17   0
  15   1  -8   29.51    7.33   0
  15  -1  -8   48.33    7.18   0
 -15   1   8   28.74    8.97   0
  15  -1  -8   43.67    7.26   0
  14  -1  -8    0.89    6.42   0
 -14  -1   8    2.54    6.96   0
  14   1  -8    2.98    6.68   0
 -14   1   8    3.83    6.64   0
  14   1  -8   -5.31    6.70   0
  14  -1  -8    2.66    6.38   0
  13  -1  -8  106.92    6.40   0
 -13  -1   8   83.02    6.29   0
  13   1  -8  107.78    6.20   0
  13   1  -8   97.00    6.12   0
  13  -1  -8  106.72    6.34   0
 -13   1   8   90.43    6.42   0
  12  -1  -8  172.35    6.78   0
 -12  -1   8  155.80    6.42   0
  12   1  -8  159.55    6.40   0
  12  -1  -8  169.17    6.81   0
  12   1  -8  169.99    6.37   0
 -12   1   8  150.97    6.72   0
 -11  -1   8  896.64   10.19   0
  11   1  -8  934.36   10.30   0
  11   1  -8  870.41    9.44   0
  11  -1  -8  904.30   11.96   0
  11  -1  -8  893.81   11.67   0
 -11   1   8  843.66   11.59   0
  10  -1  -8    9.99    4.80   0
 -10  -1   8    9.50    4.86   0
 -10   1   8    4.89    4.82   0
  10   1  -8    2.86    4.94   0
  10   1  -8   10.74    4.89   0
  10  -1  -8   10.12    4.85   0
  -9  -1   8   22.79    5.04   0
   9   1  -8   23.23    4.89   0
   9   1  -8   17.24    5.07   0
   9  -1  -8   28.02    5.00   0
  -9  -1   8   21.74    5.04   0
  -9   1   8   21.01    4.96   0
   9  -1  -8   22.52    6.00   0
  -8  -1   8   90.17    5.50   0
  -8   1   8   99.44    5.99   0
   8   1  -8   92.82    5.68   0
   8  -1  -8  102.39    6.14   0
   8   1  -8  105.87    5.77   0
  -8  -1   8   92.87    5.65   0
   8  -1  -8   97.16    5.98   0
  -8   1   8   86.82    5.85   0
  -7  -1   8  793.18    9.64   0
   7   1  -8  836.55    9.83   0
   7   1  -8  901.37   10.15   0
   7  -1  -8  891.38   11.99   0
  -7   1   8  802.64   11.20   0
   7  -1  -8  828.15   11.30   0
  -7   1   8  862.00   11.72   0
  -7  -1   8  906.11   10.16   0
   6   1  -8  116.80    5.74   0
   6  -1  -8  106.29    6.44   0
  -6   1   8  113.26    6.25   0
   6   1  -8  123.01    5.92   0
  -6  -1   8  105.87    5.76   0
   6  -1  -8  122.40    6.20   0
  -6   1   8  110.01    5.10   0
  -6  -1   8   97.29    5.64   0
   5  -1  -8 1315.05   14.05   0
   5  -1  -8 1289.08   13.68   0
  -5   1   8 1297.23   13.99   0
  -5   1   8 1190.47   12.51   0
  -5  -1   8 1260.05   11.56   0
   5   1  -8 1282.85   11.27   0
   5   1  -8 1352.88   11.79   0
  -5  -1   8 1270.57   11.21   0
   4   1  -8   16.31    3.68   0
  -4   1   8   12.57    4.82   0
  -4   1   8   11.97    4.92   0
   4  -1  -8   10.67    4.98   0
  -4  -1   8   12.93    3.56   0
  -4  -1   8   16.52    3.47   0
   4   1  -8   14.58    3.59   0
   4  -1  -8   14.90    4.98   0
   3   1  -8  434.54    7.15   0
   3  -1  -8  492.10    8.99   0
  -3  -1   8  419.17    7.12   0
   3  -1  -8  456.03    8.98   0
  -3   1   8  448.61    8.79   0
   3   1  -8  445.00    7.97   0
  -3  -1   8  445.76    7.98   0
  -3   1   8  465.80    8.79   0
  -2  -1   8  945.05    9.85   0
   2  -1  -8 1045.23   11.91   0
   2   1  -8  983.92    9.84   0
  -2  -1   8  946.39    9.66   0
  -2   1   8 1036.80   11.79   0
  -2   1   8  957.55   11.53   0
   2  -1  -8 1016.38   11.77   0
   2   1  -8  948.84    9.83   0
  -1  -1   8 1329.69   11.92   0
   1  -1  -8 1373.73   12.98   0
   1   1  -8 1432.98   12.40   0
  -1   1   8 1317.94   12.22   0
  -1   1   8 1314.65   12.75   0
   1  -1  -8 1273.27   12.08   0
  -1  -1   8 1314.56   11.93   0
   1   1  -8 1314.57   11.94   0
   0  -1  -8  353.26    6.78   0
   0   1  -8  340.21    6.48   0
   0   1   8  352.66    6.73   0
   0   1  -8  356.96    6.62   0
   0  -1  -8  339.30    6.65   0
   0  -1   8  347.73    6.49   0
   0  -1   8  354.55    6.43   0
  -1  -1  -8   72.27    5.52   0
   1   1   8   64.55    5.27   0
  -1   1  -8   62.05    4.10   0
   1  -1   8   62.73    5.26   0
  -1  -1  -8   65.67    5.37   0
   1  -1   8   60.21    4.08   0
  -1   1  -8   75.75    5.30   0
  -2   1  -8  732.63    8.46   0
  -2   1  -8  821.24    8.97   0
   2   1   8  823.30    9.59   0
  -2  -1  -8  793.20    9.53   0
  -2  -1  -8  826.14    9.73   0
   2  -1   8  736.54    8.61   0
   2  -1   8  766.24    8.65   0
  -3   1  -8 2310.66   14.54   0
   3   1   8 2102.78   13.27   0
   3  -1   8 2106.35   13.31   0
  -3  -1  -8 2028.27   13.18   0
   3  -1   8 2331.18   14.47   0
  -3   1  -8 2065.58   13.36   0
  -3  -1  -8 2325.47   14.48   0
   4   1   8  465.51    6.81   0
  -4  -1  -8  438.28    6.78   0
   4  -1   8  456.25    6.91   0
  -4  -1  -8  463.93    6.88   0
  -4   1  -8  455.84    6.79   0
  -4   1  -8  460.57    6.94   0
   5   1   8 1345.89   10.44   0
   5  -1   8 1346.86   10.56   0
  -5   1  -8 1368.66   10.67   0
  -5  -1  -8 1459.67   11.63   0
  -5   1  -8 1378.58   10.77   0
  -5  -1  -8 1375.68   10.58   0
  -6  -1  -8  852.00    9.36   0
   6   1   8  871.22    9.20   0
  -6  -1  -8  924.88    9.51   0
  -6   1  -8  905.43    9.67   0
   6  -1   8  908.84    9.64   0
  -6   1  -8  932.26    9.69   0
   7   1   8  422.53    7.16   0
  -7   1  -8  435.41    7.46   0
  -7  -1  -8  421.75    6.54   0
   7  -1   8  433.36    7.34   0
  -7   1  -8  429.13    7.44   0
  -7  -1  -8  424.30    7.27   0
   8   1   8    5.89    4.77   0
   8  -1   8    2.10    4.79   0
  -8   1  -8    9.75    4.70   0
  -8   1  -8    7.47    4.89   0
  -8  -1  -8    4.68    4.91   0
  -8  -1  -8    5.25    4.78   0
   9   1   8  545.49    6.83   0
  -9   1  -8  577.48    8.12   0
   9  -1   8  565.28    7.98   0
  -9  -1  -8  556.41    7.07   0
  -9  -1  -8  565.40    7.86   0
  -9   1  -8  626.04    8.42   0
  10   1   8    7.69    4.62   0
  10  -1   8   10.82    4.61   0
 -10  -1  -8    4.78    4.87   0
 -10   1  -8    6.66    3.39   0
 -10  -1  -8    0.12    4.82   0
 -10   1  -8    8.71    4.83   0
  11   1   8  283.38    5.65   0
 -11   1  -8  288.23    7.01   0
  11  -1   8  306.99    6.91   0
 -11  -1  -8  298.99    5.91   0
 -11   1  -8  308.05    7.04   0
 -11  -1  -8  287.98    5.87   0
  12   1   8  130.33    4.90   0
  12  -1   8  162.42    6.29   0
 -12   1  -8  163.24    6.32   0
 -12  -1  -8  129.55    5.08   0
 -12   1  -8  155.15    6.53   0
 -12  -1  -8  143.08    5.07   0
  13  -1   8   14.49    4.86   0
  13   1   8   27.56    4.79   0
 -13  -1  -8   25.77    6.93   0
 -13   1  -8   19.95    6.79   0
 -13  -1  -8   27.71    6.57   0
 -13   1  -8   19.02    4.85   0
  14   1   8   13.95    4.84   0
  14  -1   8   10.91    4.91   0
 -14  -1  -8   13.86    6.91   0
 -14  -1  -8    9.85    4.83   0
 -14   1  -8   12.94    6.95   0
 -14   1  -8    6.91    4.90   0
 -14  -2   8  282.83    8.89   0
  14   2  -8  284.16    8.61   0
  14   2  -8  246.59    7.18   0
  14  -2  -8  279.13   11.65   0
  14  -2  -8  260.53   12.88   0
 -14   2   8  247.10   11.52   0
 -13  -2   8    9.32    4.81   0
  13   2  -8    9.35    6.66   0
  13   2  -8    3.83    6.49   0
  13  -2  -8    9.30    6.30   0
  13  -2  -8   10.31    7.72   0
 -13   2   8    7.92    7.89   0
  12  -2  -8  109.92    7.67   0
  12  -2  -8  117.89    7.66   0
  12   2  -8  111.58    4.86   0
  12   2  -8  104.95    4.62   0
 -12  -2   8  100.91    4.77   0
 -12   2   8  107.28    7.78   0
  11   2  -8   34.35    5.27   0
 -11  -2   8   37.70    5.20   0
  11   2  -8   26.77    5.24   0
  11  -2  -8   36.03    6.26   0
 -11   2   8   32.69    6.45   0
  11  -2  -8   32.96    6.33   0
 -10  -2   8  331.79    6.12   0
  10   2  -8  356.32    6.36   0
  10   2  -8  377.02    7.48   0
  10  -2  -8  347.80   10.16   0
  10  -2  -8  357.12   10.47   0
 -10   2   8  333.49   10.18   0
  -9  -2   8    6.10    3.58   0
  -9  -2   8    3.15    3.44   0
   9   2  -8   11.08    3.49   0
   9   2  -8   -0.46    4.91   0
   9  -2  -8    8.35    5.87   0
   9  -2  -8    5.68    5.76   0
  -9   2   8    6.00    5.80   0
   8   2  -8  634.45    8.54   0
   8   2  -8  628.28    8.56   0
   8  -2  -8  628.89   12.19   0
   8  -2  -8  627.09   12.51   0
  -8  -2   8  631.23    8.45   0
  -8   2   8  566.85   12.18   0
  -8  -2   8  612.57    8.48   0
  -7  -2   8  473.14    7.75   0
  -7  -2   8  477.06    6.99   0
  -7   2   8  440.62   10.34   0
   7   2  -8  499.33    7.94   0
   7   2  -8  466.24    6.96   0
   7  -2  -8  495.99   11.77   0
   7  -2  -8  489.64   10.83   0
  -7   2   8  478.81   11.40   0
  -6  -2   8 2447.65   14.68   0
   6   2  -8 2522.59   14.84   0
   6  -2  -8 2560.21   22.65   0
  -6   2   8 2393.69   22.35   0
   6   2  -8 2419.19   14.14   0
   6  -2  -8 2507.02   22.23   0
  -6  -2   8 2406.80   14.04   0
  -6   2   8 2298.47   20.91   0
   5   2  -8  159.86    6.13   0
   5  -2  -8  164.75    7.41   0
   5  -2  -8  174.60    7.23   0
  -5  -2   8  174.09    5.07   0
   5   2  -8  169.39    5.05   0
  -5  -2   8  163.07    4.86   0
  -5   2   8  177.22    7.43   0
  -5   2   8  160.44    7.90   0
  -4   2   8  470.86    9.84   0
   4  -2  -8  499.42    9.99   0
   4   2  -8  516.54    8.12   0
  -4   2   8  460.34    9.78   0
  -4  -2   8  532.93    8.07   0
   4   2  -8  487.79    7.02   0
  -4  -2   8  460.31    7.69   0
   4  -2  -8  480.98    9.95   0
  -3   2   8  139.96    6.45   0
   3   2  -8  145.31    4.84   0
   3  -2  -8  146.37    6.62   0
  -3  -2   8  149.93    4.83   0
  -3  -2   8  146.62    6.07   0
   3   2  -8  166.61    6.04   0
   3  -2  -8  144.98    6.57   0
   2   2  -8  148.56    4.91   0
  -2  -2   8  140.50    6.10   0
   2   2  -8  148.73    5.99   0
  -2  -2   8  142.56    4.81   0
  -2   2   8  150.56    6.41   0
   2  -2  -8  139.97    5.37   0
   2  -2  -8  151.55    5.54   0
   1   2  -8  623.24    8.64   0
  -1  -2   8  657.04    8.71   0
  -1   2   8  616.55    9.60   0
   1   2  -8  632.36    8.75   0
  -1  -2   8  582.94    8.51   0
   1  -2  -8  652.84    9.79   0
   1  -2  -8  604.65    9.60   0
   0   2   8  821.36   10.23   0
   0   2  -8  828.47    8.91   0
   0  -2   8  806.16    8.81   0
   0  -2  -8  816.40    9.62   0
   0  -2   8  814.21    8.65   0
   0   2  -8  789.88    9.53   0
   0  -2  -8  825.19   10.29   0
   1   2   8   49.69    4.05   0
  -1   2  -8   54.21    4.10   0
   1  -2   8   50.31    5.19   0
  -1   2  -8   56.69    5.15   0
  -1  -2  -8   49.15    4.11   0
   1  -2   8   58.35    5.24   0
  -1  -2  -8   52.52    3.93   0
  -2   2  -8  993.88   10.10   0
  -2  -2  -8  908.65    9.30   0
  -2  -2  -8  923.14    9.47   0
   2  -2   8  968.70   10.00   0
   2   2   8  870.94    9.16   0
   2  -2   8  925.75    9.21   0
  -2   2  -8  910.48    9.11   0
   3   2   8  376.41    6.28   0
   3  -2   8  428.04    7.55   0
  -3   2  -8  440.92    7.63   0
   3  -2   8  387.79    6.50   0
  -3  -2  -8  367.63    6.29   0
  -3  -2  -8  421.13    7.82   0
  -3   2  -8  374.47    6.36   0
   4   2   8  665.59    8.46   0
  -4   2  -8  620.11    7.77   0
   4  -2   8  620.46    7.76   0
   4  -2   8  629.08    7.73   0
  -4  -2  -8  701.10    8.71   0
  -4   2  -8  625.51    7.73   0
  -5   2  -8   35.34    5.36   0
   5  -2   8   40.95    5.21   0
  -5  -2  -8   41.53    3.91   0
   5   2   8   39.30    3.87   0
  -5   2  -8   44.13    5.13   0
   6  -2   8   62.51    3.99   0
  -6  -2  -8   57.14    4.05   0
  -6   2  -8   65.18    5.24   0
   6   2   8   55.28    5.21   0
  -6   2  -8   62.29    5.32   0
   7  -2   8   36.65    4.93   0
  -7  -2  -8   34.52    3.68   0
  -7   2  -8   30.35    4.95   0
  -7   2  -8   34.14    5.02   0
   7   2   8   27.16    3.62   0
   8  -2   8  378.57    6.35   0
  -8  -2  -8  370.20    6.09   0
  -8   2  -8  373.28    7.47   0
  -8   2  -8  359.66    6.29   0
   8   2   8  374.50    6.82   0
   9  -2   8  181.43    6.00   0
  -9  -2  -8  153.66    4.93   0
  -9   2  -8  158.94    6.12   0
  -9   2  -8  160.30    5.91   0
   9   2   8  152.60    4.50   0
 -10   2  -8  257.75    5.70   0
  10  -2   8  277.27    5.84   0
 -10  -2  -8  294.96    6.80   0
 -10   2  -8  291.98    7.00   0
  10   2   8  293.96    6.51   0
 -11   2  -8  158.09    6.14   0
  11  -2   8  163.11    6.27   0
 -11  -2  -8  187.22    6.18   0
 -11   2  -8  175.55    6.47   0
  11   2   8  157.86    6.00   0
  12  -2   8   98.52    7.01   0
 -12  -2  -8   90.66    7.07   0
 -12   2  -8  119.03    7.17   0
 -12   2  -8   85.71    6.98   0
  12   2   8   87.30    6.88   0
  13   2   8   -6.08    6.56   0
  13  -2   8    0.91    4.62   0
 -13  -2  -8    1.56    4.66   0
 -13   2  -8    1.93    4.68   0
 -13   2  -8    4.69    4.63   0
  14   3  -8    1.49    4.73   0
  14   3  -8    1.55    6.82   0
 -14  -3   8   -1.48    7.27   0
 -13  -3   8  108.86    7.46   0
  13   3  -8  118.32    7.34   0
  13   3  -8   92.65    5.40   0
 -12  -3   8   76.44    5.95   0
  12   3  -8   95.10    5.87   0
  12   3  -8   79.00    4.63   0
  11   3  -8    5.97    4.99   0
  11   3  -8    0.46    4.95   0
 -11  -3   8    2.30    4.99   0
 -10  -3   8   17.62    3.67   0
  10   3  -8   19.19    5.05   0
  10   3  -8   22.27    3.57   0
  -9  -3   8  764.03    8.08   0
  -9  -3   8  709.72    7.85   0
   9   3  -8  750.47    8.10   0
   9   3  -8  757.21    8.03   0
  -8  -3   8    0.59    4.89   0
  -8  -3   8    3.68    3.47   0
   8   3  -8   13.05    4.95   0
   8   3  -8    4.95    3.54   0
  -7  -3   8  892.82    8.66   0
   7   3  -8  931.38    8.79   0
   7   3  -8  961.28    9.76   0
  -7  -3   8  951.08    9.66   0
  -6  -3   8    1.37    5.00   0
   6  -3  -8  202.98   11.56   0
   6   3  -8    1.97    5.06   0
   6   3  -8   -2.14    3.62   0
  -6   3   8    7.87    6.88   0
  -6  -3   8    5.07    3.53   0
   6  -3  -8   46.34    8.39   0
   5  -3  -8  486.28   12.93   0
   5   3  -8  485.57    7.81   0
   5   3  -8  488.80    6.90   0
   5  -3  -8  503.05   12.73   0
  -5  -3   8  468.55    6.77   0
  -5   3   8  483.33   12.62   0
  -5  -3   8  474.69    7.68   0
   4   3  -8  363.20    7.36   0
   4  -3  -8  309.97    9.13   0
  -4  -3   8  395.72    7.38   0
   4   3  -8  353.16    7.26   0
  -4   3   8  298.74    9.78   0
   4  -3  -8  309.61    9.17   0
  -4  -3   8  321.98    7.11   0
   3  -3  -8 1161.76   14.20   0
   3   3  -8 1108.02    9.72   0
  -3   3   8 1090.47   13.91   0
  -3  -3   8 1166.71    9.91   0
   3  -3  -8 1134.25   14.61   0
   3   3  -8 1115.67    9.73   0
  -3  -3   8 1083.30    9.57   0
   2   3  -8    3.11    4.81   0
  -2   3   8    1.77    4.76   0
  -2  -3   8    1.10    4.87   0
   2  -3  -8    1.54    4.95   0
   2  -3  -8    1.73    4.81   0
   2   3  -8    0.01    4.96   0
  -2  -3   8    2.45    4.87   0
   1   3  -8   43.39    3.85   0
  -1   3   8   46.83    5.23   0
  -1  -3   8   45.88    3.76   0
   1   3  -8   45.82    5.25   0
   1  -3  -8   41.67    5.26   0
   1  -3  -8   52.68    5.47   0
  -1  -3   8   44.64    3.86   0
   0   3  -8  451.90    7.59   0
   0  -3   8  455.63    7.55   0
   0   3   8  391.01    7.08   0
   0   3  -8  457.33    7.70   0
   0  -3  -8  416.53    8.08   0
   0  -3   8  467.95    7.71   0
   0  -3  -8  463.65    8.44   0
   1  -3   8  241.13    6.42   0
   1   3   8  222.50    6.60   0
  -1   3  -8  244.13    5.51   0
   1  -3   8  219.37    5.38   0
  -1  -3  -8  258.29    6.78   0
  -1   3  -8  229.93    6.36   0
   2  -3   8   99.20    5.48   0
  -2   3  -8   93.91    5.65   0
  -2  -3  -8  107.10    5.70   0
   2  -3   8   99.84    5.49   0
   2   3   8   86.30    4.22   0
  -2   3  -8   93.97    5.39   0
  -3   3  -8  137.57    4.72   0
  -3  -3  -8  134.80    4.74   0
   3  -3   8  137.55    4.71   0
   3  -3   8  143.29    4.83   0
  -3   3  -8  137.67    4.71   0
   3   3   8  134.37    5.74   0
  -4   3  -8   84.42    5.62   0
  -4  -3  -8   92.42    4.35   0
   4   3   8   91.70    4.19   0
   4  -3   8   98.05    4.28   0
  -4   3  -8   76.32    4.25   0
   4  -3   8   83.03    4.35   0
  -5   3  -8  283.95    6.63   0
  -5   3  -8  297.90    6.88   0
  -5  -3  -8  288.40    6.69   0
   5  -3   8  287.16    6.78   0
   5  -3   8  304.08    6.78   0
   5   3   8  271.62    5.43   0
  -6   3  -8    5.22    3.35   0
   6   3   8    3.88    4.78   0
  -6  -3  -8    2.04    4.91   0
   6  -3   8    3.72    4.72   0
  -6   3  -8    2.99    4.72   0
  -7   3  -8  317.52    7.04   0
  -7  -3  -8  319.36    5.86   0
   7  -3   8  323.56    6.96   0
   7   3   8  295.69    6.53   0
  -7   3  -8  338.17    7.10   0
   8   3   8   22.13    4.84   0
  -8  -3  -8   23.54    3.62   0
   8  -3   8   15.28    4.86   0
  -8   3  -8   24.95    5.04   0
  -8   3  -8   23.10    4.92   0
  -9  -3  -8    8.10    4.94   0
   9  -3   8   14.60    3.39   0
  -9   3  -8   13.28    4.83   0
  -9   3  -8   14.14    5.02   0
   9   3   8   15.26    3.41   0
 -10  -3  -8   96.37    4.45   0
  10  -3   8   83.49    4.55   0
 -10   3  -8   83.80    5.67   0
  10   3   8   85.22    5.37   0
 -10   3  -8   93.56    4.59   0
 -11   3  -8   73.77    5.68   0
 -11  -3  -8   48.56    5.71   0
  11  -3   8   58.61    5.55   0
 -11   3  -8   53.73    5.60   0
  11   3   8   50.71    5.40   0
 -12  -3  -8   11.21    6.59   0
 -12   3  -8   12.38    4.69   0
  12  -3   8    4.52    4.58   0
 -12   3  -8   -2.24    6.70   0
  12   3   8   -2.72    6.37   0
 -13  -3  -8  192.06    6.82   0
  13  -3   8  225.20    8.72   0
 -13   3  -8  203.63    9.10   0
 -13   3  -8  173.72    8.61   0
  13   3   8  179.75    6.78   0
 -13  -4   8   25.88    7.10   0
  13   4  -8   20.44    6.86   0
  13   4  -8    7.82    4.95   0
 -12  -4   8   22.48    6.75   0
  12   4  -8   24.49    6.63   0
  12   4  -8   19.47    4.92   0
 -11  -4   8   -4.13    5.26   0
  11   4  -8    3.43    5.10   0
  11   4  -8    5.08    3.61   0
 -10  -4   8    4.07    3.56   0
  10   4  -8   -1.20    3.57   0
  10   4  -8   -5.38    3.58   0
  -9  -4   8  197.62    5.11   0
  -9  -4   8  180.91    5.02   0
   9   4  -8  189.38    4.99   0
   9   4  -8  187.47    5.08   0
  -8  -4   8 1494.54   10.61   0
   8   4  -8 1563.06   10.77   0
   8   4  -8 1596.00   11.04   0
  -8  -4   8 1601.40   11.08   0
  -7  -4   8   39.90    3.67   0
  -7  -4   8   41.13    3.83   0
   7   4  -8   35.78    5.21   0
   7   4  -8   48.92    3.80   0
  -6  -4   8    6.43    3.50   0
  -6  -4   8    3.51    4.88   0
   6   4  -8   -1.36    3.56   0
   6   4  -8    6.68    4.80   0
  -5  -4   8   23.46    4.91   0
   5  -4  -8   20.49    8.27   0
  -5  -4   8   18.33    3.62   0
   5   4  -8   22.13    5.08   0
   5   4  -8   16.60    3.72   0
   5  -4  -8   22.24    8.35   0
  -5   4   8   17.62    8.42   0
  -5   4   8   17.95    8.30   0
   4   4  -8  416.86    7.36   0
   4   4  -8  462.52    7.42   0
  -4  -4   8  438.61    7.36   0
   4  -4  -8  426.65   11.51   0
  -4   4   8  374.53   10.95   0
   4  -4  -8  404.04   11.33   0
  -4  -4   8  424.91    7.30   0
  -3  -4   8   25.47    3.77   0
   3   4  -8   31.17    3.70   0
  -3   4   8   28.66    5.22   0
   3  -4  -8   27.27    5.28   0
  -3  -4   8   26.15    3.72   0
   3   4  -8   31.61    3.74   0
   3  -4  -8   26.22    5.25   0
   2   4  -8  679.79    8.61   0
  -2   4   8  656.05    9.75   0
   2   4  -8  674.59    7.85   0
   2  -4  -8  726.02   11.05   0
   2  -4  -8  670.27   10.62   0
  -2  -4   8  740.40    8.78   0
  -2  -4   8  679.84    7.65   0
  -1   4   8  708.86   10.16   0
   1   4  -8  771.57    9.05   0
   1  -4  -8  735.53   10.39   0
   1  -4  -8  778.09   10.72   0
  -1  -4   8  767.34    9.03   0
  -1  -4   8  739.93    8.13   0
   1   4  -8  732.04    8.16   0
   0   4   8   14.22    4.77   0
   0   4  -8   11.15    3.59   0
   0  -4   8    9.93    3.67   0
   0  -4  -8   19.23    4.94   0
   0  -4   8   11.88    3.51   0
   0   4  -8   13.80    3.57   0
  -1   4  -8  213.77    6.37   0
   1   4   8  213.10    6.45   0
   1  -4   8  229.26    6.40   0
  -1  -4  -8  212.93    5.54   0
  -1   4  -8  204.45    5.21   0
   1  -4   8  214.29    5.19   0
  -2   4  -8 1251.54   10.98   0
   2  -4   8 1299.12   11.06   0
  -2   4  -8 1215.49   10.29   0
  -2  -4  -8 1263.59   11.39   0
   2  -4   8 1159.59    9.96   0
   2   4   8 1125.44   10.18   0
  -3   4  -8   -0.61    4.82   0
   3  -4   8    4.70    4.79   0
  -3   4  -8    1.95    4.92   0
  -3  -4  -8   -3.12    4.88   0
   3  -4   8    3.94    4.81   0
   3   4   8    0.17    3.35   0
   4  -4   8  375.56    7.37   0
   4  -4   8  381.42    6.45   0
  -4   4  -8  371.45    6.34   0
  -4  -4  -8  383.21    6.39   0
   4   4   8  350.16    6.04   0
  -4   4  -8  361.03    7.29   0
  -5   4  -8   -2.30    4.98   0
   5  -4   8    8.46    4.75   0
  -5  -4  -8    4.49    4.88   0
   5  -4   8    5.40    4.81   0
   5   4   8   -1.21    4.68   0
  -5   4  -8   -1.41    4.86   0
  -6   4  -8  353.08    7.32   0
  -6  -4  -8  341.73    6.02   0
  -6   4  -8  332.55    7.04   0
   6  -4   8  331.15    7.02   0
   6   4   8  324.64    5.70   0
   6  -4   8  355.19    7.22   0
   7  -4   8   82.30    5.52   0
  -7  -4  -8   80.96    6.74   0
   7   4   8  201.31    5.58   0
  -7   4  -8   84.07    5.53   0
  -7   4  -8   82.13    4.38   0
  -8   4  -8  733.14    9.50   0
  -8   4  -8  662.93    9.20   0
  -8  -4  -8  750.62    8.77   0
   8  -4   8  697.47    9.34   0
   8   4   8  721.85    8.36   0
  -9  -4  -8  194.89    5.10   0
   9  -4   8  194.87    6.59   0
  -9   4  -8  208.12    6.51   0
  -9   4  -8  174.54    5.49   0
   9   4   8  172.76    4.95   0
 -10   4  -8   82.90    4.69   0
  10  -4   8   99.94    5.76   0
 -10  -4  -8   88.40    4.37   0
 -10   4  -8   91.12    5.75   0
  10   4   8   81.04    4.27   0
 -11   4  -8   10.20    6.87   0
 -11   4  -8   17.15    6.55   0
  11   4   8    8.42    4.81   0
  11  -4   8   11.58    6.57   0
 -11  -4  -8   10.48    4.88   0
  12   4   8  192.78    6.63   0
 -12  -4  -8  213.08    6.95   0
 -12   4  -8  268.01    8.92   0
  12  -4   8  267.51    8.68   0
 -12   4  -8  239.42    8.59   0
 -12  -5   8   14.67    4.91   0
  12   5  -8    1.75    6.89   0
  12   5  -8    2.82    6.91   0
 -11  -5   8  145.08    7.42   0
  11   5  -8  168.22    7.40   0
  11   5  -8  137.37    5.87   0
 -10  -5   8   39.82    4.13   0
  10   5  -8   53.92    4.27   0
  10   5  -8   29.21    5.73   0
  -9  -5   8  196.53    6.60   0
   9   5  -8  201.77    6.62   0
   9   5  -8  202.59    5.89   0
  -8  -5   8   11.85    3.60   0
   8   5  -8    8.28    3.51   0
   8   5  -8    6.52    5.01   0
  -8  -5   8    8.44    4.97   0
  -7  -5   8    4.09    4.93   0
  -7  -5   8   13.08    4.81   0
   7   5  -8    9.74    4.84   0
   7   5  -8    7.92    4.93   0
  -6  -5   8   25.76    3.71   0
   6   5  -8   27.61    3.64   0
   6   5  -8   23.16    3.68   0
  -6  -5   8   24.50    3.64   0
  -5  -5   8  132.80    5.72   0
  -5  -5   8  128.82    4.50   0
   5   5  -8  141.64    5.80   0
   5   5  -8  119.25    4.45   0
   4   5  -8  164.27    5.90   0
  -4   5   8  153.40    8.49   0
   4   5  -8  157.38    5.97   0
   4  -5  -8  160.48    8.81   0
  -4   5   8  155.82    9.11   0
   4  -5  -8  155.08    8.57   0
  -4  -5   8  160.38    5.98   0
  -4  -5   8  152.97    5.97   0
   3   5  -8  428.50    7.33   0
  -3   5   8  411.67   10.26   0
   3  -5  -8  434.04    9.85   0
  -3  -5   8  437.55    7.37   0
  -3   5   8  426.65    9.75   0
  -3  -5   8  449.00    7.41   0
   3  -5  -8  404.24   10.29   0
   3   5  -8  418.95    7.27   0
   2  -5  -8   -0.53    4.84   0
  -2   5   8    2.30    4.97   0
   2   5  -8    4.49    4.96   0
  -2  -5   8   -2.45    5.05   0
   2  -5  -8    3.46    5.05   0
   2   5  -8   -4.68    3.68   0
  -2  -5   8   -0.02    4.99   0
  -1   5   8 1714.15   14.15   0
   1   5  -8 1915.96   12.71   0
   1  -5  -8 1905.00   15.58   0
   1   5  -8 1917.34   12.80   0
  -1  -5   8 1891.77   12.57   0
  -1  -5   8 1891.08   12.73   0
   0  -5  -8  453.16    8.33   0
   0   5  -8  431.04    6.54   0
   0   5   8  432.82    8.24   0
   0   5  -8  438.93    7.64   0
   0  -5   8  450.96    6.68   0
   0  -5   8  429.73    7.54   0
  -1   5  -8  821.18    8.56   0
  -1  -5  -8  891.16   10.23   0
  -1   5  -8  880.40    9.55   0
   1  -5   8  838.76    8.52   0
   1  -5   8  872.22    9.54   0
   1   5   8  767.88    8.87   0
  -2   5  -8  143.89    5.96   0
  -2  -5  -8  135.71    4.87   0
  -2   5  -8  132.60    5.91   0
   2  -5   8  153.43    5.85   0
   2  -5   8  138.03    5.89   0
   2   5   8  132.42    4.64   0
   3  -5   8  232.98    6.50   0
  -3   5  -8  211.13    5.29   0
  -3   5  -8  220.45    6.47   0
   3  -5   8  205.57    5.18   0
  -3  -5  -8  209.86    5.39   0
   3   5   8  205.41    6.32   0
  -4   5  -8   44.28    5.34   0
   4  -5   8   41.39    3.91   0
  -4  -5  -8   49.81    5.40   0
   4   5   8   47.76    5.19   0
   4  -5   8   43.11    5.25   0
  -4   5  -8   39.26    3.96   0
  -5   5  -8  456.48    7.09   0
   5  -5   8  484.38    7.15   0
  -5   5  -8  503.13    8.22   0
  -5  -5  -8  487.72    6.92   0
   5  -5   8  498.86    8.24   0
   5   5   8  478.58    6.66   0
  -6   5  -8  297.65    7.04   0
  -6   5  -8  266.20    6.02   0
   6  -5   8  298.23    6.97   0
  -6  -5  -8  269.62    5.70   0
   6  -5   8  278.77    6.03   0
   6   5   8  277.36    6.48   0
  -7   5  -8  338.31    7.70   0
   7  -5   8  361.50    7.65   0
  -7   5  -8  340.76    7.58   0
  -7  -5  -8  329.43    6.21   0
   7   5   8  326.70    5.90   0
   8  -5   8   10.05    5.08   0
  -8  -5  -8   25.12    5.01   0
   8   5   8   11.24    4.95   0
  -8   5  -8    4.80    5.07   0
  -8   5  -8   11.30    4.98   0
  -9   5  -8   89.25    6.17   0
   9   5   8   85.86    4.51   0
   9  -5   8   83.28    4.66   0
  -9  -5  -8   99.47    4.48   0
  -9   5  -8   87.82    6.18   0
  10  -5   8   61.07    7.26   0
 -10  -5  -8   64.14    7.22   0
 -10   5  -8   74.13    7.37   0
  10   5   8   65.76    5.12   0
 -10   5  -8   71.80    7.25   0
 -11  -5  -8   10.32    4.89   0
  11   5   8   17.35    4.80   0
 -11   5  -8   11.75    4.89   0
  11   5   8    9.16    4.79   0
 -11   5  -8    6.85    6.90   0
  11  -5   8    5.61    6.81   0
 -11  -6   8    2.21    4.86   0
  11   6  -8    2.54    4.90   0
  11   6  -8    0.16    6.88   0
 -10  -6   8  280.49    8.73   0
  10   6  -8  291.50    8.62   0
  10   6  -8  353.65    8.58   0
  -9  -6   8  362.51    7.04   0
   9   6  -8  361.59    7.14   0
   9   6  -8  351.55    8.65   0
   8   6  -8    6.13    3.70   0
   8   6  -8   13.06    3.64   0
  -8  -6   8    7.51    3.64   0
  -8  -6   8   11.15    3.62   0
  -7  -6   8  108.40    5.55   0
   7   6  -8  107.90    5.66   0
  -7  -6   8  112.60    4.45   0
   7   6  -8   97.93    4.49   0
  -6  -6   8   88.23    5.66   0
  -6  -6   8  112.34    5.78   0
   6   6  -8  115.16    5.77   0
   6   6  -8  124.42    5.71   0
  -5  -6   8   -0.65    4.95   0
   5   6  -8    3.63    4.80   0
   5   6  -8    4.00    3.46   0
  -5  -6   8    1.23    3.47   0
   4   6  -8  193.01    5.05   0
   4  -6  -8  226.56   10.10   0
  -4  -6   8  210.67    5.19   0
   4   6  -8  199.58    4.97   0
  -4   6   8  205.13   10.56   0
   4  -6  -8  208.84    9.94   0
  -4   6   8  199.97    9.68   0
  -4  -6   8  201.61    5.08   0
  -3   6   8   20.73    6.30   0
   3  -6  -8   22.92    5.42   0
   3   6  -8   22.01    5.15   0
  -3   6   8   21.96    5.30   0
  -3  -6   8   19.64    3.73   0
   3  -6  -8   18.86    6.34   0
  -3  -6   8   15.05    5.23   0
   3   6  -8   19.58    3.76   0
  -2   6   8  560.11   10.19   0
   2   6  -8  627.00    8.43   0
   2  -6  -8  618.58   10.60   0
  -2   6   8  544.39    9.22   0
  -2  -6   8  635.03    8.55   0
   2  -6  -8  585.58   10.37   0
   2   6  -8  608.24    8.41   0
  -2  -6   8  624.45    8.28   0
  -1   6   8  163.90    6.61   0
   1   6  -8  159.12    4.97   0
   1  -6  -8  176.24    6.62   0
  -1  -6   8  162.20    4.96   0
   1   6  -8  167.19    6.17   0
  -1  -6   8  169.87    6.04   0
  -1   6   8  153.51    6.42   0
   0   6   8  568.80    9.05   0
   0  -6   8  557.01    8.16   0
   0  -6   8  569.93    7.48   0
   0   6  -8  548.71    7.24   0
   0  -6  -8  594.20    9.21   0
   0   6   8  495.32    7.91   0
   0   6  -8  549.98    8.06   0
   1  -6   8  224.06    5.45   0
   1   6   8  251.61    6.81   0
  -1   6  -8  238.99    5.50   0
  -1  -6  -8  249.96    6.76   0
   1  -6   8  256.22    6.45   0
  -1   6  -8  231.83    6.51   0
   1   6   8  223.88    5.61   0
   2   6   8   68.31    4.28   0
  -2   6  -8   70.70    4.09   0
   2  -6   8   79.82    4.25   0
  -2  -6  -8   72.80    5.48   0
   2   6   8   72.65    5.45   0
  -2   6  -8   68.72    4.08   0
   2  -6   8   70.40    4.13   0
  -3   6  -8  218.03    5.51   0
  -3  -6  -8  244.72    6.74   0
  -3   6  -8  235.65    6.75   0
   3   6   8  220.14    6.61   0
   3  -6   8  213.70    5.48   0
   3  -6   8  219.64    6.63   0
   4  -6   8  616.21    8.95   0
  -4   6  -8  651.19    9.01   0
  -4   6  -8  651.40    9.31   0
  -4  -6  -8  689.08    8.79   0
   4  -6   8  687.15    9.11   0
   4   6   8  582.34    7.64   0
  -5   6  -8  113.98    4.77   0
   5   6   8  120.77    5.83   0
  -5   6  -8  111.81    4.98   0
  -5  -6  -8  127.47    5.96   0
   5  -6   8  115.62    4.81   0
   5  -6   8  112.95    6.02   0
  -6   6  -8  345.55    7.92   0
  -6   6  -8  381.86    8.29   0
   6   6   8  350.48    6.52   0
  -6  -6  -8  377.66    6.48   0
   6  -6   8  350.54    7.17   0
   6  -6   8  348.49    8.02   0
   6   6   8  398.97    7.20   0
  -7   6  -8   56.04    5.55   0
  -7   6  -8   38.92    4.22   0
   7   6   8   56.24    5.38   0
  -7  -6  -8   60.38    5.53   0
   7  -6   8   47.49    4.21   0
   7   6   8   41.53    3.94   0
   7  -6   8   59.89    5.48   0
  -8   6  -8   33.79    6.78   0
   8   6   8   17.49    6.65   0
   8  -6   8   34.56    6.68   0
  -8  -6  -8   17.72    6.83   0
   8   6   8   35.71    6.57   0
  -8   6  -8   26.18    6.77   0
  -9   6  -8   63.26    7.62   0
   9   6   8   82.10    7.05   0
   9  -6   8   80.66    7.39   0
  -9  -6  -8   92.62    7.22   0
   9   6   8   66.38    5.28   0
  -9   6  -8   77.10    7.51   0
 -10   6  -8  127.45    8.22   0
  10   6   8  110.28    6.05   0
  10  -6   8  148.32    8.29   0
 -10  -6  -8  163.39    7.92   0
  10   6   8  147.59    7.80   0
 -10   6  -8  113.17    8.38   0
   9   7  -8   38.23    5.28   0
   9   7  -8   36.47    5.39   0
  -9  -7   8   40.21    5.32   0
   8   7  -8    9.46    4.84   0
   8   7  -8   12.11    4.92   0
  -8  -7   8    6.47    4.81   0
   7   7  -8   43.25    6.84   0
  -7  -7   8   36.54    5.13   0
   7   7  -8   54.41    5.02   0
  -7  -7   8   38.33    6.89   0
  -6  -7   8   43.77    4.88   0
   6   7  -8   47.05    4.94   0
   6   7  -8   46.26    4.91   0
  -6  -7   8   44.87    6.79   0
   5   7  -8   68.89    4.38   0
   5   7  -8   69.74    5.63   0
  -5  -7   8   77.30    5.76   0
  -5  -7   8   70.64    4.30   0
   4   7  -8   89.21    5.79   0
   4  -7  -8   94.85    9.18   0
  -4  -7   8   84.60    5.63   0
  -4   7   8   81.00    8.91   0
   4   7  -8   96.27    5.73   0
  -4   7   8   83.49    8.28   0
   4  -7  -8   88.63    8.97   0
  -4  -7   8   86.61    5.80   0
   3  -7  -8   -0.90    5.01   0
  -3   7   8    1.34    5.05   0
   3   7  -8    3.81    4.93   0
  -3  -7   8   -1.75    5.00   0
   3   7  -8   -3.29    3.56   0
   3  -7  -8    1.32    5.93   0
  -3   7   8    2.69    4.94   0
  -3  -7   8    1.67    3.52   0
  -2   7   8   13.62    5.14   0
  -2  -7   8   17.19    3.71   0
   2  -7  -8   15.69    6.21   0
   2   7  -8   18.61    3.70   0
  -2   7   8   15.24    5.16   0
   2   7  -8    9.70    4.99   0
  -2  -7   8    3.25    5.12   0
   1  -7  -8  122.82    6.36   0
   1   7  -8  120.91    6.00   0
  -1   7   8  118.91    6.43   0
   1   7  -8  107.74    4.67   0
  -1  -7   8  121.36    5.89   0
  -1  -7   8  121.14    4.63   0
  -1   7   8  109.99    6.26   0
   0   7   8  153.38    6.43   0
   0   7  -8  148.82    6.25   0
   0  -7  -8  158.14    6.56   0
   0  -7   8  130.44    5.00   0
   0   7  -8  161.92    4.97   0
   0  -7   8  134.66    5.00   0
   0   7   8  139.09    5.34   0
  -1   7  -8  222.30    6.87   0
  -1  -7  -8  218.49    5.93   0
   1  -7   8  217.97    6.93   0
   1   7   8  239.84    6.90   0
  -1   7  -8  225.01    6.49   0
   1   7   8  230.12    7.00   0
   1  -7   8  231.59    6.80   0
   2   7   8   17.78    3.93   0
  -2   7  -8   26.38    5.40   0
   2  -7   8   25.04    5.26   0
   2  -7   8   24.73    5.39   0
  -2  -7  -8   24.51    4.02   0
  -2   7  -8   14.17    5.25   0
   2   7   8   26.24    5.41   0
   3  -7   8  127.13    6.17   0
  -3   7  -8  133.14    6.19   0
  -3  -7  -8  116.21    6.10   0
  -3   7  -8   99.39    4.73   0
   3  -7   8  107.16    4.83   0
   3   7   8  119.78    6.26   0
   3   7   8  112.25    5.89   0
   4  -7   8   56.29    5.69   0
   4   7   8   58.39    5.65   0
   4   7   8   46.45    4.22   0
  -4   7  -8   61.60    5.72   0
  -4  -7  -8   57.04    4.22   0
  -4   7  -8   50.54    4.27   0
   4  -7   8   46.13    4.25   0
   5   7   8  316.27    8.54   0
   5   7   8  338.46    7.89   0
  -5   7  -8  346.35    8.88   0
  -5   7  -8  291.61    8.64   0
  -5  -7  -8  345.78    8.08   0
   5  -7   8  353.61    8.88   0
   5  -7   8  314.83    8.91   0
   6   7   8    2.39    6.51   0
  -6   7  -8    1.53    4.72   0
  -6   7  -8    6.06    6.63   0
  -6  -7  -8    5.65    6.57   0
   6  -7   8    1.97    6.41   0
   6   7   8    1.72    6.44   0
   6  -7   8    2.77    4.64   0
   7   7   8    0.80    4.66   0
  -7   7  -8    0.44    6.82   0
  -7   7  -8    5.69    6.76   0
   7   7   8    3.01    6.55   0
  -7  -7  -8   -0.98    4.76   0
   7  -7   8   -2.01    6.65   0
   7  -7   8   -3.01    6.69   0
  -8   7  -8   14.70    7.09   0
  -8   7  -8   17.48    7.08   0
  -8  -7  -8   20.73    6.96   0
   8  -7   8   22.80    7.02   0
   8   7   8   20.19    4.89   0
   8   7   8   12.96    6.81   0
   6   8  -8   27.92    5.04   0
   6   8  -8   33.30    4.95   0
  -6  -8   8   20.64    4.99   0
   5   8  -8   -3.32    4.81   0
  -5  -8   8    4.75    4.66   0
  -5  -8   8    6.44    6.78   0
   5   8  -8    2.06    6.63   0
   4   8  -8   12.52    6.72   0
   4  -8  -8   20.07   10.77   0
   4   8  -8   19.89    4.79   0
  -4   8   8   18.43    9.63   0
   4  -8  -8   24.63   11.75   0
  -4  -8   8   16.11    4.84   0
  -4   8   8   16.87   11.59   0
  -4  -8   8   12.84    6.74   0
   3  -8  -8   10.41    8.25   0
  -3   8   8   10.82    6.76   0
  -3  -8   8    8.96    4.88   0
   3   8  -8    8.62    4.90   0
  -3   8   8    8.15    6.78   0
   3  -8  -8   12.68    8.12   0
   3   8  -8    5.10    4.87   0
  -3  -8   8   11.26    4.81   0
  -2  -8   8   -2.58    4.67   0
  -2   8   8    3.73    6.67   0
   2  -8  -8    2.24    6.59   0
   2   8  -8    2.67    6.38   0
  -2  -8   8   -0.88    6.47   0
  -2   8   8    3.03    6.56   0
   2   8  -8    1.42    4.62   0
  -1   8   8   49.79    7.29   0
   1  -8  -8   52.89    7.26   0
   1   8  -8   59.06    6.81   0
  -1  -8   8   62.36    6.88   0
  -1  -8   8   45.26    7.10   0
   1   8  -8   53.27    6.98   0
  -1   8   8   51.49    7.24   0
   0  -8   8  216.86    6.63   0
   0  -8  -8  267.82    9.02   0
   0   8  -8  228.30    6.64   0
   0   8   8  241.49    8.67   0
   0   8  -8  234.07    8.21   0
   0  -8   8  235.91    8.33   0
   0   8   8  262.71    8.84   0
   1  -8   8    1.64    4.71   0
  -1  -8  -8   -1.07    6.71   0
  -1   8  -8   -0.67    4.73   0
   1   8   8   -4.07    6.66   0
  -1   8  -8    3.03    6.62   0
   1  -8   8    1.89    6.70   0
   1   8   8    1.92    6.92   0
   2  -8   8  202.62    7.90   0
  -2  -8  -8  198.66    8.38   0
  -2   8  -8  171.43    8.10   0
  -2   8  -8  193.01    8.00   0
   2   8   8  154.45    6.42   0
   2  -8   8  194.31    8.22   0
   2   8   8  172.67    6.77   0
  -3   8  -8   27.63    7.04   0
  -3  -8  -8   22.16    6.92   0
  -3   8  -8   32.64    6.79   0
   3  -8   8   29.57    6.97   0
   3   8   8   25.44    7.30   0
   3  -8   8   40.74    6.83   0
   3   8   8   30.26    6.89   0
  -4   8  -8   86.41    5.91   0
  -4  -8  -8   95.99    7.56   0
  -4   8  -8   79.82    7.64   0
   4  -8   8   85.26    5.99   0
   4  -8   8   84.44    7.66   0
   4   8   8   87.75    6.04   0
   4   8   8   87.94    7.50   0
   5   8   8   25.51    7.00   0
  -5   8  -8   23.00    7.15   0
  -5   8  -8   19.04    6.94   0
  -5  -8  -8   27.54    6.97   0
   5  -8   8   22.86    7.10   0
   5  -8   8   38.08    6.84   0
   5   8   8   11.82    5.26   0
   6   8   8   24.21    5.06   0
  -6  -8  -8   23.53    5.09   0
  15   0  -9   16.71    6.94   0
 -15   0   9    3.42    5.32   0
  14   0  -9   -1.56    6.52   0
 -14   0   9    3.52    6.72   0
  14   0  -9    3.47    6.59   0
  13   0  -9  162.65    7.21   0
  13   0  -9  157.79    7.35   0
 -13   0   9  136.42    7.23   0
  12   0  -9    3.71    4.87   0
  12   0  -9    4.79    4.86   0
 -12   0   9    1.27    4.94   0
  11   0  -9    5.73    4.81   0
  11   0  -9    0.85    3.51   0
 -11   0   9    3.79    4.86   0
  10   0  -9    7.80    5.07   0
  10   0  -9    5.46    4.96   0
 -10   0   9   -1.17    5.05   0
   9   0  -9 1780.30   14.10   0
  -9   0   9 1683.53   13.98   0
   9   0  -9 1664.17   13.55   0
  -9   0   9 1565.09   13.40   0
  -8   0   9   -0.41    4.89   0
   8   0  -9    0.98    3.42   0
   8   0  -9   -0.90    3.45   0
  -8   0   9    2.68    3.35   0
   7   0  -9    1.67    3.53   0
  -7   0   9    4.51    3.43   0
  -7   0   9    2.67    4.73   0
   7   0  -9    2.84    4.88   0
  -6   0   9   -1.09    5.00   0
   6   0  -9    7.55    4.94   0
   6   0  -9  -27.16    5.66   0
  -6   0   9    0.92    3.36   0
  -5   0   9  278.90    7.06   0
   5   0  -9  293.12    7.36   0
  -5   0   9  306.75    7.39   0
   5   0  -9  297.21    7.12   0
   4   0  -9   96.22    5.83   0
  -4   0   9   44.36    5.75   0
   4   0  -9   54.67    4.17   0
  -4   0   9   85.86    5.60   0
  -3   0   9 7245.29   26.59   0
   3   0  -9 7913.80   27.57   0
  -3   0   9 7446.61   26.71   0
   3   0  -9 7239.03   26.76   0
   2   0  -9   -0.13    4.96   0
  -2   0   9    0.59    4.86   0
  -2   0   9    0.57    4.88   0
   2   0  -9   -4.10    5.02   0
  -1   0   9  230.52    6.55   0
   1   0  -9  235.62    6.78   0
   1   0  -9  221.20    6.62   0
  -1   0   9  213.08    6.48   0
   0   0  -9   -2.30    4.87   0
   0   0   9    3.74    4.63   0
   0   0   9    1.06    4.76   0
   0   0  -9    3.00    4.71   0
  -1   0  -9  173.84    6.00   0
  -1   0  -9  237.01    6.37   0
   1   0   9  174.52    6.03   0
   1   0   9  219.83    6.36   0
  -2   0  -9    4.60    3.38   0
  -2   0  -9    1.06    4.78   0
   2   0   9   -0.55    4.78   0
   2   0   9   -0.46    3.43   0
   3   0   9 1485.54   10.95   0
  -3   0  -9 1455.46   10.86   0
  -3   0  -9 1549.74   11.92   0
  -4   0  -9   -7.45    3.77   0
   4   0   9    2.14    3.60   0
  -4   0  -9   -1.05    3.59   0
   5   0   9  642.49    8.34   0
  -5   0  -9  608.32    8.32   0
  -5   0  -9  636.81    8.43   0
   6   0   9    4.06    4.88   0
  -6   0  -9   -0.78    5.02   0
  -6   0  -9    2.46    4.94   0
   7   0   9  484.37    6.56   0
  -7   0  -9  458.56    6.62   0
  -7   0  -9  497.99    6.63   0
  -8   0  -9   -0.60    3.27   0
   8   0   9    1.58    3.30   0
  -8   0  -9    1.08    3.26   0
   9   0   9   23.08    4.82   0
  -9   0  -9   21.95    3.56   0
  -9   0  -9   19.04    4.86   0
  10   0   9    3.80    4.74   0
 -10   0  -9   -0.24    3.48   0
 -10   0  -9    2.27    4.75   0
  11   0   9  158.15    6.19   0
 -11   0  -9  184.86    6.27   0
 -11   0  -9  179.12    6.29   0
  12   0   9   -2.10    4.51   0
 -12   0  -9    1.62    6.56   0
 -12   0  -9   -5.35    4.60   0
  13   0   9  421.06    8.23   0
 -13   0  -9  431.24    8.36   0
 -13   0  -9  403.18    8.11   0
  14   1  -9   32.00    5.12   0
  14   1  -9   45.22    7.06   0
  14  -1  -9   33.54    7.03   0
 -14  -1   9   23.53    5.34   0
  14  -1  -9   34.15    6.91   0
 -14   1   9   25.99    7.14   0
 -13  -1   9   10.41    6.78   0
  13   1  -9    8.98    6.57   0
  13   1  -9   18.79    6.53   0
  13  -1  -9   14.19    6.47   0
  13  -1  -9    9.81    6.35   0
 -13   1   9   10.22    6.55   0
 -12  -1   9  131.10    6.25   0
  12   1  -9  119.11    4.98   0
  12   1  -9  118.38    6.19   0
  12  -1  -9  120.37    6.60   0
  12  -1  -9  139.44    6.55   0
 -12   1   9  117.07    6.63   0
  11   1  -9   -3.63    5.01   0
  11   1  -9   -0.29    4.92   0
  11  -1  -9    1.59    4.88   0
 -11  -1   9   -2.37    4.92   0
  11  -1  -9    2.26    4.79   0
 -11   1   9   -0.07    4.78   0
 -10  -1   9   78.24    4.38   0
  10   1  -9   91.04    5.54   0
  10   1  -9   85.83    4.35   0
  10  -1  -9   95.07    5.97   0
  10  -1  -9   83.81    5.71   0
 -10  -1   9   95.32    5.52   0
 -10   1   9   80.27    5.74   0
   9   1  -9    0.55    3.40   0
  -9   1   9   -0.84    4.77   0
  -9  -1   9   -0.18    3.43   0
   9   1  -9    2.01    4.85   0
   9  -1  -9    0.83    4.89   0
   9  -1  -9    5.70    4.81   0
  -9   1   9   -0.43    4.73   0
  -9  -1   9    0.14    3.32   0
   8   1  -9  163.94    5.07   0
  -8  -1   9  169.66    6.20   0
   8   1  -9  164.68    6.22   0
   8  -1  -9  162.65    6.79   0
  -8  -1   9  153.38    4.91   0
  -8   1   9  162.83    6.59   0
   8  -1  -9  170.77    6.61   0
  -8   1   9  157.03    6.40   0
   7  -1  -9  246.17    7.50   0
   7   1  -9  254.52    6.83   0
  -7   1   9  237.09    7.32   0
   7  -1  -9  244.60    7.25   0
  -7  -1   9  248.18    5.77   0
  -7   1   9  234.65    7.16   0
  -7  -1   9  244.72    6.59   0
   7   1  -9  256.35    6.73   0
   6  -1  -9  325.19    8.07   0
  -6  -1   9  291.62    6.14   0
   6   1  -9  290.21    6.23   0
   6  -1  -9  297.53    7.73   0
  -6   1   9  265.19    6.60   0
   6   1  -9  284.70    7.01   0
  -6   1   9  305.40    7.96   0
  -6  -1   9  292.63    6.96   0
  -5   1   9  198.01    6.89   0
   5  -1  -9  217.83    6.97   0
  -5   1   9  210.32    7.00   0
  -5  -1   9  208.03    6.42   0
   5   1  -9  195.82    5.49   0
   5  -1  -9  211.37    6.99   0
  -5  -1   9  211.01    5.51   0
   5   1  -9  200.64    6.50   0
   4   1  -9  503.69    8.22   0
  -4   1   9  480.82    8.84   0
   4  -1  -9  468.16    8.04   0
   4  -1  -9  496.43    8.99   0
  -4  -1   9  519.69    8.13   0
  -4   1   9  451.92    7.75   0
  -4  -1   9  457.41    7.02   0
   4   1  -9  470.92    7.11   0
   3   1  -9  737.81    8.56   0
   3  -1  -9  722.58    9.45   0
   3  -1  -9  765.38   10.37   0
  -3  -1   9  733.22    8.58   0
   3   1  -9  721.73    8.51   0
  -3   1   9  719.66   10.00   0
  -3  -1   9  728.08    8.41   0
  -3   1   9  757.44   10.19   0
  -2  -1   9 4245.88   19.28   0
   2  -1  -9 4374.74   21.51   0
   2   1  -9 4293.47   19.41   0
  -2   1   9 3928.28   20.83   0
  -2   1   9 4267.67   21.13   0
  -2  -1   9 4262.25   19.28   0
   2  -1  -9 4051.82   21.09   0
   2   1  -9 4097.13   19.07   0
   1  -1  -9 1705.52   13.68   0
   1   1  -9 1849.62   13.22   0
  -1   1   9 1626.58   13.42   0
  -1   1   9 1643.71   13.46   0
  -1  -1   9 1768.99   12.93   0
   1  -1  -9 1588.46   12.76   0
  -1  -1   9 1659.64   12.67   0
   1   1  -9 1668.15   12.68   0
   0  -1   9  247.43    6.55   0
   0  -1  -9  238.64    6.60   0
   0   1  -9  253.86    6.66   0
   0   1   9  264.73    6.75   0
   0  -1  -9  245.09    6.75   0
   0  -1   9  229.98    5.46   0
   0   1  -9  247.61    5.53   0
  -1   1  -9   44.03    3.80   0
   1   1   9   38.67    3.76   0
  -1   1  -9   51.96    4.98   0
   1  -1   9   40.29    3.90   0
   1  -1   9   42.78    4.95   0
  -1  -1  -9   44.81    3.81   0
  -1  -1  -9   41.53    3.99   0
  -2   1  -9 1100.72    9.86   0
   2   1   9 1051.73    9.72   0
   2  -1   9 1081.14    9.61   0
   2  -1   9 1088.24    9.69   0
  -2   1  -9 1068.96    9.65   0
  -2  -1  -9 1123.39   10.74   0
  -2  -1  -9 1056.70    9.66   0
  -3  -1  -9   56.93    5.26   0
  -3   1  -9   52.84    4.14   0
   3   1   9   67.33    5.31   0
  -3  -1  -9   57.51    5.38   0
   3  -1   9   53.75    3.96   0
   3  -1   9   65.08    4.16   0
  -3   1  -9   54.27    3.98   0
  -4   1  -9  814.56    9.30   0
  -4  -1  -9  816.50    9.08   0
   4   1   9  820.32    9.10   0
   4  -1   9  808.66    8.28   0
  -4   1  -9  779.97    9.03   0
  -4  -1  -9  850.43    9.32   0
   5   1   9 1005.66    9.72   0
   5  -1   9  970.10    8.81   0
  -5   1  -9  961.34    9.70   0
  -5  -1  -9 1030.19    9.90   0
  -5  -1  -9  986.23    9.80   0
  -5   1  -9  977.51    8.95   0
   6   1   9   32.60    3.79   0
   6  -1   9   43.69    3.92   0
  -6   1  -9   35.69    3.84   0
  -6  -1  -9   45.27    5.21   0
  -6   1  -9   38.25    5.33   0
  -6  -1  -9   43.87    3.73   0
   7   1   9  144.21    4.64   0
  -7  -1  -9  154.48    5.88   0
   7  -1   9  145.83    4.72   0
  -7  -1  -9  134.54    4.49   0
  -7   1  -9  154.05    4.57   0
  -7   1  -9  160.66    5.94   0
   8   1   9  400.59    7.08   0
   8  -1   9  382.78    5.99   0
  -8  -1  -9  386.44    6.20   0
  -8  -1  -9  398.86    7.09   0
  -8   1  -9  372.33    6.19   0
  -8   1  -9  408.25    7.32   0
   9   1   9   46.45    4.96   0
   9  -1   9   33.30    3.69   0
  -9   1  -9   34.61    3.88   0
  -9  -1  -9   44.77    5.10   0
  -9  -1  -9   37.97    5.11   0
  -9   1  -9   39.06    3.75   0
  10   1   9    0.18    4.72   0
 -10   1  -9   -3.41    4.90   0
  10  -1   9   -2.35    4.76   0
 -10  -1  -9    1.56    4.86   0
 -10  -1  -9   -2.95    3.46   0
 -10   1  -9    5.08    4.82   0
  11   1   9   27.11    3.71   0
  11  -1   9   37.48    5.14   0
 -11  -1  -9   30.23    3.80   0
 -11   1  -9   27.62    5.32   0
 -11  -1  -9   29.78    3.86   0
 -11   1  -9   35.61    5.13   0
  12   1   9  278.67    7.79   0
  12  -1   9  247.72    6.55   0
 -12  -1  -9  286.90    8.02   0
 -12   1  -9  242.66    6.71   0
 -12  -1  -9  268.73    7.76   0
 -12   1  -9  247.17    8.00   0
  13   1   9   -8.52    6.56   0
  13  -1   9    0.72    6.55   0
 -13   1  -9    3.96    6.47   0
 -13  -1  -9   -1.82    6.78   0
 -13   1  -9    3.69    4.79   0
 -13  -1  -9    6.28    6.41   0
 -14  -2   9   21.86    7.27   0
  14   2  -9   19.53    7.06   0
  14   2  -9   26.24    6.91   0
  14  -2  -9   33.10    8.48   0
 -14   2   9   27.04    8.64   0
  14  -2  -9   31.40    8.49   0
  13   2  -9   75.73    7.21   0
  13   2  -9   84.67    5.54   0
 -13  -2   9   67.77    7.34   0
  13  -2  -9   85.46    8.82   0
  13  -2  -9   85.03    9.03   0
 -13   2   9   79.48    9.02   0
 -12  -2   9   47.95    5.50   0
  12   2  -9   47.17    5.57   0
  12   2  -9   50.07    5.48   0
  12  -2  -9   46.65    6.77   0
  12  -2  -9   50.21    6.78   0
 -12   2   9   45.23    6.95   0
 -11  -2   9  288.70    7.15   0
  11   2  -9  320.55    7.19   0
  11   2  -9  356.28    7.27   0
  11  -2  -9  314.42    9.88   0
  11  -2  -9  309.21   10.24   0
 -11   2   9  291.32    9.06   0
 -10  -2   9   91.06    5.71   0
  10   2  -9  105.11    5.65   0
 -10  -2   9  101.45    5.69   0
  10   2  -9  107.84    5.66   0
  10  -2  -9  102.28    6.44   0
  10  -2  -9  100.76    7.33   0
 -10   2   9   83.69    7.19   0
  -9  -2   9   41.27    5.28   0
   9   2  -9   43.37    5.38   0
  -9  -2   9   52.78    4.00   0
   9   2  -9   48.57    5.28   0
   9  -2  -9   47.22    6.47   0
   9  -2  -9   45.02    6.63   0
  -9   2   9   39.98    5.44   0
   8   2  -9  440.27    7.52   0
   8   2  -9  417.62    7.59   0
   8  -2  -9  426.83   10.05   0
   8  -2  -9  415.12   10.43   0
  -8  -2   9  414.01    7.38   0
  -8  -2   9  392.86    7.40   0
  -8   2   9  398.37   10.41   0
  -8   2   9  372.22    9.48   0
   7   2  -9  536.82    8.02   0
  -7   2   9  496.46   11.20   0
   7  -2  -9  527.57   11.47   0
   7   2  -9  509.01    7.09   0
   7  -2  -9  508.46   10.21   0
  -7  -2   9  496.64    7.83   0
  -7   2   9  457.18    9.95   0
  -7  -2   9  506.93    7.11   0
   6   2  -9   12.41    5.09   0
   6  -2  -9   12.38    6.42   0
   6   2  -9   13.82    5.01   0
   6  -2  -9   14.82    5.18   0
  -6  -2   9   14.74    5.01   0
  -6   2   9   14.72    5.08   0
  -6   2   9   12.24    5.21   0
  -6  -2   9   15.59    4.93   0
   5  -2  -9 1192.32   14.37   0
   5  -2  -9 1212.98   13.98   0
   5   2  -9 1132.47    9.94   0
  -5   2   9 1155.87   14.12   0
  -5  -2   9 1140.06   10.04   0
  -5   2   9 1123.94   13.66   0
   5   2  -9 1222.96   10.80   0
  -5  -2   9 1214.95   10.75   0
   4  -2  -9  769.87   11.16   0
   4   2  -9  703.05    8.18   0
   4   2  -9  772.51    8.99   0
  -4   2   9  721.36   10.88   0
  -4  -2   9  721.44    8.15   0
  -4  -2   9  751.27    8.92   0
   4  -2  -9  713.43   10.98   0
  -4   2   9  723.47   11.10   0
   3  -2  -9   10.35    4.92   0
   3   2  -9   17.22    4.86   0
  -3   2   9   13.56    4.80   0
  -3  -2   9   15.65    3.52   0
  -3  -2   9   15.36    4.81   0
   3   2  -9   10.46    3.57   0
   3  -2  -9   12.09    5.03   0
   2   2  -9  548.26    8.21   0
  -2  -2   9  572.55    8.21   0
  -2   2   9  532.96    8.21   0
   2   2  -9  538.17    7.25   0
  -2  -2   9  524.75    7.19   0
   2  -2  -9  527.19    8.37   0
   2  -2  -9  562.39    8.62   0
   1   2  -9 1812.41   12.85   0
  -1  -2   9 1858.83   12.84   0
   1  -2  -9 1942.75   14.71   0
  -1   2   9 1956.66   14.75   0
   1   2  -9 1904.52   13.03   0
  -1  -2   9 1856.94   12.93   0
   1  -2  -9 1981.05   14.85   0
   0   2   9   18.43    4.90   0
   0   2  -9   21.66    3.71   0
   0  -2  -9   22.68    4.91   0
   0  -2   9   16.67    3.60   0
   0  -2  -9   22.91    5.09   0
   0   2  -9   19.04    4.90   0
   0  -2   9   25.94    4.96   0
   1   2   9  324.84    7.10   0
  -1   2  -9  315.54    6.08   0
  -1  -2  -9  333.81    7.30   0
  -1  -2  -9  313.49    7.08   0
   1  -2   9  314.03    5.88   0
   1  -2   9  307.67    5.88   0
  -1   2  -9  315.37    5.95   0
   2   2   9  518.01    7.09   0
  -2  -2  -9  544.92    7.38   0
  -2   2  -9  573.82    8.19   0
  -2  -2  -9  513.29    7.09   0
   2  -2   9  551.58    8.00   0
   2  -2   9  515.92    7.11   0
  -2   2  -9  507.21    7.04   0
   3   2   9  144.40    4.78   0
  -3   2  -9  158.13    6.01   0
   3  -2   9  143.52    4.75   0
  -3  -2  -9  143.06    4.66   0
   3  -2   9  166.01    5.90   0
  -3  -2  -9  152.80    5.87   0
  -3   2  -9  150.39    4.67   0
   4   2   9 1084.89   10.10   0
  -4   2  -9 1191.62   10.56   0
   4  -2   9 1156.71   10.54   0
   4  -2   9 1093.85    9.58   0
  -4  -2  -9 1139.41    9.51   0
  -4  -2  -9 1159.15   10.43   0
  -4   2  -9 1048.13    9.50   0
  -5   2  -9   64.02    5.35   0
   5   2   9   52.80    3.93   0
  -5  -2  -9   57.55    4.18   0
   5  -2   9   52.49    3.92   0
  -5  -2  -9   53.98    3.93   0
  -5   2  -9   59.32    3.95   0
   6   2   9  460.38    6.52   0
   6  -2   9  504.56    7.70   0
  -6  -2  -9  517.39    6.80   0
  -6   2  -9  492.44    7.68   0
  -6   2  -9  496.12    7.80   0
   7   2   9   95.49    5.37   0
  -7   2  -9   85.01    4.33   0
   7  -2   9   91.42    5.43   0
  -7  -2  -9   94.38    4.20   0
  -7   2  -9   86.42    5.35   0
   8   2   9    1.04    3.43   0
  -8   2  -9    1.10    4.89   0
   8  -2   9    0.77    4.82   0
  -8  -2  -9    3.24    3.46   0
  -8   2  -9    6.07    3.45   0
   9   2   9  298.89    6.60   0
   9  -2   9  344.91    7.01   0
  -9  -2  -9  315.44    5.78   0
  -9   2  -9  327.88    7.12   0
  -9   2  -9  333.79    6.95   0
  10   2   9   24.05    5.00   0
  10  -2   9   16.70    3.79   0
 -10  -2  -9   11.85    3.71   0
 -10   2  -9   23.60    5.18   0
 -10   2  -9   17.30    3.67   0
  11   2   9   26.32    3.77   0
  11  -2   9   38.00    5.31   0
 -11  -2  -9   40.58    5.29   0
 -11   2  -9   29.16    3.99   0
 -11   2  -9   41.38    5.33   0
  12   2   9    9.19    4.67   0
 -12  -2  -9   16.48    4.76   0
  12  -2   9   24.86    6.57   0
 -12  -2  -9   19.02    6.62   0
 -12   2  -9   15.00    6.71   0
 -12   2  -9   23.24    6.44   0
  13   2   9   65.84    5.34   0
  13  -2   9   56.82    7.34   0
 -13  -2  -9   96.74    7.29   0
 -13   2  -9   67.60    5.62   0
 -13  -2  -9   64.02    5.48   0
 -13   2  -9   52.59    7.30   0
 -14  -3   9  237.15    8.87   0
  14   3  -9  252.65    8.36   0
  14   3  -9  183.19    6.96   0
 -13  -3   9   68.73    5.56   0
  13   3  -9   73.89    5.57   0
  13   3  -9   81.05    5.50   0
 -12  -3   9  286.98    6.43   0
  12   3  -9  319.31    6.61   0
  12   3  -9  393.32    8.84   0
 -11  -3   9   -3.37    5.10   0
  11   3  -9   -1.28    5.09   0
  11   3  -9   -3.88    4.99   0
  10   3  -9  855.37    8.62   0
  10   3  -9  842.41    9.64   0
 -10  -3   9  872.67    8.83   0
 -10  -3   9  786.44    8.42   0
   9   3  -9   18.34    3.60   0
   9   3  -9   15.70    3.67   0
  -9  -3   9   14.90    3.65   0
  -9  -3   9   20.65    3.60   0
  -8  -3   9  223.10    6.30   0
   8   3  -9  220.77    6.39   0
   8   3  -9  248.43    6.46   0
   8  -3  -9  221.65   17.94   0
  -8  -3   9  228.42    6.33   0
  -7  -3   9   -1.74    4.94   0
  -7  -3   9    0.68    4.98   0
   7   3  -9   -0.22    4.96   0
  -7   3   9    1.63    6.43   0
   7  -3  -9    0.56    6.74   0
   7   3  -9   -1.96    4.90   0
   7  -3  -9    2.84    7.67   0
   6   3  -9  796.01    8.21   0
   6  -3  -9  826.45   16.18   0
   6   3  -9  919.43    9.40   0
   6  -3  -9  853.13   15.57   0
  -6  -3   9  890.38    9.42   0
  -6  -3   9  782.70    8.09   0
  -6   3   9  822.08   15.69   0
   5   3  -9   50.71    5.25   0
   5  -3  -9   52.93    6.79   0
   5  -3  -9   51.90    5.84   0
   5   3  -9   56.40    5.24   0
  -5   3   9   52.53    5.76   0
  -5  -3   9   51.81    5.22   0
  -5  -3   9   45.21    5.13   0
   4   3  -9  193.16    5.07   0
   4  -3  -9  200.15    8.24   0
  -4   3   9  184.57    7.23   0
  -4  -3   9  188.56    4.97   0
   4  -3  -9  184.12    7.34   0
   4   3  -9  187.01    5.15   0
  -4  -3   9  200.53    5.02   0
   3   3  -9    3.19    3.54   0
  -3   3   9   -0.11    4.86   0
  -3  -3   9    2.74    3.52   0
   3   3  -9    2.60    3.56   0
   3  -3  -9    3.82    4.81   0
  -3  -3   9    0.74    3.61   0
   3  -3  -9    1.11    6.09   0
   2   3  -9  170.09    5.91   0
  -2   3   9  151.75    6.44   0
   2  -3  -9  149.41    6.39   0
  -2  -3   9  154.03    5.97   0
   2   3  -9  158.58    5.92   0
   2  -3  -9  149.47    5.44   0
  -2  -3   9  150.88    6.00   0
   1   3  -9   -0.79    4.96   0
  -1  -3   9   -3.38    5.13   0
  -1   3   9    2.87    4.81   0
  -1  -3   9    7.64    4.75   0
   1   3  -9    5.56    4.90   0
   1  -3  -9    3.15    5.01   0
   1  -3  -9    2.50    4.88   0
   0   3  -9 1145.29   10.51   0
   0   3   9 1097.01   10.52   0
   0  -3   9 1129.12   10.45   0
   0   3  -9 1130.20    9.68   0
   0  -3  -9 1101.33   10.66   0
   0  -3  -9 1247.40   11.93   0
   0  -3   9 1131.57    9.62   0
   1  -3   9   68.56    5.39   0
   1   3   9   66.91    5.35   0
   1  -3   9   76.54    5.36   0
  -1   3  -9   73.23    5.42   0
  -1  -3  -9   62.75    5.39   0
  -1  -3  -9   69.33    5.58   0
  -1   3  -9   75.13    5.30   0
   2   3   9  106.09    5.53   0
  -2   3  -9  129.57    5.79   0
   2  -3   9  105.31    4.35   0
  -2   3  -9  106.51    4.46   0
  -2  -3  -9  114.79    5.72   0
   2  -3   9  131.68    5.75   0
  -2  -3  -9  108.68    4.59   0
   3   3   9  139.30    4.57   0
  -3   3  -9  153.05    5.98   0
  -3  -3  -9  158.69    6.05   0
   3  -3   9  158.53    5.80   0
   3  -3   9  146.84    4.76   0
  -3   3  -9  134.42    4.61   0
  -4   3  -9  228.63    5.40   0
  -4  -3  -9  259.29    6.58   0
   4  -3   9  233.35    5.39   0
   4  -3   9  246.47    6.42   0
  -4   3  -9  226.46    6.34   0
   4   3   9  228.77    6.31   0
  -5   3  -9   89.36    4.18   0
   5  -3   9   89.21    4.20   0
  -5  -3  -9   94.68    4.24   0
   5  -3   9   92.87    4.26   0
  -5   3  -9   87.79    4.16   0
   5   3   9   84.02    4.14   0
  -6   3  -9 1170.67    9.98   0
  -6  -3  -9 1319.16   10.64   0
   6  -3   9 1209.37   10.77   0
  -6   3  -9 1167.50   10.79   0
   6   3   9 1183.40   10.08   0
   7   3   9  133.98    4.48   0
  -7  -3  -9  140.49    4.73   0
   7  -3   9  126.75    4.63   0
  -7   3  -9  136.44    4.71   0
  -7   3  -9  127.08    4.63   0
  -8  -3  -9  364.49    7.08   0
   8  -3   9  347.29    7.12   0
   8   3   9  339.03    5.79   0
  -8   3  -9  349.16    7.21   0
  -8   3  -9  344.38    7.32   0
  -9  -3  -9    5.18    5.03   0
   9  -3   9    5.72    3.49   0
  -9   3  -9    5.11    5.02   0
  -9   3  -9    2.80    3.51   0
   9   3   9    0.97    4.87   0
 -10  -3  -9  166.32    4.99   0
  10  -3   9  151.55    5.08   0
 -10   3  -9  176.29    6.57   0
 -10   3  -9  152.43    5.22   0
  10   3   9  165.58    4.91   0
 -11   3  -9   44.70    5.01   0
 -11  -3  -9   53.31    6.69   0
  11  -3   9   42.61    6.62   0
 -11   3  -9   50.57    6.66   0
  11   3   9   39.40    6.60   0
 -12  -3  -9   96.86    5.78   0
  12  -3   9   99.96    7.32   0
 -12   3  -9   94.49    5.86   0
 -12   3  -9   92.37    7.49   0
  12   3   9   98.34    7.17   0
 -13   3  -9   -1.42    4.96   0
 -13  -4   9   69.39    5.73   0
  13   4  -9   66.18    5.64   0
  13   4  -9   51.44    7.60   0
 -12  -4   9   14.54    4.94   0
  12   4  -9   10.42    4.92   0
  12   4  -9   12.56    4.90   0
 -11  -4   9  326.13    6.41   0
  11   4  -9  341.72    7.68   0
  11   4  -9  327.08    6.74   0
 -10  -4   9   41.96    3.86   0
  10   4  -9   37.36    3.95   0
  10   4  -9   45.77    3.93   0
  -9  -4   9  152.35    5.89   0
  -9  -4   9  167.28    4.88   0
   9   4  -9  147.83    4.77   0
   9   4  -9  151.69    6.04   0
  -8  -4   9   -3.18    3.52   0
   8   4  -9   -2.64    3.51   0
   8   4  -9   -1.67    4.91   0
  -8  -4   9    4.92    5.05   0
  -7  -4   9  189.23    6.08   0
   7   4  -9  209.75    6.21   0
   7   4  -9  204.96    6.03   0
  -7  -4   9  214.49    6.24   0
   6   4  -9    0.65    3.51   0
   6   4  -9    3.31    3.43   0
  -6  -4   9   -7.38    3.55   0
  -6  -4   9    2.28    3.48   0
   5  -4  -9  852.14   17.05   0
  -5   4   9  849.46   17.17   0
   5   4  -9  936.39    9.36   0
   5   4  -9  872.62    9.32   0
   5  -4  -9  878.92   16.86   0
  -5  -4   9  917.90    9.29   0
  -5  -4   9  863.77    9.16   0
   4   4  -9  165.37    4.82   0
  -4  -4   9  166.47    4.75   0
   4  -4  -9  184.19    8.35   0
   4  -4  -9  169.74    8.22   0
  -4   4   9  169.69    8.12   0
  -4  -4   9  170.08    5.97   0
   4   4  -9  182.98    5.99   0
   3   4  -9   14.29    4.91   0
  -3   4   9   10.11    4.84   0
   3  -4  -9    9.31    6.05   0
  -3  -4   9   12.42    3.42   0
   3   4  -9   11.68    3.57   0
   3  -4  -9    8.77    4.83   0
  -3  -4   9    9.05    4.90   0
   2   4  -9   23.37    3.73   0
  -2   4   9   20.67    5.11   0
   2  -4  -9   25.19    5.06   0
   2   4  -9   23.87    3.81   0
   2  -4  -9   26.93    5.26   0
  -2  -4   9   22.40    3.80   0
  -2  -4   9   21.13    3.75   0
  -1   4   9  977.33   11.77   0
   1  -4  -9 1236.36   12.77   0
  -1  -4   9 1061.62   10.06   0
   1   4  -9 1015.82    9.83   0
   1  -4  -9 1062.60   11.79   0
   1   4  -9 1017.37    9.92   0
  -1  -4   9 1053.26    9.86   0
   0   4  -9   37.43    5.05   0
   0   4   9   33.76    3.73   0
   0  -4   9   30.66    5.19   0
   0  -4   9   38.43    5.17   0
   0  -4  -9   36.22    4.00   0
   0   4  -9   41.83    5.23   0
   0  -4  -9   29.89    3.84   0
   1   4   9 1167.85   11.30   0
  -1   4  -9 1177.83    9.78   0
   1  -4   9 1228.60    9.89   0
  -1   4  -9 1245.96   10.89   0
  -1  -4  -9 1219.13   10.72   0
   1  -4   9 1243.34   10.76   0
  -2   4  -9  240.41    5.44   0
   2  -4   9  245.17    6.53   0
  -2   4  -9  258.66    6.77   0
  -2  -4  -9  252.07    5.72   0
   2  -4   9  261.78    6.64   0
   2   4   9  225.98    5.53   0
   3  -4   9  207.79    6.11   0
  -3   4  -9  199.05    6.23   0
  -3  -4  -9  178.84    5.15   0
   3  -4   9  188.91    6.11   0
   3   4   9  179.75    5.91   0
  -3   4  -9  199.51    6.14   0
   4  -4   9   44.82    3.88   0
  -4   4  -9   55.95    5.21   0
   4  -4   9   54.27    5.11   0
   4   4   9   43.47    5.06   0
  -4  -4  -9   61.32    5.28   0
  -4   4  -9   36.93    3.91   0
  -5  -4  -9  780.59    8.14   0
   5  -4   9  804.93    9.34   0
[truncated: 303,646 more chars]
