# Supplementary material for: Crystal structure, synthesis and thermal properties of bis­(4-benzoyl­pyridine-κN)bis­(iso­thio­cyanato-κN)bis­(methanol-κN)iron(II)
Source: Acta Crystallogr E Crystallogr Commun. 2020 Jan 31;76(Pt 2):276–80. doi: 10.1107/S2056989020001152 (PMC7001824; doi:10.1107/S2056989020001152)
Supplement: Supplementary file 2 [file e-76-00276-Isup2.hkl]

data_I                                                                          
_shelx_title ' Fe(NCS)2(4-Benzoylpyridine)2(methanol)2  in P2(1)/n'             
_shelx_refln_list_code          4                                               
_shelx_F_calc_maximum      105.93                                               
_exptl_crystal_F_000       624.00                                               
_reflns_d_resolution_high  0.7542                                               
                                                                                
loop_                                                                           
 _space_group_symop_operation_xyz                                               
 'x, y, z'                                                                      
 '-x+1/2, y+1/2, -z+1/2'                                                        
 '-x, -y, -z'                                                                   
 'x-1/2, -y-1/2, z-1/2'                                                         
                                                                                
_cell_length_a    12.1111                                                       
_cell_length_b     7.2385                                                       
_cell_length_c    16.1716                                                       
_cell_angle_alpha  90.000                                                       
_cell_angle_beta   94.730                                                       
_cell_angle_gamma  90.000                                                       
                                                                                
_shelx_F_squared_multiplier     1.000                                           
                                                                                
loop_                                                                           
 _refln_index_h                                                                 
 _refln_index_k                                                                 
 _refln_index_l                                                                 
 _refln_F_squared_calc                                                          
 _refln_F_squared_meas                                                          
 _refln_F_squared_sigma                                                         
 _refln_observed_status                                                         
   2   0   0       2430.69       1987.54        21.23 o                         
   4   0   0        546.33        490.65         8.32 o                         
   6   0   0       2911.76       2685.44        36.09 o                         
   8   0   0         79.30         80.10         4.61 o                         
  10   0   0       2986.89       3234.05        64.32 o                         
  12   0   0        375.63        387.32         8.70 o                         
  14   0   0        831.89        860.78        26.38 o                         
   2   1   0        101.34         70.40         3.08 o                         
   3   1   0        211.24        176.39         4.55 o                         
   4   1   0        533.81        420.96         7.20 o                         
   5   1   0       1995.62       1822.67        21.65 o                         
   6   1   0        172.15        151.69         3.51 o                         
   7   1   0        936.08        884.82         8.41 o                         
   8   1   0       1106.53       1162.10         9.16 o                         
   9   1   0        920.39        988.78        21.74 o                         
  10   1   0          1.67          1.24         2.17 o                         
  11   1   0        326.51        329.59         4.78 o                         
  12   1   0         18.96         17.44         2.25 o                         
  13   1   0         48.29         51.10         2.37 o                         
  14   1   0          2.68          3.93         2.38 o                         
  15   1   0        235.19        227.89         8.68 o                         
   0   2   0       3318.06       3350.41        36.47 o                         
   1   2   0       3389.91       3189.10        42.57 o                         
   2   2   0         35.22         26.47         2.47 o                         
   3   2   0        103.55         91.57         2.59 o                         
   4   2   0       2351.71       2289.09        45.93 o                         
   5   2   0       1577.46       1726.03         8.15 o                         
   6   2   0         52.26         29.24         2.42 o                         
   7   2   0       4099.39       4293.31        43.44 o                         
   8   2   0        124.01        117.30         2.64 o                         
   9   2   0        401.40        387.25         3.52 o                         
  10   2   0         77.49         82.20         2.90 o                         
  11   2   0        111.48        116.91         2.67 o                         
  12   2   0        293.86        308.09         5.46 o                         
  13   2   0         70.17         72.48         2.69 o                         
  14   2   0        228.11        228.12         4.31 o                         
  15   2   0          8.75          7.93         3.25 o                         
   1   3   0        301.57        302.14         3.39 o                         
   2   3   0       1027.11        994.40         6.13 o                         
   3   3   0       4209.02       4394.09        55.02 o                         
   4   3   0        384.61        337.23         5.05 o                         
   5   3   0        371.18        362.45         5.03 o                         
   6   3   0       1421.90       1535.26        13.12 o                         
   7   3   0        155.87        148.30         2.84 o                         
   8   3   0        329.09        344.79         6.20 o                         
   9   3   0        106.93        113.63         2.81 o                         
  10   3   0         61.41         59.31         2.50 o                         
  11   3   0         62.45         58.63         2.12 o                         
  12   3   0         24.78         24.51         2.54 o                         
  13   3   0        700.93        717.52        14.10 o                         
  14   3   0         52.48         54.36         3.06 o                         
  15   3   0         94.82         71.62         4.05 o                         
   0   4   0       2275.16       2795.69        33.90 o                         
   1   4   0         30.02         29.42         1.97 o                         
   2   4   0       1284.55       1281.47        15.52 o                         
   3   4   0         31.17         31.38         2.40 o                         
   4   4   0       1190.45       1179.97         7.42 o                         
   5   4   0          8.00          7.51         2.28 o                         
   6   4   0        427.84        439.66         7.11 o                         
   7   4   0        771.18        847.44        11.22 o                         
   8   4   0       1619.06       1760.04        23.12 o                         
   9   4   0         40.46         40.88         2.27 o                         
  10   4   0        161.43        191.35         4.72 o                         
  11   4   0         10.74          8.54         2.38 o                         
  12   4   0        720.75        710.31        13.90 o                         
  13   4   0         10.70         11.37         3.48 o                         
  14   4   0         31.39         31.97         3.09 o                         
   1   5   0        648.72        627.59         7.04 o                         
   2   5   0        135.41        150.31         3.35 o                         
   3   5   0        552.52        539.78        10.61 o                         
   4   5   0        224.60        236.77         3.02 o                         
   5   5   0        271.48        300.16         5.56 o                         
   6   5   0         15.99         14.11         2.47 o                         
   7   5   0        360.49        374.26         6.53 o                         
   8   5   0        354.32        386.11         3.82 o                         
   9   5   0        557.74        585.49         6.94 o                         
  10   5   0         20.10         15.25         2.58 o                         
  11   5   0        135.23        124.53         5.74 o                         
  12   5   0        114.67        114.54         4.53 o                         
  13   5   0         87.94         99.19         7.92 o                         
   0   6   0       1729.08       1873.21        20.27 o                         
   1   6   0        463.37        429.35         8.16 o                         
   2   6   0        836.06        890.77        13.28 o                         
   3   6   0          4.01          8.19         2.24 o                         
   4   6   0         98.12         92.38         2.41 o                         
   5   6   0          5.08          5.26         2.38 o                         
   6   6   0        536.64        568.14         7.66 o                         
   7   6   0         52.97         52.68         3.38 o                         
   8   6   0        411.39        408.45        11.22 o                         
   9   6   0        222.46        226.59         6.74 o                         
  10   6   0        109.00        109.94         3.40 o                         
  11   6   0         31.64         39.09         5.01 o                         
  12   6   0         62.34         52.35         4.38 o                         
   1   7   0        423.59        432.62         9.90 o                         
   2   7   0          0.01         -0.05         2.37 o                         
   3   7   0         64.41         62.86         2.46 o                         
   4   7   0          1.10          3.99         2.10 o                         
   5   7   0       1039.23       1043.16        14.89 o                         
   6   7   0         12.93         10.70         2.49 o                         
   7   7   0        194.66        199.50         3.42 o                         
   8   7   0         74.42         80.24         5.49 o                         
   9   7   0         82.59         81.27         3.67 o                         
  10   7   0         24.00         28.01         3.53 o                         
   0   8   0         57.22         57.43         3.09 o                         
   1   8   0         54.34         54.39         2.46 o                         
   2   8   0         19.78         19.30         2.10 o                         
   3   8   0          0.06          2.82         2.04 o                         
   4   8   0        130.09        118.44         3.26 o                         
   5   8   0          1.70          2.71         2.95 o                         
   6   8   0        218.90        234.35         5.19 o                         
   7   8   0          8.81          6.82         4.07 o                         
   8   8   0          5.98          5.59         4.11 o                         
   1   9   0          4.69          5.82         2.83 o                         
   2   9   0         56.61         56.89         3.31 o                         
   3   9   0         29.73         24.25         3.16 o                         
   4   9   0          2.34          5.75         3.38 o                         
   5   9   0          0.54         -2.44         3.66 o                         
 -15   0   1         25.17         24.15         4.21 o                         
 -13   0   1        620.67        633.25         6.26 o                         
 -11   0   1        229.04        225.68         8.60 o                         
  -9   0   1       1792.43       1858.00        38.55 o                         
  -7   0   1      11220.52      13226.19       305.07 o                         
  -5   0   1         90.36         69.78         3.35 o                         
  -3   0   1         49.16         58.80         4.22 o                         
   3   0   1         12.81         10.25         5.09 o                         
   5   0   1          5.80          1.80         3.41 o                         
   7   0   1        596.34        630.10        35.36 o                         
   9   0   1       2423.32       2355.02        60.31 o                         
  11   0   1         12.53         16.18         4.12 o                         
  13   0   1          1.57          0.09         2.99 o                         
  15   0   1         70.07         73.37         5.28 o                         
 -15   1   1        298.31        289.39        14.12 o                         
 -14   1   1        218.17        210.02         3.22 o                         
 -13   1   1         21.57         23.69         2.32 o                         
 -12   1   1        994.50       1049.22        17.98 o                         
 -11   1   1         13.36         14.05         2.24 o                         
 -10   1   1         94.96        109.23         2.70 o                         
  -9   1   1        440.13        431.78         4.65 o                         
  -8   1   1       2809.38       2851.48        42.07 o                         
  -7   1   1          2.09          0.76         2.22 o                         
  -6   1   1       2106.86       2043.93         9.41 o                         
  -5   1   1         46.13         61.73         7.56 o                         
  -4   1   1        239.19        266.70         4.28 o                         
  -3   1   1       7493.29       7684.05        94.82 o                         
  -2   1   1       1526.47       1260.55        11.27 o                         
  -1   1   1        890.11        716.77         8.96 o                         
   0   1   1       2144.50       1729.29        12.21 o                         
   1   1   1          6.19          7.71         2.75 o                         
   3   1   1       2418.73       2326.22        25.57 o                         
   4   1   1       9296.23       9646.91       160.63 o                         
   5   1   1        212.00        347.09       110.24 o                         
   6   1   1        192.78        172.87         3.75 o                         
   7   1   1         31.84         29.87         3.03 o                         
   8   1   1       1873.06       1863.46        34.13 o                         
   9   1   1       1356.09       1394.29        14.68 o                         
  10   1   1        187.35        189.19         4.74 o                         
  11   1   1          8.24         11.32         2.23 o                         
  12   1   1          8.20         11.43         2.00 o                         
  13   1   1        671.67        710.21        14.73 o                         
  14   1   1        177.02        188.60         6.41 o                         
  15   1   1         30.02         29.73         3.14 o                         
 -15   2   1        150.37        161.02         4.00 o                         
 -14   2   1        434.90        471.64         9.47 o                         
 -13   2   1        770.30        769.39        17.92 o                         
 -12   2   1         29.83         33.95         2.53 o                         
 -11   2   1        706.02        728.48         6.25 o                         
 -10   2   1         80.91         86.04         2.35 o                         
  -9   2   1        647.13        674.44         8.31 o                         
  -8   2   1        740.15        758.06        11.36 o                         
  -7   2   1          2.00          3.22         2.07 o                         
  -6   2   1        733.75        711.27         7.40 o                         
  -5   2   1       3493.75       3552.26        41.56 o                         
  -4   2   1        676.14        599.12        37.64 o                         
  -3   2   1       3211.81       2969.96        29.07 o                         
  -2   2   1        733.03        655.41         6.68 o                         
  -1   2   1         97.18         77.37         2.65 o                         
   0   2   1       5907.83       5746.38        44.65 o                         
   1   2   1       2296.88       1956.59        14.13 o                         
   2   2   1       4344.01       4345.14        40.88 o                         
   3   2   1       4491.03       4431.23        35.31 o                         
   4   2   1        342.33        310.83         4.05 o                         
   5   2   1       5493.11       5686.70        63.09 o                         
   6   2   1        526.45        508.37         4.51 o                         
   7   2   1        819.36        770.66         8.91 o                         
   8   2   1         13.28         15.26         2.54 o                         
   9   2   1        645.47        674.51         9.37 o                         
  10   2   1        670.96        686.06         7.50 o                         
  11   2   1        416.37        444.41         4.74 o                         
  12   2   1        365.91        380.34         8.02 o                         
  13   2   1        285.19        294.42         3.05 o                         
  14   2   1         37.57         39.76         2.84 o                         
  15   2   1         72.55         60.76         3.86 o                         
 -15   3   1          1.92          2.63         2.90 o                         
 -14   3   1        137.21        150.99         3.82 o                         
 -13   3   1         25.22         26.01         2.31 o                         
 -12   3   1         34.24         41.47         2.33 o                         
 -11   3   1          1.31          2.49         2.49 o                         
 -10   3   1        850.31        888.53        14.04 o                         
  -9   3   1         44.37         47.16         2.32 o                         
  -8   3   1         43.77         35.91         2.29 o                         
  -7   3   1        437.39        456.68         3.98 o                         
  -6   3   1        405.59        389.41         6.43 o                         
  -5   3   1        337.62        319.86         4.05 o                         
  -4   3   1       4993.72       5146.02        49.67 o                         
  -3   3   1        114.70         95.71         3.02 o                         
  -2   3   1          1.67          1.99         1.78 o                         
  -1   3   1        775.62        834.83         7.61 o                         
   0   3   1        629.57        509.43         5.23 o                         
   1   3   1         46.86         61.22         2.57 o                         
   2   3   1        267.11        279.31         3.32 o                         
   3   3   1        510.35        514.14         5.38 o                         
   4   3   1         48.65         34.57         2.34 o                         
   5   3   1        104.04         91.51         2.61 o                         
   6   3   1       1734.90       1637.18        10.57 o                         
   7   3   1          0.04          1.15         2.58 o                         
   8   3   1         78.87         86.31         2.39 o                         
   9   3   1         68.93         77.57         2.50 o                         
  10   3   1        699.98        715.58         7.04 o                         
  11   3   1        210.00        210.11         5.21 o                         
  12   3   1        449.43        441.02         3.63 o                         
  13   3   1        176.86        173.77         4.14 o                         
  14   3   1         84.62         78.89         3.23 o                         
  15   3   1         12.22          8.91         3.14 o                         
 -14   4   1          0.09         -2.14         4.31 o                         
 -13   4   1         23.18         22.58         4.69 o                         
 -12   4   1          0.36          0.00         3.15 o                         
 -11   4   1        728.51        761.40        30.68 o                         
 -10   4   1          7.02          7.82         2.41 o                         
  -9   4   1        383.01        419.57        12.45 o                         
  -8   4   1        357.47        383.63        13.04 o                         
  -7   4   1        617.24        610.90        12.00 o                         
  -6   4   1        509.81        534.20         7.66 o                         
  -5   4   1       1500.00       1573.36        24.61 o                         
  -4   4   1         21.83         17.44         2.34 o                         
  -3   4   1        222.20        226.79         3.17 o                         
  -2   4   1        104.67         99.31         2.80 o                         
  -1   4   1       2421.87       2476.83        25.21 o                         
   0   4   1       1443.72       1553.66        12.21 o                         
   1   4   1       1221.00       1005.73        14.37 o                         
   2   4   1          0.01          3.08         2.09 o                         
   3   4   1         20.49         11.19         2.25 o                         
   4   4   1          6.86         11.86         2.05 o                         
   5   4   1       2731.97       2778.49        16.10 o                         
   6   4   1         33.37         33.37         2.62 o                         
   7   4   1         25.03         27.21         2.41 o                         
   8   4   1         87.17         89.81         3.02 o                         
   9   4   1          0.93          2.92         2.48 o                         
  10   4   1         27.29         19.54         2.13 o                         
  11   4   1        351.58        383.42         6.80 o                         
  12   4   1         30.85         29.90         2.50 o                         
  13   4   1         60.30         57.86         3.23 o                         
  14   4   1          0.15         -1.94         3.15 o                         
 -13   5   1         10.75          6.55         4.19 o                         
 -12   5   1          2.73          5.62         3.98 o                         
 -11   5   1         60.96         60.26         9.03 o                         
 -10   5   1        425.27        432.58        16.13 o                         
  -9   5   1         54.14         55.76         2.71 o                         
  -8   5   1        954.52       1035.48        40.42 o                         
  -7   5   1        185.86        191.80         3.76 o                         
  -6   5   1         31.25         34.84         2.93 o                         
  -5   5   1        517.74        535.65         8.29 o                         
  -4   5   1       1540.71       1581.48        23.74 o                         
  -3   5   1       1383.14       1417.42        12.26 o                         
  -2   5   1       1163.95       1259.97        14.67 o                         
  -1   5   1         23.32         12.81         1.98 o                         
   0   5   1       2425.43       2530.75        29.97 o                         
   1   5   1          1.77         -3.25         4.43 o                         
   2   5   1       1154.02       1184.62        14.54 o                         
   3   5   1         50.27         56.76         2.49 o                         
   4   5   1         25.60         31.06         2.36 o                         
   5   5   1        396.33        415.25         5.78 o                         
   6   5   1       1298.30       1390.49        10.38 o                         
   7   5   1        567.62        581.50        10.43 o                         
   8   5   1         28.22         28.71         2.55 o                         
   9   5   1        211.78        235.55         5.27 o                         
  10   5   1        244.87        246.58         3.95 o                         
  11   5   1         16.30         14.05         2.48 o                         
  12   5   1        281.31        299.96         4.61 o                         
  13   5   1        183.51        172.95         4.60 o                         
 -12   6   1          1.12          1.26         4.13 o                         
 -11   6   1         12.84         15.76         3.68 o                         
 -10   6   1         25.89         32.60         3.08 o                         
  -9   6   1        164.29        158.03         9.60 o                         
  -8   6   1        117.84        114.56         3.28 o                         
  -7   6   1       1651.87       1796.01        25.15 o                         
  -6   6   1        713.24        782.91        11.33 o                         
  -5   6   1         22.75         23.22         2.11 o                         
  -4   6   1        234.68        232.04         2.98 o                         
  -3   6   1        931.57        997.21        15.29 o                         
  -2   6   1          9.04         10.94         2.46 o                         
  -1   6   1        927.10        953.73        11.37 o                         
   0   6   1          2.78          6.36         2.13 o                         
   1   6   1        634.65        613.64        11.04 o                         
   2   6   1        257.43        275.35         2.96 o                         
   3   6   1        469.28        489.16         4.05 o                         
   4   6   1        175.88        178.23         3.21 o                         
   5   6   1         92.83         90.58         2.72 o                         
   6   6   1        658.56        672.08         6.07 o                         
   7   6   1        538.27        548.87         5.79 o                         
   8   6   1          1.27          1.18         2.20 o                         
   9   6   1        201.80        196.17         3.49 o                         
  10   6   1         60.99         62.85         4.20 o                         
  11   6   1         54.54         46.84         3.87 o                         
  12   6   1          6.46          8.62         4.79 o                         
 -10   7   1          2.20          3.36         4.69 o                         
  -9   7   1          4.74          5.77         4.01 o                         
  -8   7   1         55.12         59.79         3.08 o                         
  -7   7   1        117.14        114.17         3.11 o                         
  -6   7   1        262.24        260.92         3.73 o                         
  -5   7   1         11.69          9.75         2.76 o                         
  -4   7   1         10.44         11.82         2.58 o                         
  -3   7   1         30.74         26.59         2.20 o                         
  -2   7   1        412.95        422.80         3.63 o                         
  -1   7   1        140.59        124.78         2.86 o                         
   0   7   1         95.81         88.34         2.69 o                         
   1   7   1         91.24         84.62         4.60 o                         
   2   7   1         63.43         77.66         2.50 o                         
   3   7   1         13.30         11.53         2.42 o                         
   4   7   1        342.05        369.00         7.68 o                         
   5   7   1          0.41          2.93         2.10 o                         
   6   7   1          1.42          0.51         2.68 o                         
   7   7   1          4.79         -0.20         2.55 o                         
   8   7   1        156.11        167.39        15.57 o                         
   9   7   1         32.13         31.03         4.16 o                         
  10   7   1         70.77         65.97        10.88 o                         
  -8   8   1         18.35         16.06         3.80 o                         
  -7   8   1        304.14        283.27         4.76 o                         
  -6   8   1         11.79         16.20         3.35 o                         
  -5   8   1         34.72         38.12         3.58 o                         
  -4   8   1         35.49         33.32         3.50 o                         
  -3   8   1        198.45        202.62         3.65 o                         
  -2   8   1          3.10          3.03         1.96 o                         
  -1   8   1        175.82        158.61         5.03 o                         
   0   8   1          6.33          4.61         2.45 o                         
   1   8   1         61.84         57.09         2.66 o                         
   2   8   1          1.85          0.89         2.16 o                         
   3   8   1        462.54        458.48         5.32 o                         
   4   8   1          2.39          2.59         2.39 o                         
   5   8   1         21.65         22.76         2.90 o                         
   6   8   1          2.16          1.95         3.55 o                         
   7   8   1        185.81        161.09         4.38 o                         
   8   8   1         52.25         46.16         6.15 o                         
  -5   9   1         47.23         40.22         3.29 o                         
  -4   9   1         35.82         27.10         3.20 o                         
  -3   9   1         53.17         44.25         3.36 o                         
  -2   9   1        186.29        180.43         8.38 o                         
  -1   9   1         26.69         22.25         3.37 o                         
   0   9   1         60.49         63.89         3.32 o                         
   1   9   1         14.96         16.90         3.34 o                         
   2   9   1        139.52        130.55         3.44 o                         
   3   9   1         12.33          8.94         3.43 o                         
   4   9   1         73.20         67.98         5.76 o                         
   5   9   1         30.73         25.60         3.03 o                         
 -16   0   2         54.43         29.29         5.47 o                         
 -14   0   2        244.03        240.29         4.92 o                         
 -12   0   2         27.52         31.86         3.58 o                         
 -10   0   2        982.18        991.86        27.58 o                         
  -8   0   2       1797.35       1868.89        25.50 o                         
  -6   0   2       1892.07       1846.38        48.07 o                         
  -4   0   2       7750.58       7962.56        27.67 o                         
  -2   0   2         93.52         81.13         3.64 o                         
   0   0   2       2869.98       2375.57        52.19 o                         
   2   0   2        126.00         83.48         5.04 o                         
   4   0   2          4.30          3.42         4.20 o                         
   6   0   2       2856.98       2655.33        13.59 o                         
   8   0   2        161.07        148.67         5.10 o                         
  10   0   2        169.30        174.55         5.09 o                         
  12   0   2        232.79        232.10        17.40 o                         
  14   0   2         47.46         52.90         4.00 o                         
 -15   1   2         69.75         72.63         4.34 o                         
 -14   1   2         58.44         58.70         2.63 o                         
 -13   1   2         40.76         46.17         2.64 o                         
 -12   1   2        626.60        672.87         4.25 o                         
 -11   1   2         10.03          9.54         2.30 o                         
 -10   1   2       1566.08       1670.42        24.31 o                         
  -9   1   2        988.23        987.39        11.79 o                         
  -8   1   2        209.20        184.95         2.94 o                         
  -7   1   2        206.68        219.58         4.46 o                         
  -6   1   2         99.11         83.53         2.90 o                         
  -5   1   2       5359.32       5500.56        63.20 o                         
  -4   1   2        123.06        101.41         2.55 o                         
  -3   1   2      10743.32      11538.43        81.65 o                         
  -2   1   2       8853.82      10008.13        84.93 o                         
  -1   1   2        550.70        400.64         4.92 o                         
   0   1   2        940.42        777.44         6.79 o                         
   1   1   2       1082.16        926.31        14.42 o                         
   3   1   2       1475.54       1418.93        48.69 o                         
   4   1   2       1245.41       1103.46        15.80 o                         
   5   1   2        137.06        113.38         3.25 o                         
   6   1   2        530.95        474.95         5.61 o                         
   7   1   2        583.33        454.80         8.38 o                         
   8   1   2         66.36         51.91         3.84 o                         
   9   1   2          9.89         13.53         2.69 o                         
  10   1   2        783.21        794.37         5.39 o                         
  11   1   2        703.15        722.23        10.23 o                         
  12   1   2        212.23        224.64         5.94 o                         
  13   1   2        357.97        362.98         8.57 o                         
  14   1   2         10.34          9.40         2.79 o                         
  15   1   2         74.31         65.08         3.28 o                         
 -15   2   2         13.73          8.35         2.89 o                         
 -14   2   2        220.40        242.64         6.80 o                         
 -13   2   2         74.27         72.94         2.64 o                         
 -12   2   2        230.72        239.49         4.17 o                         
 -11   2   2        436.58        453.56         4.50 o                         
 -10   2   2         77.38         85.27         2.66 o                         
  -9   2   2         38.85         91.08        29.04 o                         
  -8   2   2        997.28       1054.19        11.77 o                         
  -7   2   2        150.56        140.74         3.27 o                         
  -6   2   2         13.83         28.07         2.41 o                         
  -5   2   2          0.17          4.55         2.33 o                         
  -4   2   2       5255.01       5579.28       110.13 o                         
  -3   2   2       1630.53       1625.44        44.04 o                         
  -2   2   2        304.87        241.58         3.52 o                         
  -1   2   2        327.91        286.35         3.99 o                         
   0   2   2       1065.16        906.23        18.38 o                         
   1   2   2        769.05        683.46         7.37 o                         
   2   2   2       3235.23       2882.52        29.02 o                         
   3   2   2       1882.39       1646.64        13.50 o                         
   4   2   2        196.54        160.84         9.71 o                         
   5   2   2        689.36        613.13         8.02 o                         
   6   2   2       1809.80       1779.73        42.36 o                         
   7   2   2          3.99          0.08         2.29 o                         
   8   2   2         91.16         78.60         2.61 o                         
   9   2   2         15.57         16.05         2.44 o                         
  10   2   2        909.71        956.11        33.71 o                         
  11   2   2          8.05          9.84         2.43 o                         
  12   2   2        419.32        454.06        10.55 o                         
  13   2   2         61.34         57.31         2.56 o                         
  14   2   2        144.83        141.26         5.30 o                         
  15   2   2         28.70         28.03         3.16 o                         
 -15   3   2         26.54         17.79         3.59 o                         
 -14   3   2          1.57          5.15         3.36 o                         
 -13   3   2        601.03        642.97        14.19 o                         
 -12   3   2         35.20         25.76         2.63 o                         
 -11   3   2        938.59       1039.57        20.87 o                         
 -10   3   2        789.20        776.35         6.26 o                         
  -9   3   2        247.19        251.48         3.76 o                         
  -8   3   2         35.34         45.27         2.73 o                         
  -7   3   2       1931.34       1922.23        10.24 o                         
  -6   3   2        296.83        283.88         6.31 o                         
  -5   3   2        130.14        114.01         3.08 o                         
  -4   3   2         44.11         38.79         3.34 o                         
  -3   3   2          2.00          2.75         2.40 o                         
  -2   3   2        122.73        139.11         8.78 o                         
  -1   3   2       2483.55       2256.05        14.72 o                         
   0   3   2       1214.35       1082.38         7.61 o                         
   1   3   2       1506.74       1649.65        73.87 o                         
   2   3   2       3512.20       3597.62        41.30 o                         
   3   3   2       5961.20       5984.13        46.60 o                         
   4   3   2        549.56        585.24        10.51 o                         
   5   3   2       4395.56       4686.47        92.73 o                         
   6   3   2        738.89        694.77         9.11 o                         
   7   3   2        712.47        777.83         5.70 o                         
   8   3   2        105.49        114.41         2.53 o                         
   9   3   2       3321.80       3595.46        54.97 o                         
  10   3   2         68.78         76.18         2.62 o                         
  11   3   2        237.63        230.20        11.24 o                         
  12   3   2        195.96        182.41         3.63 o                         
  13   3   2         71.99         74.15         2.71 o                         
  14   3   2         53.01         47.49         4.45 o                         
 -14   4   2          1.98         -0.86         3.70 o                         
 -13   4   2         11.13          3.58         4.04 o                         
 -12   4   2        527.02        531.80        13.56 o                         
 -11   4   2         58.24         63.80         2.82 o                         
 -10   4   2        306.95        302.66         5.69 o                         
  -9   4   2         85.24         87.96         3.81 o                         
  -8   4   2        575.33        648.42        11.96 o                         
  -7   4   2         95.49         92.26         2.92 o                         
  -6   4   2        935.38        966.63        24.33 o                         
  -5   4   2         46.35         47.72         3.69 o                         
  -4   4   2         50.78         47.05         3.04 o                         
  -3   4   2         71.60         67.83         2.75 o                         
  -2   4   2       3666.00       3738.14        38.24 o                         
  -1   4   2          2.57          3.64         1.83 o                         
   0   4   2       1563.50       1460.00        14.17 o                         
   1   4   2          0.26          0.65         1.73 o                         
   2   4   2        108.05        113.95         2.45 o                         
   3   4   2         57.85         41.06         1.98 o                         
   4   4   2       3633.77       3801.76        24.71 o                         
   5   4   2          0.01          3.19         2.36 o                         
   6   4   2        366.35        383.60         6.21 o                         
   7   4   2        250.73        271.87         6.54 o                         
   8   4   2        660.08        689.96         6.72 o                         
   9   4   2          7.55          5.03         2.07 o                         
  10   4   2        879.10        931.20        10.43 o                         
  11   4   2         85.22         88.88         3.62 o                         
  12   4   2         15.73         13.99         2.49 o                         
  13   4   2          6.39         10.62         2.79 o                         
  14   4   2        296.55        286.03         6.36 o                         
 -13   5   2         68.59         66.76         3.81 o                         
 -12   5   2         10.89         18.52        10.49 o                         
 -11   5   2        315.66        306.71        16.21 o                         
 -10   5   2        111.21        116.35         7.07 o                         
  -9   5   2        115.48        123.87         3.75 o                         
  -8   5   2          3.74          2.35         2.50 o                         
  -7   5   2        421.22        453.40        13.21 o                         
  -6   5   2        180.98        201.27         8.50 o                         
  -5   5   2          2.48          5.15         2.41 o                         
  -4   5   2         89.07         96.82         2.85 o                         
  -3   5   2        202.84        199.79         2.97 o                         
  -2   5   2          5.20         12.91         2.34 o                         
  -1   5   2       1205.97       1202.76        16.05 o                         
   0   5   2        161.95        149.25         2.60 o                         
   1   5   2         71.46         70.72         2.30 o                         
   2   5   2       1728.82       1827.39        21.44 o                         
   3   5   2        953.89        971.04        15.36 o                         
   4   5   2        212.52        223.44         2.97 o                         
   5   5   2        207.83        226.60         4.34 o                         
   6   5   2        243.62        257.04         2.85 o                         
   7   5   2         90.07        102.63         2.55 o                         
   8   5   2          1.67          2.65         2.14 o                         
   9   5   2         71.86         78.57         2.82 o                         
  10   5   2        101.98        106.12         3.04 o                         
  11   5   2         39.23         33.10         2.57 o                         
  12   5   2          2.37          3.75         3.66 o                         
  13   5   2         39.26         40.97         3.44 o                         
 -12   6   2         27.52         20.48         4.88 o                         
 -11   6   2          3.16          0.93         3.34 o                         
 -10   6   2        100.92         98.88         3.46 o                         
  -9   6   2         20.28         25.02         2.59 o                         
  -8   6   2        134.79        138.87         5.81 o                         
  -7   6   2          0.20          0.20         2.78 o                         
  -6   6   2        821.43        847.14        10.60 o                         
  -5   6   2          0.82          0.80         2.30 o                         
  -4   6   2          5.24          7.16         2.10 o                         
  -3   6   2         13.04         15.74         2.48 o                         
  -2   6   2         35.59         44.37         2.26 o                         
  -1   6   2        117.03        118.21         2.20 o                         
   0   6   2        227.52        230.53         4.19 o                         
   1   6   2          2.01          1.87         1.85 o                         
   2   6   2        753.58        777.33        10.37 o                         
   3   6   2        521.51        522.98         7.30 o                         
   4   6   2         32.67         40.16         2.22 o                         
   5   6   2         67.53         80.65         2.52 o                         
   6   6   2          1.55          2.35         2.23 o                         
   7   6   2          3.26          4.49         2.06 o                         
   8   6   2        498.34        513.31         6.46 o                         
   9   6   2         96.62        103.91         2.91 o                         
  10   6   2         20.30         22.75         3.79 o                         
  11   6   2         35.29         29.53         4.81 o                         
  12   6   2         20.08         18.11         5.37 o                         
 -10   7   2         19.89         14.50         4.77 o                         
  -9   7   2        176.64        195.80         9.05 o                         
  -8   7   2          3.53         -0.03         2.73 o                         
  -7   7   2         21.60         18.11         2.85 o                         
  -6   7   2          9.92         12.06         2.82 o                         
  -5   7   2        602.29        633.24        10.17 o                         
  -4   7   2         15.53         13.03         2.40 o                         
  -3   7   2        309.90        317.46         3.43 o                         
  -2   7   2         26.65         28.02         2.31 o                         
  -1   7   2         18.28         27.90         2.30 o                         
   0   7   2          8.87         14.85         2.10 o                         
   1   7   2       1368.17       1389.30        23.43 o                         
   2   7   2         16.31         13.13         2.13 o                         
   3   7   2         43.01         46.51         2.14 o                         
   4   7   2         36.71         40.68         2.40 o                         
   5   7   2         37.22         41.15         2.18 o                         
   6   7   2         85.13         88.05         2.59 o                         
   7   7   2        269.04        290.01         3.58 o                         
   8   7   2         29.05         28.86         3.11 o                         
   9   7   2          1.08          0.24         3.10 o                         
  10   7   2         18.70         13.78         4.24 o                         
  -8   8   2          0.81          0.08         3.33 o                         
  -7   8   2         89.82         79.70         4.11 o                         
  -6   8   2         66.65         70.94         3.57 o                         
  -5   8   2         45.95         56.56         3.79 o                         
  -4   8   2        117.65        114.29         3.08 o                         
  -3   8   2         82.00         80.22         2.70 o                         
  -2   8   2        112.90        102.33         3.90 o                         
  -1   8   2          0.08         -1.69         2.04 o                         
   0   8   2        364.74        382.22         6.83 o                         
   1   8   2          4.45          5.12         2.30 o                         
   2   8   2        354.96        362.51        10.68 o                         
   3   8   2        130.23        130.11         2.67 o                         
   4   8   2        137.87        122.31         2.89 o                         
   5   8   2         30.69         35.75         2.83 o                         
   6   8   2        105.54        111.90         3.10 o                         
   7   8   2         38.51         47.20         6.15 o                         
   8   8   2         32.29         28.97         6.25 o                         
  -5   9   2         36.15         26.36         4.62 o                         
  -4   9   2          2.22          3.61         3.01 o                         
  -3   9   2        144.58        139.21         3.90 o                         
  -2   9   2         10.54          8.94         3.30 o                         
  -1   9   2         23.04         19.78         2.92 o                         
   0   9   2         35.46         41.10         3.11 o                         
   1   9   2        187.35        183.44         4.80 o                         
   2   9   2         32.69         31.67         3.24 o                         
   3   9   2         32.11         29.87         4.03 o                         
   4   9   2          0.63          0.32         3.42 o                         
   5   9   2         44.89         40.36         4.98 o                         
 -15   0   3        249.05        229.31         6.19 o                         
 -13   0   3        875.09        946.77        11.28 o                         
 -11   0   3       1358.56       1467.45        26.66 o                         
  -9   0   3         73.52         74.32         3.93 o                         
  -7   0   3        253.15        173.38         4.45 o                         
  -5   0   3        659.37        651.73        12.82 o                         
  -3   0   3       1073.61        973.70         9.94 o                         
   1   0   3       7420.81       7326.45       201.33 o                         
   3   0   3        729.90        694.69        18.68 o                         
   5   0   3       2006.39       1780.63        11.39 o                         
   7   0   3        464.06        521.74         6.65 o                         
   9   0   3       1046.12       1106.07         8.58 o                         
  11   0   3          3.04          0.64         3.35 o                         
  13   0   3        233.22        213.70         5.99 o                         
  15   0   3       1413.32       1418.16       120.62 o                         
 -15   1   3          1.80         -0.04         3.35 o                         
 -14   1   3         50.41         49.16         2.76 o                         
 -13   1   3        108.94        108.36         2.59 o                         
 -12   1   3        901.97        985.01         7.68 o                         
 -11   1   3        310.94        320.53         3.80 o                         
 -10   1   3       1037.88       1101.07        11.36 o                         
  -9   1   3        244.63        218.04         4.39 o                         
  -8   1   3        505.88        503.36         6.16 o                         
  -7   1   3        215.10        210.25         3.18 o                         
  -6   1   3       1616.19       1570.84        16.91 o                         
  -5   1   3       4835.04       5268.10        92.24 o                         
  -4   1   3        199.67        150.85         3.00 o                         
  -3   1   3       2001.28       1909.83        19.13 o                         
  -2   1   3       4036.36       3607.42        26.36 o                         
  -1   1   3         12.43          8.27         1.94 o                         
   0   1   3       5714.89       5609.36        89.67 o                         
   1   1   3       5641.92       5398.21        46.83 o                         
   2   1   3        105.27         92.37         2.72 o                         
   3   1   3        405.65        382.47         7.74 o                         
   4   1   3       3116.92       2886.48        31.56 o                         
   5   1   3       2616.19       2699.60        39.30 o                         
   6   1   3        833.29        761.74        13.56 o                         
   7   1   3        116.88        136.98         2.76 o                         
   8   1   3        534.35        542.57        10.04 o                         
   9   1   3        493.85        457.32         7.89 o                         
  10   1   3        686.04        697.64         9.85 o                         
  11   1   3         31.63         31.93         2.08 o                         
  12   1   3         48.25         44.18         2.26 o                         
  13   1   3         27.39         25.64         2.81 o                         
  14   1   3        458.41        489.67        12.25 o                         
  15   1   3         36.35         31.88         2.86 o                         
 -15   2   3         70.32         65.93         3.21 o                         
 -14   2   3         61.37         61.28         2.89 o                         
 -13   2   3        148.21        147.32         3.30 o                         
 -12   2   3         33.34         31.27         2.64 o                         
 -11   2   3          1.43          5.20         2.28 o                         
 -10   2   3        988.50       1002.13         8.36 o                         
  -9   2   3        638.45        654.91        16.21 o                         
  -8   2   3        208.39        197.58         3.02 o                         
  -7   2   3       1270.56       1299.71        25.70 o                         
  -6   2   3         76.47         73.46         2.72 o                         
  -5   2   3        232.07        166.38         3.00 o                         
  -4   2   3       3170.52       3254.00        35.80 o                         
  -3   2   3       3805.88       3634.06        41.10 o                         
  -2   2   3        685.00        659.02         4.88 o                         
  -1   2   3         97.63         73.97         2.74 o                         
   0   2   3        679.63        518.32         7.13 o                         
   1   2   3       8478.20       8491.97       134.19 o                         
   2   2   3        339.43        310.50         4.41 o                         
   3   2   3       1959.63       1870.82        15.11 o                         
   4   2   3       2154.37       2437.45        33.46 o                         
   5   2   3        710.05        659.33        10.97 o                         
   6   2   3       4241.99       4490.57        67.75 o                         
   7   2   3       1872.79       1978.98        44.48 o                         
   8   2   3        848.98        881.63        15.25 o                         
   9   2   3         68.78         59.75         2.91 o                         
  10   2   3          1.74          0.74         2.22 o                         
  11   2   3        679.98        711.32         9.64 o                         
  12   2   3         10.25          9.48         2.03 o                         
  13   2   3        457.82        459.31         6.52 o                         
  14   2   3         91.03         91.95         2.83 o                         
  15   2   3         88.85         74.23         3.33 o                         
 -15   3   3          7.86          6.14         3.37 o                         
 -14   3   3        297.92        312.27         6.52 o                         
 -13   3   3         57.46         59.57         2.58 o                         
 -12   3   3          2.21          1.99         2.26 o                         
 -11   3   3        579.77        581.14         7.68 o                         
 -10   3   3         27.93         29.59         2.27 o                         
  -9   3   3         57.32         75.85         5.46 o                         
  -8   3   3        534.96        532.95        16.28 o                         
  -7   3   3         11.09         10.96         2.78 o                         
  -6   3   3        118.90         96.89         3.18 o                         
  -5   3   3        344.51        316.51         5.97 o                         
  -4   3   3       1795.25       1758.68        31.80 o                         
  -3   3   3        252.58        272.84         3.98 o                         
  -2   3   3        115.50        118.82         6.03 o                         
  -1   3   3         45.13         51.56         2.20 o                         
   0   3   3        970.88        823.33         5.44 o                         
   1   3   3         11.15        101.76        30.81 o                         
   2   3   3      10048.47      11013.05       102.11 o                         
   3   3   3          0.56          8.11         2.16 o                         
   4   3   3        393.86        368.20         4.46 o                         
   5   3   3        485.64        494.00         6.05 o                         
   6   3   3        363.44        377.43         6.61 o                         
   7   3   3         49.00         55.03         2.33 o                         
   8   3   3        138.72        130.42         2.96 o                         
   9   3   3          0.55          0.50         2.45 o                         
  10   3   3         89.09         90.29         2.74 o                         
  11   3   3        199.12        191.48         4.00 o                         
  12   3   3        931.86        959.47        12.94 o                         
  13   3   3         70.74         75.23         3.02 o                         
  14   3   3         45.01         43.17         3.03 o                         
 -14   4   3          8.31          7.99         4.16 o                         
 -13   4   3         79.80         88.23         5.70 o                         
 -12   4   3          2.23          3.71         2.86 o                         
 -11   4   3        163.64        152.19         3.69 o                         
 -10   4   3         43.39         42.66         3.19 o                         
  -9   4   3        699.47        723.48         5.44 o                         
  -8   4   3          3.73          0.02         3.45 o                         
  -7   4   3        435.71        454.02         8.00 o                         
  -6   4   3       1091.45       1139.04        31.42 o                         
  -5   4   3        199.02        211.39         3.96 o                         
  -4   4   3        703.78        772.73        15.33 o                         
  -3   4   3       2834.27       2821.75        21.86 o                         
  -2   4   3         78.31         75.20         2.40 o                         
  -1   4   3         34.55         38.67         1.98 o                         
   0   4   3        192.32        194.87         2.72 o                         
   1   4   3         65.39         36.38         2.21 o                         
   2   4   3         10.95         14.70         1.82 o                         
   3   4   3       1304.65       1305.84        20.56 o                         
   4   4   3        605.65        645.36         4.26 o                         
   5   4   3        200.17        210.38         2.86 o                         
   6   4   3        226.65        258.28        29.11 o                         
   7   4   3       1340.08       1431.98        13.01 o                         
   8   4   3         23.84         21.37         2.98 o                         
   9   4   3         40.35         46.74         2.24 o                         
  10   4   3          1.25          2.07         2.02 o                         
  11   4   3        262.04        271.09         6.04 o                         
  12   4   3         26.68         23.45         2.21 o                         
  13   4   3        380.60        395.00        14.60 o                         
  14   4   3          7.73          3.12         3.59 o                         
 -13   5   3         81.03         67.78         4.15 o                         
 -12   5   3         69.95         70.54         6.01 o                         
 -11   5   3         72.81         57.87         3.20 o                         
 -10   5   3        445.76        443.77         6.98 o                         
  -9   5   3         19.79         26.25         5.41 o                         
  -8   5   3        736.05        834.27        27.23 o                         
  -7   5   3        207.88        216.68         4.15 o                         
  -6   5   3         58.57         68.11         3.70 o                         
  -5   5   3       4380.44       4652.88        67.72 o                         
  -4   5   3       3384.90       3676.10        36.18 o                         
  -3   5   3          0.06          0.20         2.32 o                         
  -2   5   3        970.19       1005.27        13.84 o                         
  -1   5   3          4.51          6.74         2.06 o                         
   0   5   3        172.80        158.27         2.60 o                         
   1   5   3        127.19         99.75         2.23 o                         
   2   5   3        175.01        179.36         2.68 o                         
   3   5   3        129.29        143.90         2.74 o                         
   4   5   3          3.35          1.08         2.23 o                         
   5   5   3        860.51        936.51         8.99 o                         
   6   5   3       1030.55       1071.48        19.85 o                         
   7   5   3        320.05        339.87         7.26 o                         
   8   5   3        128.06        140.86         3.65 o                         
   9   5   3         21.50         18.38         2.38 o                         
  10   5   3        264.26        286.54         8.43 o                         
  11   5   3        333.46        341.15        11.88 o                         
  12   5   3        326.07        301.52         5.86 o                         
  13   5   3          4.93          4.38         3.05 o                         
 -12   6   3         10.30          6.49         3.37 o                         
 -11   6   3        246.12        253.25         6.21 o                         
 -10   6   3         19.50         28.84         3.87 o                         
  -9   6   3        172.71        160.59         3.77 o                         
  -8   6   3         46.25         52.16         3.28 o                         
  -7   6   3        181.27        198.12         5.01 o                         
  -6   6   3        167.72        179.03         9.53 o                         
  -5   6   3       1160.06       1254.27        34.04 o                         
  -4   6   3         84.95         84.36         2.79 o                         
  -3   6   3         35.67         41.82         2.35 o                         
  -2   6   3        598.47        619.68        10.11 o                         
  -1   6   3        386.47        440.52         4.19 o                         
   0   6   3         25.75         23.39         2.07 o                         
   1   6   3        340.08        318.12         6.23 o                         
   2   6   3          0.05          0.00         1.86 o                         
   3   6   3        145.79        157.58         2.73 o                         
   4   6   3        177.99        176.33         2.61 o                         
   5   6   3        488.87        480.30         5.20 o                         
   6   6   3          4.75          6.51         2.10 o                         
   7   6   3         58.77         51.01         2.43 o                         
   8   6   3        178.08        174.79         2.77 o                         
   9   6   3        411.87        440.94        12.68 o                         
  10   6   3         51.74         44.86         3.21 o                         
  11   6   3         74.96         83.03         3.31 o                         
  12   6   3          4.68          4.96         3.04 o                         
 -10   7   3         61.90         48.69         3.85 o                         
  -9   7   3        134.72        142.39        17.53 o                         
  -8   7   3        109.49        120.16         6.99 o                         
  -7   7   3         11.80          9.62         3.78 o                         
  -6   7   3        865.65        872.76        14.13 o                         
  -5   7   3        134.10        132.19         3.76 o                         
  -4   7   3         30.78         32.85         2.39 o                         
  -3   7   3        154.64        159.46         3.65 o                         
  -2   7   3         69.90         71.72         2.24 o                         
  -1   7   3         56.05         61.82         2.11 o                         
   0   7   3         84.62         97.40         2.54 o                         
   1   7   3          8.86         13.81         2.30 o                         
   2   7   3         62.18         52.07         2.40 o                         
   3   7   3        300.16        267.82         4.25 o                         
   4   7   3        778.14        802.26         7.99 o                         
   5   7   3          3.31          1.89         2.25 o                         
   6   7   3         61.90         64.48         2.24 o                         
   7   7   3         20.76         22.80         2.57 o                         
   8   7   3        152.52        147.23         3.58 o                         
   9   7   3         31.88         31.79         3.50 o                         
  10   7   3        109.50        106.81         4.45 o                         
  -8   8   3          0.10          0.38         4.73 o                         
  -7   8   3        190.27        210.08        11.62 o                         
  -6   8   3         61.56         64.74         3.89 o                         
  -5   8   3        258.91        265.88         5.01 o                         
  -4   8   3          2.61          2.35         2.64 o                         
  -3   8   3         37.31         38.90         2.75 o                         
  -2   8   3          4.25          5.89         2.49 o                         
  -1   8   3        474.42        467.53        13.99 o                         
   0   8   3          8.89          4.70         2.15 o                         
   1   8   3          0.59         -0.40         2.33 o                         
   2   8   3         59.88         52.10         2.50 o                         
   3   8   3        253.72        240.17         5.49 o                         
   4   8   3         23.47         22.13         2.46 o                         
   5   8   3        241.27        262.12         4.63 o                         
   6   8   3         12.92         14.42         3.18 o                         
   7   8   3          0.58         -0.86         3.31 o                         
   8   8   3         10.16          8.53         3.64 o                         
  -5   9   3         84.71         69.29        10.74 o                         
  -4   9   3          0.62          3.20         3.32 o                         
  -3   9   3         28.63         26.40         3.02 o                         
  -2   9   3         46.11         46.21         3.06 o                         
  -1   9   3         37.23         30.89         3.22 o                         
   0   9   3         45.63         45.73         3.46 o                         
   1   9   3         31.23         30.90         2.72 o                         
   2   9   3        205.19        230.83         5.90 o                         
   3   9   3         63.85         48.89         3.23 o                         
   4   9   3        147.39        131.74         7.67 o                         
 -14   0   4        107.63         90.55         3.43 o                         
 -12   0   4       2580.60       2841.97        89.32 o                         
 -10   0   4          9.69         10.92         3.48 o                         
  -8   0   4       7745.06       8957.82       151.74 o                         
  -6   0   4        570.08        683.80        21.97 o                         
  -4   0   4       2022.02       1711.27        25.93 o                         
  -2   0   4       5960.04       6229.38        25.55 o                         
   0   0   4       8806.86       8890.37       197.36 o                         
   4   0   4       2384.72       2544.37        54.79 o                         
   6   0   4          7.97          6.99         4.00 o                         
   8   0   4       6430.11       7065.59       357.32 o                         
  10   0   4        443.68        451.26         5.38 o                         
  12   0   4        677.74        735.90        21.74 o                         
  14   0   4          1.48         -2.18         4.58 o                         
 -15   1   4        146.63        148.31         5.57 o                         
 -14   1   4         36.95         35.42         3.18 o                         
 -13   1   4        737.42        792.43        16.97 o                         
 -12   1   4        340.47        360.46         6.50 o                         
 -11   1   4        315.82        334.59         3.36 o                         
 -10   1   4          3.66          5.40         2.47 o                         
  -9   1   4       1716.76       1779.67        20.97 o                         
  -8   1   4          9.91         11.08         2.57 o                         
  -7   1   4       1342.91       1500.55        20.13 o                         
  -6   1   4          0.29          3.59         2.22 o                         
  -5   1   4        203.66        161.94         2.69 o                         
  -4   1   4       3658.06       4062.78        29.34 o                         
  -3   1   4       2745.18       2292.38        18.18 o                         
  -2   1   4       7920.00       8041.21       116.02 o                         
  -1   1   4        105.15        112.21         2.93 o                         
   0   1   4       5135.29       4975.94        59.75 o                         
   1   1   4       5486.97       5301.54        85.15 o                         
   2   1   4       1502.52       1474.58         8.83 o                         
   3   1   4        947.04        836.03        13.67 o                         
   4   1   4       1957.43       1884.15        23.40 o                         
   5   1   4         83.82         63.92         2.87 o                         
   6   1   4          3.12          8.41         2.22 o                         
   7   1   4       1868.78       1902.37        47.52 o                         
   8   1   4         30.13         33.91         2.21 o                         
   9   1   4        845.56        858.57        11.02 o                         
  10   1   4          4.11          6.27         2.23 o                         
  11   1   4        193.20        204.58         4.27 o                         
  12   1   4          3.17          6.63         2.20 o                         
  13   1   4         93.90         94.44         3.30 o                         
  14   1   4         40.18         43.83         3.15 o                         
  15   1   4         94.96         91.10         5.77 o                         
 -15   2   4        112.91        106.58         4.99 o                         
 -14   2   4        202.39        211.04         4.67 o                         
 -13   2   4         21.54         22.68         2.41 o                         
 -12   2   4        144.93        143.76         2.88 o                         
 -11   2   4          0.48          1.71         2.27 o                         
 -10   2   4        256.61        273.77         3.62 o                         
  -9   2   4        570.04        612.75         8.32 o                         
  -8   2   4        979.84       1028.77        16.50 o                         
  -7   2   4        197.27        180.05         3.51 o                         
  -6   2   4        807.35        736.78         9.20 o                         
  -5   2   4          3.83          7.07         2.06 o                         
  -4   2   4        853.53        730.27         8.89 o                         
  -3   2   4       1969.26       1834.81        10.95 o                         
  -2   2   4         64.80         37.66         2.11 o                         
  -1   2   4       3116.01       2741.38        24.99 o                         
   0   2   4       1103.19        929.64        11.70 o                         
   1   2   4       4771.97       4663.60        70.06 o                         
   2   2   4       3185.84       3056.14        26.60 o                         
   3   2   4         38.64         41.30         2.14 o                         
   4   2   4       1832.28       1786.62        19.40 o                         
   5   2   4        206.86        235.44         3.37 o                         
   6   2   4       3132.85       3137.14        25.03 o                         
   7   2   4        833.44        827.62        15.11 o                         
   8   2   4         36.83         35.68         2.13 o                         
   9   2   4        108.29        105.61         2.92 o                         
  10   2   4        107.74        113.04         2.53 o                         
  11   2   4        217.99        235.80         4.14 o                         
  12   2   4        155.60        163.50         7.56 o                         
  13   2   4          0.09          0.26         1.93 o                         
  14   2   4         16.01         15.76         3.07 o                         
  15   2   4         51.01         31.55         2.63 o                         
 -15   3   4        125.05        103.11         5.36 o                         
 -14   3   4        168.72        173.41         4.31 o                         
 -13   3   4          4.28          2.21         2.94 o                         
 -12   3   4          0.02         -0.23         2.22 o                         
 -11   3   4        158.86        167.17         4.09 o                         
 -10   3   4          0.87          3.84         2.64 o                         
  -9   3   4         27.12         23.83         3.39 o                         
  -8   3   4          7.58          8.35         2.77 o                         
  -7   3   4        571.63        556.32        21.60 o                         
  -6   3   4        308.47        387.73         7.88 o                         
  -5   3   4       2549.99       2536.84        13.63 o                         
  -4   3   4       2401.88       2441.98        41.38 o                         
  -3   3   4         52.81         47.01         2.14 o                         
  -2   3   4         28.68         19.66         2.09 o                         
  -1   3   4       1855.98       1744.25        18.38 o                         
   0   3   4          0.12          1.53         2.37 o                         
   1   3   4       1067.64        942.68         5.83 o                         
   2   3   4        110.33        121.02         3.00 o                         
   3   3   4       1280.77       1225.15        12.99 o                         
   4   3   4          9.16          6.49         1.75 o                         
   5   3   4       4181.09       4543.04        41.24 o                         
   6   3   4        632.80        625.66        14.55 o                         
   7   3   4          2.40          2.46         2.05 o                         
   8   3   4        226.15        221.82         3.44 o                         
   9   3   4         32.92         35.93         2.49 o                         
  10   3   4          0.20          0.26         2.33 o                         
  11   3   4        339.62        363.05         3.95 o                         
  12   3   4         70.17         76.48         3.78 o                         
  13   3   4         20.16         23.19         3.22 o                         
  14   3   4          0.59         -3.16         3.30 o                         
 -14   4   4         14.48          5.08         3.74 o                         
 -13   4   4         88.60         96.66         4.06 o                         
 -12   4   4        104.24        127.55        11.62 o                         
 -11   4   4          4.61          7.54         2.68 o                         
 -10   4   4        747.65        711.03        24.29 o                         
  -9   4   4        231.63        257.73         6.92 o                         
  -8   4   4        255.26        233.13         5.82 o                         
  -7   4   4        566.65        567.44        12.51 o                         
  -6   4   4        419.80        465.90        14.74 o                         
  -5   4   4         24.97         39.69         4.26 o                         
  -4   4   4        196.51        204.26         3.02 o                         
  -3   4   4        219.14        241.40         4.10 o                         
  -2   4   4       1252.55       1213.02        10.83 o                         
  -1   4   4         50.34         42.53         2.16 o                         
   0   4   4       4407.71       4650.69        52.45 o                         
   1   4   4        250.78        236.32         4.04 o                         
   2   4   4        137.56        162.27         3.81 o                         
   3   4   4         49.04         46.29         2.45 o                         
   4   4   4       3046.25       3312.64        45.42 o                         
   5   4   4        215.86        228.35        11.12 o                         
   6   4   4        673.94        700.00        14.33 o                         
   7   4   4        789.53        861.45        13.61 o                         
   8   4   4         99.86        111.63         4.26 o                         
   9   4   4        156.48        134.73         2.91 o                         
  10   4   4        372.39        394.12         7.51 o                         
  11   4   4        138.58        137.30         3.23 o                         
  12   4   4          0.65          2.50         3.12 o                         
  13   4   4         24.96         27.59         2.85 o                         
 -13   5   4         98.33         84.06         8.52 o                         
 -12   5   4         82.80         92.64         4.37 o                         
 -11   5   4        786.57        727.44        10.84 o                         
 -10   5   4         25.41         25.99         3.77 o                         
  -9   5   4        653.65        741.55        19.55 o                         
  -8   5   4         80.44         82.59        10.45 o                         
  -7   5   4        114.11        115.45         3.35 o                         
  -6   5   4        148.34        159.64         3.99 o                         
  -5   5   4         31.15         32.42         3.24 o                         
  -4   5   4        241.25        231.26         5.35 o                         
  -3   5   4        986.00        991.32         8.04 o                         
  -2   5   4         25.45         26.21         2.11 o                         
  -1   5   4        968.98       1009.66        19.52 o                         
   0   5   4         56.85         62.02         2.33 o                         
   1   5   4        215.28        212.92         4.84 o                         
   2   5   4        349.43        400.34         7.97 o                         
   3   5   4         43.32         52.05         1.89 o                         
   4   5   4        310.69        340.37         3.20 o                         
   5   5   4        460.37        432.92         4.73 o                         
   6   5   4        149.19        131.52         2.45 o                         
   7   5   4        671.54        697.37        12.63 o                         
   8   5   4        653.21        639.11         8.64 o                         
   9   5   4        120.08        123.24         4.03 o                         
  10   5   4         57.05         62.78         2.29 o                         
  11   5   4        150.40        148.32         6.93 o                         
  12   5   4        124.90        138.90         4.63 o                         
  13   5   4         31.72         22.26         4.31 o                         
 -12   6   4         59.11         39.25         4.10 o                         
 -11   6   4          0.65         -1.08         3.34 o                         
 -10   6   4        191.69        189.60         4.03 o                         
  -9   6   4         85.89         83.70         3.51 o                         
  -8   6   4        273.57        262.26         3.74 o                         
  -7   6   4        320.62        319.83        12.32 o                         
  -6   6   4        225.55        224.51         5.70 o                         
  -5   6   4          8.72         11.34         2.72 o                         
  -4   6   4       1135.04       1256.45        17.40 o                         
  -3   6   4         20.20         21.29         2.39 o                         
  -2   6   4        579.26        610.87        13.30 o                         
  -1   6   4        516.02        537.53         8.77 o                         
   0   6   4        395.80        417.70         5.90 o                         
   1   6   4         85.57         77.70         2.34 o                         
   2   6   4        345.33        361.53         7.21 o                         
   3   6   4        235.97        218.79         2.93 o                         
   4   6   4          1.89          1.89         2.20 o                         
   5   6   4        148.46        151.11         3.13 o                         
   6   6   4         21.47         19.88         1.92 o                         
   7   6   4        135.44        125.95         4.46 o                         
   8   6   4        378.01        412.76         9.71 o                         
   9   6   4        352.41        333.46         7.67 o                         
  10   6   4        186.28        183.00         3.92 o                         
  11   6   4         27.62         34.60         3.36 o                         
 -10   7   4         15.45         16.32         4.59 o                         
  -9   7   4         71.61         71.82         4.05 o                         
  -8   7   4         57.28         73.40         6.47 o                         
  -7   7   4        307.96        306.63         5.58 o                         
  -6   7   4          2.47          4.66         3.52 o                         
  -5   7   4        145.07        142.58         3.24 o                         
  -4   7   4        355.49        378.23         5.93 o                         
  -3   7   4        617.87        655.87         9.62 o                         
  -2   7   4          6.93         51.05        21.00 o                         
  -1   7   4        217.32        228.11         2.78 o                         
   0   7   4        134.43        135.18         2.47 o                         
   1   7   4         95.08        102.04         2.58 o                         
   2   7   4        128.97        136.00         2.68 o                         
   3   7   4        416.04        464.53         6.43 o                         
   4   7   4          1.84          6.04         1.91 o                         
   5   7   4         16.82         11.96         2.04 o                         
   6   7   4         40.70         35.96         2.19 o                         
   7   7   4        196.83        196.43         4.32 o                         
   8   7   4        157.32        147.25         3.70 o                         
   9   7   4        189.09        184.13         5.62 o                         
  10   7   4         15.62         13.93         3.76 o                         
  -8   8   4        192.84        147.68         9.60 o                         
  -7   8   4         13.54          9.15         5.12 o                         
  -6   8   4        245.65        253.75         9.86 o                         
  -5   8   4          0.00         -4.56         4.56 o                         
  -4   8   4        121.01        137.04         3.86 o                         
  -3   8   4         31.56         28.97         2.63 o                         
  -2   8   4         94.81         89.66         2.93 o                         
  -1   8   4         47.87         41.30         2.57 o                         
   0   8   4          0.65          1.06         2.33 o                         
   1   8   4          7.89          5.04         2.08 o                         
   2   8   4         98.40        108.05         3.22 o                         
   3   8   4        156.53        160.99         4.95 o                         
   4   8   4        174.63        194.31         5.47 o                         
   5   8   4          0.45          1.58         2.51 o                         
   6   8   4         15.12         13.34         2.58 o                         
   7   8   4         31.38         28.53         3.30 o                         
   8   8   4        258.03        186.67        19.87 o                         
  -4   9   4         10.32          5.02         3.17 o                         
  -3   9   4         64.81         42.24         3.76 o                         
  -2   9   4         17.29         12.67         2.93 o                         
  -1   9   4         65.51         65.23         4.11 o                         
   0   9   4          0.00          1.65         3.30 o                         
   1   9   4         96.90         94.32         4.13 o                         
   2   9   4         65.40         54.59         3.20 o                         
   3   9   4         60.34         49.87         3.58 o                         
   4   9   4         24.20         12.21         3.44 o                         
 -15   0   5        182.31        187.70        13.47 o                         
 -13   0   5         80.06         94.45         3.69 o                         
 -11   0   5       2701.22       2765.25        22.27 o                         
  -9   0   5        115.58        111.95         6.39 o                         
  -7   0   5        703.05        668.56         9.65 o                         
  -5   0   5       3759.36       3492.90        48.34 o                         
  -3   0   5        536.45        496.35        11.90 o                         
  -1   0   5          2.82         -0.76         2.87 o                         
   1   0   5        703.16        523.16         6.59 o                         
   3   0   5       3626.67       3897.33        22.64 o                         
   5   0   5        221.02        169.02         3.62 o                         
   7   0   5         53.76         44.65         4.28 o                         
   9   0   5        658.33        682.08        11.07 o                         
  11   0   5       1000.31       1076.10        10.48 o                         
  13   0   5         50.01         50.45         3.70 o                         
  15   0   5         64.67         53.61         5.04 o                         
 -15   1   5         21.63         24.09         3.44 o                         
 -14   1   5         96.45        101.18         3.62 o                         
 -13   1   5         38.66         40.64         2.69 o                         
 -12   1   5        112.83        122.48         2.92 o                         
 -11   1   5         49.48         44.66         2.20 o                         
 -10   1   5        580.04        563.55         9.83 o                         
  -9   1   5         27.91         24.84         2.36 o                         
  -8   1   5        101.39        114.01         2.93 o                         
  -7   1   5        993.99       1055.86        11.06 o                         
  -6   1   5       1298.59       1258.41        19.43 o                         
  -5   1   5        876.69        927.79        11.87 o                         
  -4   1   5       4096.31       3974.65        44.47 o                         
  -3   1   5       3079.77       3202.40        39.57 o                         
  -2   1   5        115.47         80.67         2.35 o                         
  -1   1   5       6320.31       6090.50        70.85 o                         
   0   1   5       1739.05       1418.75        14.71 o                         
   1   1   5       2619.07       2590.97        61.53 o                         
   2   1   5       1263.15       1013.49         5.19 o                         
   3   1   5        322.49        348.51         5.56 o                         
   4   1   5         10.56          8.65         2.26 o                         
   5   1   5       2082.39       2090.42        21.18 o                         
   6   1   5       1842.49       1766.81        21.82 o                         
   7   1   5          0.10          4.40         2.10 o                         
   8   1   5          3.07          5.26         2.07 o                         
   9   1   5       1270.39       1364.63        26.31 o                         
  10   1   5       1066.16       1124.61        13.97 o                         
  11   1   5          1.20          3.19         2.14 o                         
  12   1   5        337.76        329.85         5.72 o                         
  13   1   5         34.26         29.63         2.49 o                         
  14   1   5         21.73         20.67         3.09 o                         
  15   1   5        372.20        278.58         4.99 o                         
 -15   2   5        122.36        108.59         4.66 o                         
 -14   2   5        112.73        114.62         3.55 o                         
 -13   2   5        105.39        103.75         2.91 o                         
 -12   2   5         12.01         10.59         2.11 o                         
 -11   2   5        105.26        108.42         2.62 o                         
 -10   2   5         59.01         59.36         2.58 o                         
  -9   2   5        539.99        549.11         5.73 o                         
  -8   2   5        154.13        141.35         2.83 o                         
  -7   2   5        990.16       1067.56        14.48 o                         
  -6   2   5        639.54        576.36         5.79 o                         
  -5   2   5        568.95        520.87         5.20 o                         
  -4   2   5       1253.09       1168.61        11.54 o                         
  -3   2   5       5292.60       5571.74        25.58 o                         
  -2   2   5        541.85        485.75         5.52 o                         
  -1   2   5       1965.49       1860.38        27.35 o                         
   0   2   5       1328.93       1181.97        17.20 o                         
   1   2   5       1669.50       1490.12        11.07 o                         
   2   2   5       1416.29       1330.24        13.28 o                         
   3   2   5        778.15        672.44         8.40 o                         
   4   2   5       1859.11       1835.73         9.98 o                         
   5   2   5       1369.66       1355.34        14.90 o                         
   6   2   5          2.58         15.43         6.06 o                         
   7   2   5        997.55       1011.25        14.71 o                         
   8   2   5         54.48         44.37         2.39 o                         
   9   2   5         20.15         20.95         2.22 o                         
  10   2   5        102.27         99.70         2.51 o                         
  11   2   5        417.64        417.54         3.83 o                         
  12   2   5        176.32        163.64         2.90 o                         
  13   2   5         99.01        111.79         3.53 o                         
  14   2   5        254.76        255.88         5.80 o                         
 -15   3   5        112.23         79.89         5.11 o                         
 -14   3   5        130.24        124.43         4.41 o                         
 -13   3   5         32.16         35.71         5.43 o                         
 -12   3   5        519.19        528.33        11.32 o                         
 -11   3   5         17.18         22.80         3.48 o                         
 -10   3   5        112.75        129.09         9.32 o                         
  -9   3   5         35.75         29.48         2.58 o                         
  -8   3   5       2378.59       2483.48        31.29 o                         
  -7   3   5          2.87          6.81         2.52 o                         
  -6   3   5       1107.98       1220.08        41.71 o                         
  -5   3   5        256.43        329.71         5.69 o                         
  -4   3   5       1721.65       1834.27        25.81 o                         
  -3   3   5          0.03          2.18         2.32 o                         
  -2   3   5       6155.73       6054.18        46.96 o                         
  -1   3   5        310.65        375.16         3.38 o                         
   0   3   5         31.39         26.34         2.49 o                         
   1   3   5        238.35        206.27         3.47 o                         
   2   3   5       1377.63       1308.19        19.02 o                         
   3   3   5        232.56        237.37         4.01 o                         
   4   3   5       2145.75       2246.81        34.79 o                         
   5   3   5        170.27        179.20         3.77 o                         
   6   3   5        602.41        639.81         6.15 o                         
   7   3   5          5.34          2.89         2.20 o                         
   8   3   5        982.56        995.83        12.25 o                         
   9   3   5         14.81         11.56         2.57 o                         
  10   3   5        151.06        159.60         3.24 o                         
  11   3   5         38.55         37.06         2.46 o                         
  12   3   5        123.43        141.33         4.06 o                         
  13   3   5         47.00         36.11         2.93 o                         
  14   3   5        152.68        144.40        11.02 o                         
 -14   4   5         20.75         18.96         3.85 o                         
 -13   4   5        302.27        307.77        14.86 o                         
 -12   4   5         23.54         20.97         2.90 o                         
 -11   4   5         18.00         24.25         3.12 o                         
 -10   4   5        124.83        123.32         6.43 o                         
  -9   4   5        838.38        825.12        13.92 o                         
  -8   4   5         18.15         16.35         2.47 o                         
  -7   4   5       2523.67       2709.70        41.56 o                         
  -6   4   5         14.68         13.91         2.18 o                         
  -5   4   5         41.90         33.20         2.57 o                         
  -4   4   5        173.14        146.51         3.03 o                         
  -3   4   5       3639.33       3808.67        52.77 o                         
  -2   4   5         31.46         29.60         2.15 o                         
  -1   4   5       1248.18       1254.01        14.21 o                         
   0   4   5        240.64        270.87         5.09 o                         
   1   4   5         33.74         34.91         2.51 o                         
   2   4   5        135.08        129.74         3.45 o                         
   3   4   5       1079.93        990.82        12.09 o                         
   4   4   5         81.44         82.20         2.70 o                         
   5   4   5         14.67         25.70         2.01 o                         
   6   4   5         33.60         40.37         2.17 o                         
   7   4   5       1456.99       1508.43        36.35 o                         
   8   4   5          1.23          2.92         2.54 o                         
   9   4   5        539.83        550.27         8.48 o                         
  10   4   5         14.42         13.63         2.45 o                         
  11   4   5          1.53         -0.90         2.46 o                         
  12   4   5          4.94          4.37         2.48 o                         
  13   4   5        260.80        258.58         7.04 o                         
 -13   5   5         18.96         17.37         3.75 o                         
 -12   5   5        154.87        163.19         5.32 o                         
 -11   5   5         43.51         36.42         3.94 o                         
 -10   5   5        156.27        165.60         4.59 o                         
  -9   5   5        185.68        181.90         8.35 o                         
  -8   5   5        149.00        153.72         4.50 o                         
  -7   5   5        115.03        113.85         2.92 o                         
  -6   5   5         61.79         63.91         3.15 o                         
  -5   5   5        301.30        303.99         3.54 o                         
  -4   5   5        181.23        179.08         2.83 o                         
  -3   5   5        399.09        412.09         6.35 o                         
  -2   5   5        745.51        771.04        13.58 o                         
  -1   5   5        676.60        685.68        14.84 o                         
   0   5   5        426.91        475.61         5.81 o                         
   1   5   5          0.36          0.49         2.09 o                         
   2   5   5        514.74        745.08        76.20 o                         
   3   5   5          0.05          1.15         1.94 o                         
   4   5   5        242.19        267.19         4.85 o                         
   5   5   5         23.48         33.03         2.15 o                         
   6   5   5         14.25         22.02         2.01 o                         
   7   5   5        128.04        120.63         3.33 o                         
   8   5   5        673.34        755.79        10.47 o                         
   9   5   5        198.64        215.16         3.25 o                         
  10   5   5          7.36          5.18         2.55 o                         
  11   5   5          2.07          4.65         2.72 o                         
  12   5   5         29.35         30.69         3.41 o                         
 -12   6   5         38.87         37.46         6.12 o                         
 -11   6   5        213.42        212.06         9.69 o                         
 -10   6   5         43.31         56.49         3.69 o                         
  -9   6   5        144.50        150.09         9.47 o                         
  -8   6   5        117.33        106.24         5.00 o                         
  -7   6   5          4.19          3.81         3.40 o                         
  -6   6   5        534.92        545.64        12.31 o                         
  -5   6   5        642.15        655.42        10.25 o                         
  -4   6   5         17.53         22.07         2.24 o                         
  -3   6   5        158.41        158.81         2.49 o                         
  -2   6   5        944.28        982.41         6.94 o                         
  -1   6   5         41.03         42.14         2.13 o                         
   0   6   5         57.91         64.18         2.13 o                         
   1   6   5        704.46        759.73         6.19 o                         
   2   6   5        178.33        197.56         5.33 o                         
   3   6   5         62.63         70.14         2.04 o                         
   4   6   5         89.44        102.12         2.23 o                         
   5   6   5        187.54        216.19         4.84 o                         
   6   6   5        263.38        272.23         2.96 o                         
   7   6   5         30.71         37.36         2.25 o                         
   8   6   5          8.16          8.82         2.05 o                         
   9   6   5        174.47        194.33         6.77 o                         
  10   6   5         11.53         13.65         3.43 o                         
  11   6   5        126.05        134.20         8.31 o                         
 -10   7   5         87.18         69.02         5.44 o                         
  -9   7   5          0.22          4.20         3.56 o                         
  -8   7   5         40.14         33.06         4.90 o                         
  -7   7   5          8.03         13.54         4.15 o                         
  -6   7   5        251.56        275.53         7.45 o                         
  -5   7   5         21.50         22.01         3.08 o                         
  -4   7   5        167.15        190.78        14.04 o                         
  -3   7   5          0.07         28.20        14.47 o                         
  -2   7   5         34.99         37.46         1.90 o                         
  -1   7   5         33.17         31.41         2.32 o                         
   0   7   5        626.04        674.65        11.84 o                         
   1   7   5        310.83        316.05         3.86 o                         
   2   7   5        382.93        392.83         6.87 o                         
   3   7   5          7.18          8.58         2.18 o                         
   4   7   5        123.21        129.62         2.78 o                         
   5   7   5          6.11          7.74         2.03 o                         
   6   7   5        185.56        194.59         6.55 o                         
   7   7   5          3.96          7.13         2.76 o                         
   8   7   5         27.46         24.84         3.18 o                         
   9   7   5          2.78          5.39         2.92 o                         
  -8   8   5          0.98         -1.80         3.69 o                         
  -7   8   5         24.16         15.90         3.42 o                         
  -6   8   5         26.51         34.59         4.12 o                         
  -5   8   5        262.22        297.85         8.17 o                         
  -4   8   5          5.44          4.56         3.60 o                         
  -3   8   5         22.21         21.51         2.86 o                         
  -2   8   5          4.62          4.07         2.18 o                         
  -1   8   5        447.27        438.02         7.98 o                         
   0   8   5         63.26         68.34         2.58 o                         
   1   8   5        712.31        713.12        22.58 o                         
   2   8   5          2.62          0.31         2.20 o                         
   3   8   5         94.01        101.18         3.09 o                         
   4   8   5         59.24         65.88         4.00 o                         
   5   8   5        420.09        428.12        10.67 o                         
   6   8   5         10.76         14.07         3.08 o                         
   7   8   5          5.87          5.88         2.57 o                         
  -4   9   5        285.51        225.62        15.37 o                         
  -3   9   5         62.22         49.51         3.48 o                         
  -2   9   5         21.14         17.09         3.59 o                         
  -1   9   5         60.22         53.85         3.24 o                         
   0   9   5         96.73         84.54         6.57 o                         
   1   9   5         13.31         11.82         2.95 o                         
   2   9   5         33.10         26.95         2.78 o                         
   3   9   5          3.02          3.20         3.11 o                         
 -14   0   6         73.58         73.72         4.93 o                         
 -12   0   6       1441.20       1443.07        25.33 o                         
 -10   0   6        118.67        123.26         5.62 o                         
  -8   0   6          6.61          7.29         3.43 o                         
  -6   0   6        723.54        601.41         9.29 o                         
  -4   0   6          2.41          5.90         2.66 o                         
  -2   0   6       1553.00       1257.72        33.31 o                         
   0   0   6       3446.16       3538.52        53.10 o                         
   2   0   6        479.70        414.08         4.95 o                         
   4   0   6       3557.56       3208.42        31.01 o                         
   6   0   6         50.70         45.91         3.53 o                         
   8   0   6       1065.51       1047.95        11.07 o                         
  10   0   6        132.77        129.99         3.21 o                         
  12   0   6         21.97         27.06         4.05 o                         
  14   0   6        393.57        411.48        21.26 o                         
 -15   1   6         52.40         50.30         3.58 o                         
 -14   1   6          1.50          3.40         3.22 o                         
 -13   1   6        348.45        352.85         9.03 o                         
 -12   1   6          3.35          2.17         2.23 o                         
 -11   1   6        541.72        563.53         8.72 o                         
 -10   1   6       1177.58       1191.06        13.57 o                         
  -9   1   6         31.78         40.21         2.62 o                         
  -8   1   6        411.34        365.15         6.78 o                         
  -7   1   6       1253.92       1187.80        16.00 o                         
  -6   1   6       1038.29       1039.81        10.84 o                         
  -5   1   6         33.28         21.82         1.99 o                         
  -4   1   6        806.02        892.50        10.85 o                         
  -3   1   6       1376.76       1339.93        18.97 o                         
  -2   1   6        465.71        426.44         5.47 o                         
  -1   1   6       1601.62       1433.19        20.04 o                         
   0   1   6        110.67         96.56         2.71 o                         
   1   1   6        100.91         84.05         2.55 o                         
   2   1   6       1316.14       1205.18        11.20 o                         
   3   1   6       2190.49       2069.99        26.08 o                         
   4   1   6       1938.67       2107.63        33.01 o                         
   5   1   6        636.00        602.61         9.24 o                         
   6   1   6         56.13         64.50         2.71 o                         
   7   1   6        589.95        630.48        11.03 o                         
   8   1   6        726.52        697.74        12.78 o                         
   9   1   6        559.49        573.08        11.42 o                         
  10   1   6        317.26        331.37         5.60 o                         
  11   1   6         29.44         30.99         2.14 o                         
  12   1   6         34.21         31.76         2.13 o                         
  13   1   6        189.20        220.82         6.98 o                         
  14   1   6         66.45         62.31         3.52 o                         
 -15   2   6          2.86         -0.09         3.55 o                         
 -14   2   6         29.20         26.02         3.68 o                         
 -13   2   6          0.68          0.29         2.08 o                         
 -12   2   6        149.81        153.72         3.67 o                         
 -11   2   6        702.53        732.51        15.48 o                         
 -10   2   6        980.66       1041.46        16.59 o                         
  -9   2   6        123.36        118.76         2.96 o                         
  -8   2   6        790.84        831.07         7.24 o                         
  -7   2   6         23.52         26.50         2.21 o                         
  -6   2   6       1975.66       2165.57        24.35 o                         
  -5   2   6        834.73        797.77        11.01 o                         
  -4   2   6        940.13        859.14        12.36 o                         
  -3   2   6        647.35        587.77         7.45 o                         
  -2   2   6       6965.13       7540.94        68.53 o                         
  -1   2   6          2.61         -1.21         1.86 o                         
   0   2   6       4240.37       4260.20        46.86 o                         
   1   2   6        706.47        703.37         9.04 o                         
   2   2   6       1508.89       1457.90        16.94 o                         
   3   2   6         40.05         62.29         2.53 o                         
   4   2   6        344.37        316.29         3.10 o                         
   5   2   6         87.71         80.33         3.82 o                         
   6   2   6        499.70        520.30        10.50 o                         
   7   2   6       1187.67       1141.61        16.39 o                         
   8   2   6        476.52        505.18         6.52 o                         
   9   2   6          0.39          3.10         2.18 o                         
  10   2   6        145.52        150.83         4.00 o                         
  11   2   6        143.88        141.13         2.95 o                         
  12   2   6        432.76        434.02        14.18 o                         
  13   2   6          0.08         -0.10         3.17 o                         
  14   2   6         77.78         62.16         3.42 o                         
 -14   3   6         34.97         34.88         4.35 o                         
 -13   3   6         31.92         33.86         3.77 o                         
 -12   3   6          6.78         10.38         3.58 o                         
 -11   3   6        262.31        267.36         4.46 o                         
 -10   3   6        425.01        397.93         6.47 o                         
  -9   3   6       1057.27       1085.03        10.40 o                         
  -8   3   6        520.08        499.73        10.34 o                         
  -7   3   6        215.75        210.73         8.53 o                         
  -6   3   6        231.00        223.23         5.13 o                         
  -5   3   6        823.55        883.53         8.11 o                         
  -4   3   6        255.57        272.17         3.05 o                         
  -3   3   6       3004.21       3040.35        30.80 o                         
  -2   3   6        105.66        115.18         2.72 o                         
  -1   3   6       1830.65       1817.08        16.47 o                         
   0   3   6        222.07        188.94         2.54 o                         
   1   3   6       4718.62       4810.36        90.11 o                         
   2   3   6       2675.15       2768.95        81.88 o                         
   3   3   6        404.25        424.44         7.90 o                         
   4   3   6        853.54        910.90         9.03 o                         
   5   3   6        116.88        104.52         2.49 o                         
   6   3   6          2.32         -6.48         7.41 o                         
   7   3   6        641.32        656.19         5.07 o                         
   8   3   6         38.08         39.01         2.33 o                         
   9   3   6         19.82         19.19         2.08 o                         
  10   3   6         70.30         78.95         2.41 o                         
  11   3   6        654.46        680.47         8.80 o                         
  12   3   6        122.65        119.98         4.62 o                         
  13   3   6         53.66         55.52         3.51 o                         
  14   3   6         11.04          8.82         3.12 o                         
 -14   4   6        154.49        109.31        15.06 o                         
 -13   4   6          4.98         -0.65         4.78 o                         
 -12   4   6         22.80         33.66         6.62 o                         
 -11   4   6         19.25         24.58         3.12 o                         
 -10   4   6        381.69        418.62         9.87 o                         
  -9   4   6          9.11          7.57         2.94 o                         
  -8   4   6        493.48        453.87        11.94 o                         
  -7   4   6        280.24        347.85         4.02 o                         
  -6   4   6        210.49        207.58         3.71 o                         
  -5   4   6        642.83        615.64         8.70 o                         
  -4   4   6        540.17        571.68         9.68 o                         
  -3   4   6        519.56        527.96         3.65 o                         
  -2   4   6        601.31        595.30         7.69 o                         
  -1   4   6        285.50        261.43         2.89 o                         
   0   4   6       1709.83       1708.01         7.61 o                         
   1   4   6         78.72         71.81         2.19 o                         
   2   4   6       1146.89       1116.06        11.57 o                         
   3   4   6        141.63        145.68         2.77 o                         
   4   4   6          1.16          3.47         2.19 o                         
   5   4   6          7.11         24.59         5.23 o                         
   6   4   6        836.11        873.67        15.13 o                         
   7   4   6        384.44        419.82        11.89 o                         
   8   4   6        146.52        155.78         2.81 o                         
   9   4   6        107.84        112.22         3.64 o                         
  10   4   6          4.57          7.64         2.55 o                         
  11   4   6         81.89         69.79         2.83 o                         
  12   4   6        179.36        193.49         5.75 o                         
  13   4   6          4.39          6.50         2.89 o                         
 -13   5   6         77.80         56.92         9.80 o                         
 -12   5   6          0.18         -3.35         3.35 o                         
 -11   5   6          8.97         12.10         3.25 o                         
 -10   5   6         98.73         79.75         5.23 o                         
  -9   5   6        302.70        305.32        13.49 o                         
  -8   5   6         36.79         32.02         3.67 o                         
  -7   5   6        145.00        144.88         5.71 o                         
  -6   5   6        319.98        346.33         5.59 o                         
  -5   5   6       1660.52       1776.57        51.41 o                         
  -4   5   6          3.14          3.02         2.07 o                         
  -3   5   6        257.90        269.43         3.63 o                         
  -2   5   6          3.15          4.91         1.99 o                         
  -1   5   6        101.69         97.58         2.17 o                         
   0   5   6         47.52         44.97         2.86 o                         
   1   5   6        805.18        817.66         7.96 o                         
   2   5   6       1219.55       1238.90         6.30 o                         
   3   5   6          1.12          2.99         2.07 o                         
   4   5   6         23.82         26.45         2.17 o                         
   5   5   6        622.87        645.71        13.39 o                         
   6   5   6          5.86          4.18         2.23 o                         
   7   5   6        264.64        278.79         4.26 o                         
   8   5   6        282.89        313.75         4.14 o                         
   9   5   6        112.48        118.58         2.60 o                         
  10   5   6        274.41        279.06         3.40 o                         
  11   5   6        306.86        314.45         6.87 o                         
  12   5   6          2.12          3.73         3.32 o                         
 -11   6   6          0.12         -0.63         3.30 o                         
 -10   6   6         56.24         48.77         4.69 o                         
  -9   6   6         20.12         18.88         5.34 o                         
  -8   6   6         31.36         31.26         5.25 o                         
  -7   6   6         13.57          6.75         2.69 o                         
  -6   6   6        146.18        165.69         3.80 o                         
  -5   6   6          0.53         -2.28         2.95 o                         
  -4   6   6        696.64        688.08         7.20 o                         
  -3   6   6        104.91        113.09         2.38 o                         
  -2   6   6        201.44        221.42         4.38 o                         
  -1   6   6        127.85        134.80         2.80 o                         
   0   6   6         29.30         31.97         2.30 o                         
   1   6   6          6.24          7.71         1.97 o                         
   2   6   6        207.36        197.65         3.66 o                         
   3   6   6        191.03        186.80         3.28 o                         
   4   6   6        911.69        938.27        11.63 o                         
   5   6   6         58.66         69.01         2.50 o                         
   6   6   6        323.35        321.39         3.75 o                         
   7   6   6         24.58         25.06         2.12 o                         
   8   6   6          0.95          1.64         2.47 o                         
   9   6   6          3.44          1.65         3.32 o                         
  10   6   6        500.07        482.12        15.54 o                         
  11   6   6         90.65         93.33         8.41 o                         
 -10   7   6          6.79         10.43         6.47 o                         
  -9   7   6          3.32          3.76         3.29 o                         
  -8   7   6          0.38          3.54         3.52 o                         
  -7   7   6        569.30        538.77        45.06 o                         
  -6   7   6          3.76          2.16         2.72 o                         
  -5   7   6         19.50         20.23         2.52 o                         
  -4   7   6         19.13         18.49         2.19 o                         
  -3   7   6          4.52         34.63        15.51 o                         
  -2   7   6         53.59         50.50         2.02 o                         
  -1   7   6         81.38         83.37         2.29 o                         
   0   7   6         18.21         19.00         2.07 o                         
   1   7   6         92.55         89.75         2.55 o                         
   2   7   6         29.18         36.12         1.97 o                         
   3   7   6        942.85        915.14        16.30 o                         
   4   7   6          8.14          5.60         2.02 o                         
   5   7   6         65.38         64.20         3.49 o                         
   6   7   6         62.50         70.25         2.25 o                         
   7   7   6          1.61          1.75         2.60 o                         
   8   7   6          0.99         -1.51         3.37 o                         
   9   7   6        489.90        491.45        22.56 o                         
  -7   8   6         19.19         14.06         3.43 o                         
  -6   8   6        180.20        181.89         5.69 o                         
  -5   8   6         56.14         55.54         4.33 o                         
  -4   8   6        115.97        130.74         3.97 o                         
  -3   8   6         26.13         30.93         3.13 o                         
  -2   8   6        240.91        253.21         7.30 o                         
  -1   8   6         29.65         26.86         2.24 o                         
   0   8   6         36.93         34.02         2.16 o                         
   1   8   6         15.82         14.76         2.66 o                         
   2   8   6         54.99         62.01         2.90 o                         
   3   8   6         16.20         18.94         2.68 o                         
   4   8   6         86.69         93.23         2.87 o                         
   5   8   6          0.07         -0.02         2.70 o                         
   6   8   6          4.93          9.11         3.06 o                         
   7   8   6          0.54         -0.47         2.90 o                         
  -3   9   6         55.69         54.12         3.35 o                         
  -2   9   6          0.12          1.32         2.98 o                         
  -1   9   6        193.75        179.06         9.19 o                         
   0   9   6          4.66          8.55         3.11 o                         
   1   9   6         57.16         37.57         3.19 o                         
   2   9   6         75.15         62.54         4.11 o                         
 -15   0   7        165.05        163.54        11.02 o                         
 -13   0   7        775.32        775.75        31.20 o                         
 -11   0   7        658.14        658.56        14.49 o                         
  -9   0   7        123.25        154.35         4.17 o                         
  -7   0   7        176.55        201.14         6.76 o                         
  -5   0   7        524.71        445.46        11.48 o                         
  -3   0   7       9520.24      10490.39        84.36 o                         
  -1   0   7        362.54        310.35         5.14 o                         
   1   0   7       2050.43       1992.82        60.57 o                         
   3   0   7       8456.20       9435.35        19.54 o                         
   5   0   7        570.18        546.34        15.67 o                         
   7   0   7       5530.07       5953.49        72.21 o                         
   9   0   7          1.08         -0.76         2.80 o                         
  11   0   7        299.59        341.08         7.86 o                         
  13   0   7        452.57        489.27         8.13 o                         
 -15   1   7          0.01          1.37         2.89 o                         
 -14   1   7        468.03        479.71        15.27 o                         
 -13   1   7        193.08        193.52         5.23 o                         
 -12   1   7        144.14        144.86         4.80 o                         
 -11   1   7        227.46        253.42         5.87 o                         
 -10   1   7        263.24        260.44         4.07 o                         
  -9   1   7        260.65        259.87         4.41 o                         
  -8   1   7        593.50        609.78         9.33 o                         
  -7   1   7          5.23          2.78         2.11 o                         
  -6   1   7        113.51        102.93         2.56 o                         
  -5   1   7         65.24         59.99         2.30 o                         
  -4   1   7       2242.34       2240.71        22.45 o                         
  -3   1   7        772.32        738.48         7.32 o                         
  -2   1   7       1153.89        999.70         8.51 o                         
  -1   1   7       3208.77       3226.13        40.52 o                         
   0   1   7        891.19        739.14        15.72 o                         
   1   1   7        149.81        119.61         2.31 o                         
   2   1   7       4409.55       4657.07        78.14 o                         
   3   1   7         49.53         40.03         2.16 o                         
   4   1   7          2.97          3.81         1.74 o                         
   5   1   7          2.96          8.88         2.40 o                         
   6   1   7       2226.11       2266.89        40.33 o                         
   7   1   7         34.86         37.89         2.19 o                         
   8   1   7        504.46        518.45         6.72 o                         
   9   1   7        162.77        178.23         2.90 o                         
  10   1   7         61.57         67.80         3.03 o                         
  11   1   7          0.98          3.22         1.92 o                         
  12   1   7        428.50        422.96        10.45 o                         
  13   1   7        145.27        140.69         2.90 o                         
  14   1   7          0.56          3.99         2.82 o                         
 -15   2   7        295.68        311.67        13.55 o                         
 -14   2   7         15.22         18.79         3.67 o                         
 -13   2   7          1.95          3.14         2.30 o                         
 -12   2   7         97.50         94.03         2.52 o                         
 -11   2   7        495.84        522.35        28.70 o                         
 -10   2   7         72.22         89.38         3.06 o                         
  -9   2   7        666.02        717.04        15.23 o                         
  -8   2   7        152.63        158.56         2.68 o                         
  -7   2   7       1296.16       1367.09        19.28 o                         
  -6   2   7         28.85         27.35         2.02 o                         
  -5   2   7        768.39        753.30         8.89 o                         
  -4   2   7         97.08        103.29         2.49 o                         
  -3   2   7       1012.59       1214.32        14.66 o                         
  -2   2   7         44.48         49.01         2.20 o                         
  -1   2   7       1112.43        983.00         9.03 o                         
   0   2   7       2919.68       3010.83        45.08 o                         
   1   2   7        762.42        683.92         7.69 o                         
   2   2   7        142.69        111.47         2.26 o                         
   3   2   7        664.27        588.57         9.10 o                         
   4   2   7        955.42        923.79         6.39 o                         
   5   2   7        230.48        225.32         4.37 o                         
   6   2   7        129.16        115.96         3.32 o                         
   7   2   7          1.51          4.16         2.77 o                         
   8   2   7        444.39        484.96         6.20 o                         
   9   2   7        453.97        477.91        11.19 o                         
  10   2   7         95.47        104.02         4.02 o                         
  11   2   7         96.85         95.68         3.84 o                         
  12   2   7         27.26         29.46         2.61 o                         
  13   2   7          1.25         -1.81         3.21 o                         
  14   2   7         92.91         72.88         8.77 o                         
 -14   3   7          6.33          5.90         4.79 o                         
 -13   3   7          0.36         -3.79         5.02 o                         
 -12   3   7        356.58        380.22         9.75 o                         
 -11   3   7          2.61          0.82         3.44 o                         
 -10   3   7        513.00        486.94         4.49 o                         
  -9   3   7        179.38        162.18         8.21 o                         
  -8   3   7        842.91        901.34        11.75 o                         
  -7   3   7          2.04          0.58         2.95 o                         
  -6   3   7       2049.49       2120.51        26.94 o                         
  -5   3   7        511.46        533.21         5.85 o                         
  -4   3   7         82.53        118.42         2.58 o                         
  -3   3   7         59.29         48.18         2.05 o                         
  -2   3   7       1082.90        987.09        11.36 o                         
  -1   3   7        590.01        588.73         6.17 o                         
   0   3   7       1011.71       1009.48        13.78 o                         
   1   3   7         64.00         70.16         2.04 o                         
   2   3   7        368.90        331.85         7.48 o                         
   3   3   7         54.53         49.94         2.54 o                         
   4   3   7       1771.06       1819.25        14.78 o                         
   5   3   7          5.73         10.12         2.19 o                         
   6   3   7         47.54         46.09         2.67 o                         
   7   3   7        113.46        116.15         3.08 o                         
   8   3   7        125.95        127.42         2.75 o                         
   9   3   7         51.68         46.74         2.52 o                         
  10   3   7        321.15        354.87         3.62 o                         
  11   3   7        134.57        121.80         6.30 o                         
  12   3   7          2.29          6.89         3.16 o                         
  13   3   7         32.61         28.65         2.86 o                         
 -13   4   7        145.86        146.33         5.50 o                         
 -12   4   7         92.76         99.01         5.24 o                         
 -11   4   7        249.40        275.00        10.13 o                         
 -10   4   7        220.51        215.48         6.48 o                         
  -9   4   7        245.39        221.68         5.26 o                         
  -8   4   7         28.40         32.61         2.59 o                         
  -7   4   7       1076.65       1216.39        41.86 o                         
  -6   4   7          0.00          1.09         2.61 o                         
  -5   4   7        329.74        315.92         3.36 o                         
  -4   4   7         91.53         75.24         2.45 o                         
  -3   4   7        247.41        267.64         3.99 o                         
  -2   4   7        643.54        609.50         5.80 o                         
  -1   4   7       2676.36       2741.74        33.04 o                         
   0   4   7        196.59        201.26         3.08 o                         
   1   4   7        123.59        140.68         3.45 o                         
   2   4   7        577.03        589.96         9.06 o                         
   3   4   7        230.67        239.12         4.55 o                         
   4   4   7        269.83        265.23         2.97 o                         
   5   4   7        644.74        679.07         7.81 o                         
   6   4   7         12.98         10.99         1.98 o                         
   7   4   7        100.47         87.86         2.51 o                         
   8   4   7        211.22        206.92         3.46 o                         
   9   4   7        627.60        657.82        10.76 o                         
  10   4   7         38.96         38.51         2.60 o                         
  11   4   7         12.79         16.34         3.20 o                         
  12   4   7          0.32          1.30         3.05 o                         
  13   4   7         86.28         60.81         3.50 o                         
 -13   5   7        132.70         86.85         4.99 o                         
 -12   5   7        384.34        372.14         5.23 o                         
 -11   5   7          1.92         -0.05         3.98 o                         
 -10   5   7        157.01        156.44         9.53 o                         
  -9   5   7          1.04          4.03         3.01 o                         
  -8   5   7         31.95         33.63         2.38 o                         
  -7   5   7         32.71         35.50         2.50 o                         
  -6   5   7        446.11        482.60         9.23 o                         
  -5   5   7        913.89        951.92        15.55 o                         
  -4   5   7         78.94         82.46         2.37 o                         
  -3   5   7        763.00        767.82         7.44 o                         
  -2   5   7        839.23        898.22        16.00 o                         
  -1   5   7         26.80         27.78         2.02 o                         
   0   5   7         52.23         50.49         2.08 o                         
   1   5   7         81.52         78.83         2.55 o                         
   2   5   7          5.60          8.97         2.46 o                         
   3   5   7        456.99        483.42         8.43 o                         
   4   5   7        969.17       1001.19        14.26 o                         
   5   5   7         17.38         21.69         2.48 o                         
   6   5   7        570.81        600.46        14.18 o                         
   7   5   7          5.41          5.81         2.65 o                         
   8   5   7        538.56        535.43        20.60 o                         
   9   5   7         69.86         49.52         3.02 o                         
  10   5   7         21.99         23.58         3.04 o                         
  11   5   7          6.26          4.32         2.59 o                         
  12   5   7         26.06         22.06         3.45 o                         
 -11   6   7        122.36        104.67         4.01 o                         
 -10   6   7          1.01         -3.26         3.54 o                         
  -9   6   7          1.63         -0.05         3.13 o                         
  -8   6   7         43.44         43.48         3.70 o                         
  -7   6   7          5.76          6.57         2.12 o                         
  -6   6   7        169.66        172.48         2.82 o                         
  -5   6   7        522.96        553.66        24.14 o                         
  -4   6   7         47.35         50.20         2.56 o                         
  -3   6   7       2092.51       2262.42        35.95 o                         
  -2   6   7        579.50        579.03         8.07 o                         
  -1   6   7         65.90         69.48         2.16 o                         
   0   6   7         71.51         78.62         2.48 o                         
   1   6   7        172.19        194.85         2.63 o                         
   2   6   7          1.03         12.70         3.73 o                         
   3   6   7        341.51        372.51         6.56 o                         
   4   6   7         17.55         16.30         1.99 o                         
   5   6   7        304.27        320.64         4.34 o                         
   6   6   7         27.67         32.45         2.13 o                         
   7   6   7        186.95        197.43         5.65 o                         
   8   6   7         57.53         57.67         3.84 o                         
   9   6   7          0.87          2.09         2.97 o                         
  10   6   7         62.83         53.49         3.62 o                         
  -9   7   7          2.79          3.94         3.32 o                         
  -8   7   7         53.33         46.50         3.48 o                         
  -7   7   7         19.82         17.03         3.59 o                         
  -6   7   7         67.10         62.11         2.80 o                         
  -5   7   7        243.91        250.70         5.36 o                         
  -4   7   7       1210.43       1215.36        13.36 o                         
  -3   7   7          9.66          9.24         1.81 o                         
  -2   7   7        184.34        184.37         5.09 o                         
  -1   7   7         13.88         15.62         2.04 o                         
   0   7   7        310.33        317.25         3.12 o                         
   1   7   7         87.77         79.99         2.15 o                         
   2   7   7        473.31        509.80         5.49 o                         
   3   7   7          2.21          4.57         1.74 o                         
   4   7   7         38.19         36.29         2.17 o                         
   5   7   7         74.02         59.63         2.15 o                         
   6   7   7         49.65         48.65         2.78 o                         
   7   7   7         33.94         32.11         2.52 o                         
   8   7   7         40.49         43.65         3.49 o                         
   9   7   7         27.96         22.82         3.33 o                         
  -7   8   7         99.01         64.93         9.72 o                         
  -6   8   7         15.49         15.02         5.57 o                         
  -5   8   7         59.78         68.27         4.34 o                         
  -4   8   7         23.16         26.19         3.34 o                         
  -3   8   7        153.67        156.25         3.05 o                         
  -2   8   7          7.20          9.50         2.56 o                         
  -1   8   7          4.43          7.94         2.96 o                         
   0   8   7          0.21          0.64         2.97 o                         
   1   8   7        387.34        431.49         9.53 o                         
   2   8   7         23.28         31.74         3.14 o                         
   3   8   7         15.97         17.34         2.51 o                         
   4   8   7         59.62         57.75         3.25 o                         
   5   8   7          1.79          4.41         2.69 o                         
   6   8   7         10.87         12.70         2.51 o                         
  -2   9   7          6.67          1.05         5.79 o                         
  -1   9   7         12.84         10.44         2.96 o                         
   0   9   7        235.77        180.68         5.97 o                         
   1   9   7          5.08         -1.31         4.12 o                         
 -14   0   8          0.95          0.82         4.60 o                         
 -12   0   8        241.04        245.91         9.84 o                         
 -10   0   8       1864.69       1903.03        77.37 o                         
  -8   0   8       1172.78       1156.21        21.07 o                         
  -6   0   8       1802.70       1739.93        28.38 o                         
  -4   0   8       1055.38       1054.56        13.61 o                         
  -2   0   8       3338.18       3155.45        75.88 o                         
   0   0   8       2178.97       1911.40        46.19 o                         
   2   0   8       1155.06       1194.26        14.28 o                         
   4   0   8       7541.94       8206.22       111.95 o                         
   6   0   8        586.85        536.81         8.97 o                         
   8   0   8        104.83        101.05         5.01 o                         
  10   0   8        928.29        998.77        11.19 o                         
  12   0   8         53.82         47.96         3.74 o                         
  14   0   8        100.30         86.83         9.43 o                         
 -15   1   8         58.79         53.93         5.66 o                         
 -14   1   8          1.07          1.53         3.25 o                         
 -13   1   8        127.48        119.85         4.57 o                         
 -12   1   8        192.53        196.66         4.06 o                         
 -11   1   8       1044.04       1082.29        11.90 o                         
 -10   1   8          8.44          9.66         2.39 o                         
  -9   1   8         28.11         27.41         2.32 o                         
  -8   1   8        128.92        115.75         2.47 o                         
  -7   1   8       1051.08       1039.23        17.27 o                         
  -6   1   8        115.08        135.11         3.19 o                         
  -5   1   8       1487.28       1573.22        14.52 o                         
  -4   1   8         27.82         17.22         1.74 o                         
  -3   1   8        563.11        544.20         6.77 o                         
  -2   1   8       1216.65       1202.44        16.48 o                         
  -1   1   8       1919.76       1654.44        16.35 o                         
   0   1   8        381.01        422.72         3.02 o                         
   1   1   8        102.92         79.14         2.22 o                         
   2   1   8        962.24        956.69        17.40 o                         
   3   1   8       2708.98       2719.64        61.34 o                         
   4   1   8        541.85        553.40         3.58 o                         
   5   1   8       1702.50       1691.70        14.32 o                         
   6   1   8       1056.07       1094.55        13.60 o                         
   7   1   8        509.72        516.91         3.54 o                         
   8   1   8          3.59          7.06         2.36 o                         
   9   1   8        633.50        690.37        10.12 o                         
  10   1   8          5.88          7.84         2.16 o                         
  11   1   8        356.42        355.58         4.89 o                         
  12   1   8        174.60        175.28         6.99 o                         
  13   1   8         25.60         27.71         2.73 o                         
  14   1   8         14.28         13.46         2.62 o                         
 -14   2   8        304.84        322.01         8.26 o                         
 -13   2   8         10.28         10.05         3.13 o                         
 -12   2   8        139.00        129.59         2.81 o                         
 -11   2   8         41.48         40.62         2.81 o                         
 -10   2   8        446.27        424.02         6.96 o                         
  -9   2   8         11.47          7.04         1.96 o                         
  -8   2   8        724.22        753.70         7.38 o                         
  -7   2   8        571.15        577.78         6.10 o                         
  -6   2   8       2788.24       3036.18        30.47 o                         
  -5   2   8        235.51        202.79         2.69 o                         
  -4   2   8        581.18        595.55         9.81 o                         
  -3   2   8        242.51        179.86         2.85 o                         
  -2   2   8        206.77        176.12         2.51 o                         
  -1   2   8        716.87        759.32         9.89 o                         
   0   2   8       1061.49        994.90         4.75 o                         
   1   2   8         96.25         63.53         2.02 o                         
   2   2   8       1173.69       1133.95        14.72 o                         
   3   2   8        537.80        480.26        12.74 o                         
   4   2   8        769.97        779.78        14.11 o                         
   5   2   8         62.15         48.75         2.45 o                         
   6   2   8         65.86         72.87         2.50 o                         
   7   2   8         35.19         39.09         2.31 o                         
   8   2   8        425.76        448.12         3.54 o                         
   9   2   8        195.34        193.16         4.45 o                         
  10   2   8        340.31        339.95         7.72 o                         
  11   2   8        197.39        203.45         6.34 o                         
  12   2   8        104.26        117.35         6.18 o                         
  13   2   8          0.01          1.22         2.63 o                         
 -14   3   8          3.27          0.82         4.12 o                         
 -13   3   8        120.95        125.99         8.47 o                         
 -12   3   8        119.11        100.54         6.58 o                         
 -11   3   8          1.22          3.49         3.46 o                         
 -10   3   8         25.59         24.14         2.75 o                         
  -9   3   8        892.58        903.93        12.43 o                         
  -8   3   8          7.65          6.42         2.52 o                         
  -7   3   8       1032.13       1133.24        15.47 o                         
  -6   3   8          1.65         76.04        32.17 o                         
  -5   3   8        578.94        583.11         4.16 o                         
  -4   3   8        304.16        416.24        15.25 o                         
  -3   3   8       1391.70       1371.97        13.31 o                         
  -2   3   8          2.45          2.02         2.21 o                         
  -1   3   8         67.52         54.93         2.04 o                         
   0   3   8        503.82        537.19        11.14 o                         
   1   3   8        315.56        284.71         6.46 o                         
   2   3   8        133.54        115.66         2.87 o                         
   3   3   8        182.71        166.02         2.40 o                         
   4   3   8        120.03        106.61         3.45 o                         
   5   3   8        346.22        347.35         4.29 o                         
   6   3   8          2.56          4.46         2.34 o                         
   7   3   8        370.03        384.74         5.93 o                         
   8   3   8         25.90         27.03         2.45 o                         
   9   3   8         15.08         16.42         2.21 o                         
  10   3   8        120.10        107.73         3.24 o                         
  11   3   8         86.64         70.22         4.54 o                         
  12   3   8          7.32          6.17         3.51 o                         
  13   3   8        276.84        234.15         9.35 o                         
 -13   4   8         18.20         20.83         6.00 o                         
 -12   4   8         25.40         26.20         4.10 o                         
 -11   4   8          1.93          2.35         3.09 o                         
 -10   4   8          1.08         -1.00         2.78 o                         
  -9   4   8        238.87        227.73         3.24 o                         
  -8   4   8       1949.11       1913.54        24.70 o                         
  -7   4   8         42.43         51.29         3.02 o                         
  -6   4   8          7.05          4.38         2.43 o                         
  -5   4   8         23.91         23.68         2.25 o                         
  -4   4   8        467.96        517.89         9.83 o                         
  -3   4   8         29.83         34.29         1.91 o                         
  -2   4   8        815.87        836.88        12.33 o                         
  -1   4   8        870.05        908.39        10.52 o                         
   0   4   8          8.44         15.95         1.91 o                         
   1   4   8        233.43        258.14         2.85 o                         
   2   4   8       1417.48       1486.77        28.57 o                         
   3   4   8          0.04          1.34         2.19 o                         
   4   4   8        433.67        447.69         5.34 o                         
   5   4   8          1.24          2.72         2.37 o                         
   6   4   8        395.04        408.96         5.55 o                         
   7   4   8         92.43        150.69        29.78 o                         
   8   4   8        787.25        866.27        15.72 o                         
   9   4   8        207.81        226.32         7.56 o                         
  10   4   8        106.20        105.68         3.34 o                         
  11   4   8         13.65         13.60         3.08 o                         
  12   4   8        281.65        280.61        16.42 o                         
 -12   5   8         10.00          8.89         4.96 o                         
 -11   5   8        166.05        179.71         9.94 o                         
 -10   5   8         61.07         54.19         8.49 o                         
  -9   5   8        250.45        241.64         4.41 o                         
  -8   5   8          7.15         10.89         2.46 o                         
  -7   5   8         11.74         10.51         2.93 o                         
  -6   5   8         38.32         30.52         2.21 o                         
  -5   5   8        149.22        155.87         4.58 o                         
  -4   5   8        187.03        190.41         2.96 o                         
  -3   5   8        473.49        518.34         5.05 o                         
  -2   5   8          1.52          0.15         2.14 o                         
  -1   5   8       2123.83       2307.96        26.80 o                         
   0   5   8        474.86        531.11         4.55 o                         
   1   5   8        982.04       1024.40        19.55 o                         
   2   5   8        166.62        167.32         3.26 o                         
   3   5   8        250.30        257.32         4.34 o                         
   4   5   8         45.76         52.60         2.31 o                         
   5   5   8        549.39        584.67         6.45 o                         
   6   5   8        331.19        337.83         5.76 o                         
   7   5   8        412.49        407.38         5.66 o                         
   8   5   8         11.20         16.86         3.58 o                         
   9   5   8        119.55        108.13         2.74 o                         
  10   5   8         84.88         81.07         3.57 o                         
  11   5   8          8.46         13.06         2.60 o                         
 -11   6   8          5.19          2.16         3.71 o                         
 -10   6   8        352.55        376.57        26.70 o                         
  -9   6   8        406.37        433.67         5.23 o                         
  -8   6   8         11.36         11.61         2.19 o                         
  -7   6   8        123.67        128.52         3.03 o                         
  -6   6   8        129.79        134.31         7.05 o                         
  -5   6   8          0.06          2.60         2.40 o                         
  -4   6   8        241.77        244.90         3.25 o                         
  -3   6   8         19.61         24.30         2.07 o                         
  -2   6   8        681.66        732.08        12.19 o                         
  -1   6   8        178.98        197.84         2.73 o                         
   0   6   8        650.75        670.60         9.99 o                         
   1   6   8        267.85        287.46         5.52 o                         
   2   6   8         85.49         86.60         2.02 o                         
   3   6   8        270.59        270.54         5.18 o                         
   4   6   8        705.82        780.27        17.18 o                         
   5   6   8        156.63        140.55         2.61 o                         
   6   6   8        419.23        441.82         9.12 o                         
   7   6   8         61.20         60.93         3.79 o                         
   8   6   8         35.36         35.40         3.83 o                         
   9   6   8         95.84         92.85         4.36 o                         
  10   6   8        170.29        163.38         9.73 o                         
  -9   7   8         64.25         46.18         3.70 o                         
  -8   7   8         16.94         11.22         3.37 o                         
  -7   7   8         47.72         54.50         4.67 o                         
  -6   7   8         46.23         54.86         3.15 o                         
  -5   7   8         95.91         85.75         2.94 o                         
  -4   7   8        109.76        106.76         2.89 o                         
  -3   7   8          0.94          0.57         1.93 o                         
  -2   7   8         17.86         17.43         2.11 o                         
  -1   7   8        135.34        141.31         2.55 o                         
   0   7   8        180.16        176.25         5.04 o                         
   1   7   8        270.56        272.79         3.10 o                         
   2   7   8         31.22         27.76         2.19 o                         
   3   7   8        131.37        138.82         4.36 o                         
   4   7   8         68.91         64.01         2.60 o                         
   5   7   8        330.43        399.32         9.16 o                         
   6   7   8          1.80          3.66         2.63 o                         
   7   7   8          0.47          0.59         2.68 o                         
   8   7   8         31.35         22.21         3.17 o                         
  -6   8   8         27.19         34.05         3.70 o                         
  -5   8   8          5.42          2.65         3.29 o                         
  -4   8   8         23.68         20.87         2.97 o                         
  -3   8   8         12.14         11.14         2.44 o                         
  -2   8   8          3.41          1.41         2.63 o                         
  -1   8   8         65.92         65.18         3.22 o                         
   0   8   8        281.93        287.62         6.71 o                         
   1   8   8          0.31          0.47         2.69 o                         
   2   8   8        220.49        220.15         7.54 o                         
   3   8   8         43.84         37.21         3.16 o                         
   4   8   8        110.45        104.65         3.07 o                         
   5   8   8         33.43         30.20         3.02 o                         
   6   8   8         29.30         28.72         4.32 o                         
 -15   0   9         30.95         11.05         7.99 o                         
 -13   0   9        178.93        184.39         8.78 o                         
 -11   0   9          3.15          3.81         2.95 o                         
  -9   0   9       1976.01       2051.73        41.50 o                         
  -7   0   9          2.42          3.56         2.40 o                         
  -5   0   9        352.32        355.24         5.57 o                         
  -3   0   9       9181.31      10090.35       177.61 o                         
  -1   0   9        282.24        272.02         5.55 o                         
   1   0   9        226.54        245.69        18.89 o                         
   3   0   9       2080.44       1847.66        30.16 o                         
   5   0   9        707.22        763.39        11.86 o                         
   7   0   9        605.59        581.95        12.25 o                         
   9   0   9         22.49         25.99         2.97 o                         
  11   0   9        210.56        210.42         8.85 o                         
  13   0   9        560.04        505.43         8.71 o                         
 -14   1   9         42.49         39.62         3.06 o                         
 -13   1   9         11.27         14.52         3.21 o                         
 -12   1   9        142.54        149.59         3.96 o                         
 -11   1   9          0.05         -0.47         2.40 o                         
 -10   1   9        100.44        104.40         2.81 o                         
  -9   1   9          2.04          1.03         1.74 o                         
  -8   1   9        211.00        196.03         2.55 o                         
  -7   1   9        282.16        297.26         2.91 o                         
  -6   1   9        335.65        353.57         5.10 o                         
  -5   1   9        278.24        249.06         2.93 o                         
  -4   1   9        624.01        582.12         8.72 o                         
  -3   1   9        950.53        895.22         6.03 o                         
  -2   1   9       5256.04       5416.96        59.51 o                         
  -1   1   9       1980.54       2093.37        30.47 o                         
   0   1   9        285.29        297.27         3.79 o                         
   1   1   9         28.76         52.02         1.86 o                         
   2   1   9       1456.81       1325.92         9.68 o                         
   3   1   9         70.15         69.97         2.21 o                         
   4   1   9        999.11        992.32         7.63 o                         
   5   1   9       1123.84       1203.56        10.57 o                         
   6   1   9         45.54         48.30         2.36 o                         
   7   1   9        173.92        178.37         4.01 o                         
   8   1   9        450.53        471.28         5.96 o                         
   9   1   9         47.46         46.79         2.19 o                         
  10   1   9          1.00         -0.57         2.20 o                         
  11   1   9         39.37         37.35         2.13 o                         
  12   1   9        288.40        314.69         8.69 o                         
  13   1   9          2.36          1.12         3.01 o                         
 -14   2   9         40.87         32.04         3.78 o                         
 -13   2   9        101.60         96.57         3.67 o                         
 -12   2   9         57.16         57.84         2.98 o                         
 -11   2   9        365.49        382.61         9.67 o                         
 -10   2   9        105.99        120.60         2.96 o                         
  -9   2   9         58.16         56.20         2.41 o                         
  -8   2   9        493.96        497.89         7.22 o                         
  -7   2   9        558.92        613.40         7.12 o                         
  -6   2   9         16.10         16.72         2.21 o                         
  -5   2   9       1379.22       1435.37        16.80 o                         
  -4   2   9        979.67        894.10        10.34 o                         
  -3   2   9         21.81         16.55         1.98 o                         
  -2   2   9        716.64        659.47         7.31 o                         
  -1   2   9       2184.09       2348.39        26.00 o                         
   0   2   9         27.98         25.33         2.02 o                         
   1   2   9        396.41        383.20         3.06 o                         
   2   2   9        676.12        643.69        10.36 o                         
   3   2   9        174.55        180.93         3.25 o                         
   4   2   9       1273.73       1371.63        21.10 o                         
   5   2   9         72.04         67.75         2.03 o                         
   6   2   9        585.57        597.55         8.64 o                         
   7   2   9        105.00        109.14         2.61 o                         
   8   2   9          1.56          3.17         2.07 o                         
   9   2   9        370.78        390.49         8.28 o                         
  10   2   9         22.47         22.36         2.45 o                         
  11   2   9         36.70         41.30         3.63 o                         
  12   2   9         19.48         21.38         2.82 o                         
  13   2   9         97.86         83.11         5.93 o                         
 -14   3   9        301.61        268.69        23.77 o                         
 -13   3   9         82.98         90.19         3.85 o                         
 -12   3   9        403.16        394.49        32.42 o                         
 -11   3   9          0.01         -3.43         3.51 o                         
 -10   3   9        976.29       1017.80        18.45 o                         
  -9   3   9         15.85         21.32         2.18 o                         
  -8   3   9        261.26        277.62         5.46 o                         
  -7   3   9          4.09          0.05         2.53 o                         
  -6   3   9       1040.24       1022.80        19.64 o                         
  -5   3   9         66.46         62.21         2.52 o                         
  -4   3   9        245.74        231.14         2.90 o                         
  -3   3   9          1.37          2.52         1.84 o                         
  -2   3   9        152.91        187.07         2.73 o                         
  -1   3   9          0.09          3.09         2.23 o                         
   0   3   9       1457.27       1393.14        15.55 o                         
   1   3   9         82.82         85.08         2.46 o                         
   2   3   9        127.53        136.92         4.43 o                         
   3   3   9        183.53        177.12         4.47 o                         
   4   3   9        276.59        285.54         5.57 o                         
   5   3   9        108.54        108.03         2.06 o                         
   6   3   9       1374.01       1476.41        27.04 o                         
   7   3   9        160.52        160.30         2.89 o                         
   8   3   9        389.52        420.27         3.76 o                         
   9   3   9          3.65          4.79         2.25 o                         
  10   3   9        192.39        195.01         5.10 o                         
  11   3   9         49.40         55.81         3.33 o                         
  12   3   9        119.89        116.02         3.55 o                         
  13   3   9          0.12         -1.71         5.97 o                         
 -13   4   9        103.06         78.15         5.45 o                         
 -12   4   9         19.32         15.04         3.42 o                         
 -11   4   9        443.40        399.18         5.48 o                         
 -10   4   9         56.54         50.53         2.72 o                         
  -9   4   9        173.13        187.47         4.64 o                         
  -8   4   9          1.83         -1.27         2.44 o                         
  -7   4   9        275.79        247.02         5.26 o                         
  -6   4   9          1.20         -0.29         2.45 o                         
  -5   4   9       1017.51       1083.35        15.06 o                         
  -4   4   9        201.93        206.52         2.80 o                         
  -3   4   9         16.79         13.27         2.00 o                         
  -2   4   9         31.87         27.99         1.92 o                         
  -1   4   9       1218.25       1288.28        25.15 o                         
   0   4   9         38.45         42.44         2.03 o                         
   1   4   9       1459.72       1483.47        14.82 o                         
   2   4   9        306.12        297.23         5.48 o                         
   3   4   9        217.57        231.30         5.29 o                         
   4   4   9         53.58         59.09         4.15 o                         
   5   4   9        931.14        950.01        18.76 o                         
   6   4   9          0.08         -1.56         2.01 o                         
   7   4   9        206.90        215.38         5.68 o                         
   8   4   9          8.04          7.04         2.68 o                         
   9   4   9        135.90        145.98         3.09 o                         
  10   4   9         49.48         49.16         2.80 o                         
  11   4   9        115.39        113.71         3.73 o                         
  12   4   9          5.44          4.75         3.06 o                         
 -12   5   9          0.92         -1.88         4.72 o                         
 -11   5   9          0.10         -2.52         4.05 o                         
 -10   5   9        101.22        104.61         4.93 o                         
  -9   5   9         89.55         86.20         2.65 o                         
  -8   5   9        124.84        126.83         6.25 o                         
  -7   5   9          2.25          2.72         2.38 o                         
  -6   5   9        295.82        326.09        12.68 o                         
  -5   5   9        303.21        310.31         3.99 o                         
  -4   5   9        416.42        442.25         4.20 o                         
  -3   5   9        121.06        113.90         2.29 o                         
  -2   5   9          8.65          9.01         2.26 o                         
  -1   5   9        870.39        924.73        19.25 o                         
   0   5   9        783.46        841.17        14.02 o                         
   1   5   9        393.30        424.24         7.55 o                         
   2   5   9         80.51         88.39         2.31 o                         
   3   5   9          5.88          9.61         2.23 o                         
   4   5   9        233.55        245.10         4.63 o                         
   5   5   9         14.51         19.38         1.93 o                         
   6   5   9        210.90        226.61         3.33 o                         
   7   5   9         50.88         50.77         3.28 o                         
   8   5   9          1.92          2.38         2.28 o                         
   9   5   9         59.16         55.25         3.39 o                         
  10   5   9        360.23        386.57        17.31 o                         
  11   5   9         57.29         43.80         3.59 o                         
 -11   6   9         56.17         26.48         4.49 o                         
 -10   6   9         40.58         60.90         4.85 o                         
  -9   6   9        125.68        122.71         8.28 o                         
  -8   6   9          5.19          5.61         3.04 o                         
  -7   6   9        188.88        179.76         5.04 o                         
  -6   6   9         27.87         27.32         3.09 o                         
  -5   6   9         15.95         12.92         2.37 o                         
  -4   6   9         47.39         53.00         2.48 o                         
  -3   6   9        222.63        242.07         8.39 o                         
  -2   6   9        494.77        522.07         8.87 o                         
  -1   6   9         10.54         12.53         1.93 o                         
   0   6   9          4.29          4.68         1.86 o                         
   1   6   9         50.79         55.83         2.16 o                         
   2   6   9          6.30          8.78         2.13 o                         
   3   6   9        485.44        502.32        10.93 o                         
   4   6   9         16.16         14.42         2.23 o                         
   5   6   9        172.38        194.90         3.08 o                         
   6   6   9         82.23         89.78         2.62 o                         
   7   6   9         20.68         30.11         3.49 o                         
   8   6   9          0.88          2.75         3.22 o                         
   9   6   9         99.70         92.66         4.86 o                         
  -9   7   9         23.20         11.64         3.54 o                         
  -8   7   9        372.87        312.06        11.43 o                         
  -7   7   9         29.13         26.57         3.71 o                         
  -6   7   9        126.00        123.70         3.29 o                         
  -5   7   9         62.84         58.07         3.92 o                         
  -4   7   9        244.82        269.24         4.09 o                         
  -3   7   9         13.07         12.67         2.07 o                         
  -2   7   9        121.40        118.55         2.34 o                         
  -1   7   9         89.09         83.93         2.36 o                         
   0   7   9         15.88         15.61         2.09 o                         
   1   7   9         26.54         27.19         1.98 o                         
   2   7   9        364.82        353.55         7.33 o                         
   3   7   9         46.77         46.51         2.24 o                         
   4   7   9        119.58        130.20         3.43 o                         
   5   7   9          3.89          6.01         2.82 o                         
   6   7   9          7.78         11.25         2.54 o                         
   7   7   9          5.72          4.16         2.60 o                         
  -6   8   9         10.06          3.40         2.94 o                         
  -5   8   9         27.79         18.56         3.39 o                         
  -4   8   9          0.10          1.64         2.58 o                         
  -3   8   9        508.59        513.51         8.36 o                         
  -2   8   9          8.71          5.26         2.96 o                         
  -1   8   9          0.58          2.79         2.40 o                         
   0   8   9         36.33         32.62         2.56 o                         
   1   8   9         28.18         20.98         2.55 o                         
   2   8   9         53.56         59.73         3.09 o                         
   3   8   9         95.03         86.80         5.27 o                         
   4   8   9          0.06          1.17         2.73 o                         
   5   8   9         11.25         10.81         8.32 o                         
 -14   0  10        214.02        206.22        14.04 o                         
 -12   0  10         44.04         41.59         3.80 o                         
 -10   0  10       1256.23       1299.66        23.08 o                         
  -8   0  10         23.90         19.61         3.00 o                         
  -6   0  10         25.87         29.06         2.63 o                         
  -4   0  10       2798.08       2876.60        27.56 o                         
  -2   0  10        111.66        131.76         2.75 o                         
   0   0  10       1191.77       1166.52        16.69 o                         
   2   0  10       2100.37       2227.96        43.56 o                         
   4   0  10       1614.84       1713.53        18.00 o                         
   6   0  10       1441.00       1505.88        21.10 o                         
   8   0  10        333.13        347.61         7.10 o                         
  10   0  10         70.83         76.09         7.36 o                         
  12   0  10        119.59        127.09         4.47 o                         
 -14   1  10          0.24         -2.55         3.05 o                         
 -13   1  10         60.11         54.92         3.47 o                         
 -12   1  10        337.49        354.68         9.27 o                         
 -11   1  10        339.53        344.37         8.53 o                         
 -10   1  10         40.40         35.87         2.10 o                         
  -9   1  10        603.30        615.56         8.90 o                         
  -8   1  10        975.24        984.71        12.33 o                         
  -7   1  10        155.74        169.59         2.54 o                         
  -6   1  10        862.72        874.52         9.45 o                         
  -5   1  10       1994.29       2033.53        36.69 o                         
  -4   1  10         18.32         21.56         1.87 o                         
  -3   1  10        233.38        208.03         4.01 o                         
  -2   1  10          1.14          0.58         1.57 o                         
  -1   1  10        698.72        706.00         4.58 o                         
   0   1  10        165.51        185.11         4.51 o                         
   1   1  10       1319.78       1343.48        23.43 o                         
   2   1  10        757.89        713.19         6.20 o                         
   3   1  10        706.67        722.18        12.81 o                         
   4   1  10        432.99        451.02         6.49 o                         
   5   1  10        887.16        921.26        22.21 o                         
   6   1  10        394.70        435.01         3.67 o                         
   7   1  10        184.27        192.84         3.29 o                         
   8   1  10         12.25         13.85         2.44 o                         
   9   1  10         25.37         28.75         2.14 o                         
  10   1  10         28.46         28.40         2.09 o                         
  11   1  10        156.63        160.07         3.27 o                         
  12   1  10        102.72        104.06         3.98 o                         
  13   1  10         13.28         14.87         2.73 o                         
 -14   2  10        286.97        319.65        10.29 o                         
 -13   2  10          0.09         -0.39         3.58 o                         
 -12   2  10        132.87        121.44         4.21 o                         
 -11   2  10         17.98         15.57         2.20 o                         
 -10   2  10        516.15        554.17        10.72 o                         
  -9   2  10       1248.14       1281.13        29.37 o                         
  -8   2  10        626.87        689.43         8.68 o                         
  -7   2  10         13.67         14.13         1.95 o                         
  -6   2  10        612.39        657.38         9.77 o                         
  -5   2  10        247.11        242.12         2.59 o                         
  -4   2  10         22.41         17.32         1.90 o                         
  -3   2  10         37.66         28.69         1.87 o                         
  -2   2  10        200.52        151.52         4.22 o                         
  -1   2  10        233.33        245.12         3.98 o                         
   0   2  10       2244.29       2294.59        21.98 o                         
   1   2  10        208.39        220.22         3.92 o                         
   2   2  10        181.02        167.04         4.01 o                         
   3   2  10        124.04        105.13         2.18 o                         
   4   2  10        455.90        461.36         5.90 o                         
   5   2  10        408.67        444.93         7.71 o                         
   6   2  10        235.81        241.62         5.11 o                         
   7   2  10        702.29        752.87        17.82 o                         
   8   2  10        892.32       1025.41         9.53 o                         
   9   2  10          2.56          3.13         2.60 o                         
  10   2  10        493.99        496.55         5.37 o                         
  11   2  10          5.01          7.04         2.57 o                         
  12   2  10          0.73          1.89         2.64 o                         
  13   2  10         17.61         19.67         2.96 o                         
 -13   3  10        218.09        192.09         5.20 o                         
 -12   3  10         65.62         60.94         6.22 o                         
 -11   3  10        231.34        236.63         5.19 o                         
 -10   3  10          2.47         -1.79         2.48 o                         
  -9   3  10        325.03        349.72         7.49 o                         
  -8   3  10        539.51        478.37         6.53 o                         
  -7   3  10        457.05        495.03         4.73 o                         
  -6   3  10        383.95        379.14         4.88 o                         
  -5   3  10         34.54         36.16         1.94 o                         
  -4   3  10        177.52        181.95         2.42 o                         
  -3   3  10         46.11         46.67         1.94 o                         
  -2   3  10        152.74        149.80         3.33 o                         
  -1   3  10       2252.65       2254.90        19.11 o                         
   0   3  10        354.26        360.30         6.19 o                         
   1   3  10         64.51         74.77         2.10 o                         
   2   3  10        163.98        182.51         4.75 o                         
   3   3  10        335.55        325.30         4.59 o                         
   4   3  10        190.37        190.80         3.76 o                         
   5   3  10        118.38        137.96         3.56 o                         
   6   3  10        293.25        316.49         5.52 o                         
   7   3  10        365.49        374.99        10.09 o                         
   8   3  10        126.41        135.33         5.87 o                         
   9   3  10        854.90        891.19        24.28 o                         
  10   3  10         96.91         98.64         6.82 o                         
  11   3  10         17.48         18.70         3.21 o                         
  12   3  10         21.31         26.00         3.67 o                         
 -12   4  10        137.35        124.19         6.18 o                         
 -11   4  10         17.04         15.32         3.59 o                         
 -10   4  10         28.83         34.57         3.16 o                         
  -9   4  10          7.03          7.94         2.97 o                         
  -8   4  10        500.72        531.42         8.14 o                         
  -7   4  10         41.76         44.49         2.58 o                         
  -6   4  10        469.73        460.71         3.97 o                         
  -5   4  10        217.75        230.79         4.37 o                         
  -4   4  10        471.53        488.16         4.70 o                         
  -3   4  10         24.78         26.27         3.19 o                         
  -2   4  10        483.52        499.13         6.10 o                         
  -1   4  10          0.09          2.23         1.85 o                         
   0   4  10         24.01         26.26         2.05 o                         
   1   4  10        478.47        470.76         7.71 o                         
   2   4  10        139.81        150.93         3.28 o                         
   3   4  10        786.01        772.27         7.97 o                         
   4   4  10        179.95        199.86         3.22 o                         
   5   4  10          4.40          1.71         1.93 o                         
   6   4  10         17.21         21.64         2.24 o                         
   7   4  10         33.41         42.96         2.38 o                         
   8   4  10        491.40        511.65         9.75 o                         
   9   4  10         10.36          9.40         4.16 o                         
  10   4  10        155.93        172.00         5.67 o                         
  11   4  10         47.76         32.41         2.77 o                         
 -11   5  10        127.81        105.53         5.48 o                         
 -10   5  10         24.78         19.72         4.64 o                         
  -9   5  10          7.64          6.05         2.55 o                         
  -8   5  10        315.62        278.90         4.33 o                         
  -7   5  10        782.86        855.62        15.93 o                         
  -6   5  10        169.48        182.14         5.85 o                         
  -5   5  10        653.54        644.12         5.24 o                         
  -4   5  10         18.49         23.72         2.13 o                         
  -3   5  10        933.34        992.36        14.32 o                         
  -2   5  10        210.95        207.97         4.99 o                         
  -1   5  10         34.97         38.17         1.92 o                         
   0   5  10          1.19          2.29         2.08 o                         
   1   5  10         10.85         11.95         1.79 o                         
   2   5  10        687.90        697.82        17.44 o                         
   3   5  10       1114.70       1198.08        17.23 o                         
   4   5  10        111.30        115.06         7.21 o                         
   5   5  10        141.39        145.04         3.80 o                         
   6   5  10          4.94          7.73         2.00 o                         
   7   5  10         85.57         79.17         3.30 o                         
   8   5  10        119.56        125.15         5.95 o                         
   9   5  10         81.40         89.78         4.00 o                         
  10   5  10        111.49        111.06         4.79 o                         
 -10   6  10         34.94         40.49         4.87 o                         
  -9   6  10          3.79         -0.57         4.01 o                         
  -8   6  10         14.71         12.31         3.20 o                         
  -7   6  10         49.84         42.53         5.09 o                         
  -6   6  10        326.03        318.94         8.48 o                         
  -5   6  10         35.39         33.19         2.28 o                         
  -4   6  10        426.19        457.34         5.60 o                         
  -3   6  10          0.19          2.90         2.20 o                         
  -2   6  10        852.87        883.70         9.14 o                         
  -1   6  10         28.51         32.77         2.36 o                         
   0   6  10         22.36         17.79         1.93 o                         
   1   6  10         58.46         59.84         4.09 o                         
   2   6  10        328.86        370.13         7.59 o                         
   3   6  10         26.87         28.70         3.20 o                         
   4   6  10        281.67        289.52         6.34 o                         
   5   6  10         34.73         39.98         2.63 o                         
   6   6  10         39.08         39.70         2.58 o                         
   7   6  10        109.82        138.68         3.94 o                         
   8   6  10          1.91         -0.66         2.84 o                         
   9   6  10         32.44         23.39         3.22 o                         
  -8   7  10        111.75         93.36         3.68 o                         
  -7   7  10         11.50         13.31         3.67 o                         
  -6   7  10         15.58         14.90         3.34 o                         
  -5   7  10        275.80        292.87        16.79 o                         
  -4   7  10          0.06         -0.17         3.04 o                         
  -3   7  10        269.54        241.46         5.29 o                         
  -2   7  10          0.44          1.30         1.79 o                         
  -1   7  10          0.77         -1.28         2.04 o                         
   0   7  10        131.90        132.85         2.94 o                         
   1   7  10        572.93        573.84         6.67 o                         
   2   7  10         39.43         32.20         2.05 o                         
   3   7  10         27.21         26.02         2.43 o                         
   4   7  10          3.15          4.78         3.01 o                         
   5   7  10         77.76         73.08         2.92 o                         
   6   7  10          5.43          5.02         2.73 o                         
   7   7  10         26.15         18.90         2.84 o                         
  -5   8  10         10.96          9.57         3.52 o                         
  -4   8  10         52.62         40.66         3.20 o                         
  -3   8  10          3.01          1.20         2.72 o                         
  -2   8  10         28.06         23.12         3.02 o                         
  -1   8  10          2.91          0.68         2.93 o                         
   0   8  10        190.34        177.84         3.34 o                         
   1   8  10         58.72         60.65         5.05 o                         
   2   8  10         43.47         44.99         3.23 o                         
   3   8  10         10.67          4.91         2.76 o                         
 -13   0  11        129.14        135.00         4.87 o                         
 -11   0  11        391.84        396.74        16.53 o                         
  -9   0  11        631.10        671.82         8.11 o                         
  -7   0  11        778.27        828.32        27.27 o                         
  -5   0  11       5967.96       6397.47        85.69 o                         
  -3   0  11       2393.84       2305.28        23.85 o                         
  -1   0  11       1357.21       1343.71        32.23 o                         
   1   0  11        206.40        225.84         3.32 o                         
   3   0  11        264.80        268.13         7.75 o                         
   5   0  11       1822.36       1954.69        76.41 o                         
   7   0  11         19.80         24.33         3.49 o                         
   9   0  11        814.15        895.05        14.63 o                         
  11   0  11        139.01        149.24         4.20 o                         
 -14   1  11        101.12         99.52         7.79 o                         
 -13   1  11        463.42        499.77        14.65 o                         
 -12   1  11        561.13        511.11        17.67 o                         
 -11   1  11         12.23          9.33         2.48 o                         
 -10   1  11        431.10        427.79         5.43 o                         
  -9   1  11         26.60         28.81         2.14 o                         
  -8   1  11        271.97        280.13         4.06 o                         
  -7   1  11        770.03        786.33        13.08 o                         
  -6   1  11       2687.31       2811.42        34.74 o                         
  -5   1  11        495.29        521.79        11.40 o                         
  -4   1  11        603.54        592.71         5.93 o                         
  -3   1  11        471.42        516.19         6.29 o                         
  -2   1  11        768.99        766.17         9.33 o                         
  -1   1  11        776.13        812.47        10.99 o                         
   0   1  11        101.13         84.91         2.06 o                         
   1   1  11        132.47        125.47         2.35 o                         
   2   1  11         41.24         34.98         1.79 o                         
   3   1  11          0.15          3.83         1.55 o                         
   4   1  11       2689.95       2825.08        29.35 o                         
   5   1  11        172.65        178.32         4.00 o                         
   6   1  11          2.08          5.57         2.34 o                         
   7   1  11         19.96         18.10         2.10 o                         
   8   1  11        582.82        623.24         6.45 o                         
   9   1  11         85.91         88.07         2.40 o                         
  10   1  11        298.78        280.94         2.91 o                         
  11   1  11         94.91        104.56         3.67 o                         
  12   1  11         20.23         16.89         2.59 o                         
 -13   2  11        206.54        231.78         6.73 o                         
 -12   2  11        345.86        387.89        11.07 o                         
 -11   2  11         30.97         29.38         2.27 o                         
 -10   2  11         64.79         61.18         2.61 o                         
  -9   2  11        408.45        406.15         5.22 o                         
  -8   2  11         22.18         30.35         2.20 o                         
  -7   2  11        513.53        559.06         5.97 o                         
  -6   2  11         32.58         35.51         1.97 o                         
  -5   2  11         22.51         19.54         1.63 o                         
  -4   2  11         55.91         57.36         1.94 o                         
  -3   2  11         52.92         54.73         2.24 o                         
  -2   2  11         12.09         15.50         1.67 o                         
  -1   2  11        253.54        246.88         4.91 o                         
   0   2  11       1301.81       1343.83        30.97 o                         
   1   2  11        857.05        920.80         9.57 o                         
   2   2  11          0.11          0.75         2.15 o                         
   3   2  11        311.46        340.31         6.11 o                         
   4   2  11          3.68          6.08         1.73 o                         
   5   2  11         49.01         49.17         2.60 o                         
   6   2  11         11.46         12.45         1.87 o                         
   7   2  11        315.77        322.31         6.44 o                         
   8   2  11        451.74        466.96         5.67 o                         
   9   2  11        292.79        297.28         8.99 o                         
  10   2  11         89.38         96.64         2.64 o                         
  11   2  11         85.08         84.28         4.09 o                         
  12   2  11          0.32          1.27         2.53 o                         
 -13   3  11         13.86          9.71         6.77 o                         
 -12   3  11         96.96         90.07         7.06 o                         
 -11   3  11         36.17         28.39         2.60 o                         
 -10   3  11        184.63        202.64         3.41 o                         
  -9   3  11         16.06         15.65         2.49 o                         
  -8   3  11        430.42        421.55         3.43 o                         
  -7   3  11         18.09         15.11         2.12 o                         
  -6   3  11         39.38         29.16         1.86 o                         
  -5   3  11          2.03          1.89         2.24 o                         
  -4   3  11        225.66        244.07         2.70 o                         
  -3   3  11          3.25          1.03         2.04 o                         
  -2   3  11         17.80         18.10         2.11 o                         
  -1   3  11         94.65         79.29         2.06 o                         
   0   3  11       1742.37       1830.05        30.76 o                         
   1   3  11          5.55          9.59         2.10 o                         
   2   3  11        541.17        574.20        12.22 o                         
   3   3  11        464.48        465.93         4.76 o                         
   4   3  11        235.58        247.89         3.60 o                         
   5   3  11        128.80        119.87         2.44 o                         
   6   3  11        535.11        603.35        12.12 o                         
   7   3  11          9.51          8.05         1.85 o                         
   8   3  11        137.30        150.97         2.62 o                         
   9   3  11         13.10         13.68         2.37 o                         
  10   3  11         74.69         66.99         4.77 o                         
  11   3  11          1.46          0.26         2.81 o                         
  12   3  11        169.67        143.68         7.45 o                         
 -12   4  11          4.09          3.19         3.38 o                         
 -11   4  11         41.83         33.56         4.25 o                         
 -10   4  11         28.52         24.69         2.48 o                         
  -9   4  11        231.87        270.72        16.77 o                         
  -8   4  11         47.23         43.97         3.60 o                         
  -7   4  11          2.36          3.14         2.19 o                         
  -6   4  11         14.23         17.68         2.20 o                         
  -5   4  11        220.05        259.44         3.13 o                         
  -4   4  11         73.46         73.43         2.30 o                         
  -3   4  11        325.69        338.93         2.80 o                         
  -2   4  11         24.41         28.45         2.01 o                         
  -1   4  11         15.57         15.24         1.80 o                         
   0   4  11        159.03        170.18         2.34 o                         
   1   4  11       1721.14       1814.44        10.96 o                         
   2   4  11        143.14        151.72         5.48 o                         
   3   4  11        193.82        191.91         3.57 o                         
   4   4  11        164.41        174.87         4.72 o                         
   5   4  11        142.76        143.29         4.45 o                         
   6   4  11          3.72          2.78         1.84 o                         
   7   4  11        555.70        568.17        11.94 o                         
   8   4  11         23.52         23.74         2.80 o                         
   9   4  11          5.15          9.26         2.57 o                         
  10   4  11         80.55         63.64         3.88 o                         
  11   4  11        112.03        102.36         4.14 o                         
 -11   5  11          0.25         -1.12         4.69 o                         
 -10   5  11        191.97        201.41         4.48 o                         
  -9   5  11          2.00          3.98         2.77 o                         
  -8   5  11         30.40         20.53         2.60 o                         
  -7   5  11         50.65         47.00         3.16 o                         
  -6   5  11        188.85        192.86         3.10 o                         
  -5   5  11         46.52         47.24         2.11 o                         
  -4   5  11       1013.07       1088.08         9.72 o                         
  -3   5  11        406.27        444.67         9.52 o                         
  -2   5  11        245.52        249.87         2.75 o                         
  -1   5  11        100.19        100.89         2.68 o                         
   0   5  11        404.86        418.33         6.11 o                         
   1   5  11          4.14          7.20         1.95 o                         
   2   5  11        324.88        331.96         4.98 o                         
   3   5  11         41.87         43.92         2.05 o                         
   4   5  11        275.38        277.79         6.71 o                         
   5   5  11          7.41          9.45         2.12 o                         
   6   5  11        267.90        261.78         6.77 o                         
   7   5  11          1.85          1.60         2.31 o                         
   8   5  11          0.60          0.94         3.19 o                         
   9   5  11          2.99          1.74         3.29 o                         
  10   5  11         18.89         11.01         3.17 o                         
  -9   6  11        118.06        126.44        10.24 o                         
  -8   6  11         12.49         19.20         4.05 o                         
  -7   6  11        175.59        155.87         5.26 o                         
  -6   6  11         28.84         30.57         2.63 o                         
  -5   6  11        245.88        232.55         8.72 o                         
  -4   6  11          0.02         -0.05         2.02 o                         
  -3   6  11        363.55        380.24         7.26 o                         
  -2   6  11          0.50          0.50         2.02 o                         
  -1   6  11        948.95        944.71        21.64 o                         
   0   6  11        307.23        310.01         7.36 o                         
   1   6  11          4.87          4.96         1.74 o                         
   2   6  11        136.74        144.76         4.52 o                         
   3   6  11        147.27        168.06         2.99 o                         
   4   6  11         16.28         20.44         2.23 o                         
   5   6  11        366.88        371.42        13.59 o                         
   6   6  11         45.68         55.01         3.35 o                         
   7   6  11         10.41          9.04         2.66 o                         
   8   6  11          9.54          6.86         3.58 o                         
  -7   7  11         44.36         32.34         5.58 o                         
  -6   7  11         23.80          7.72         3.50 o                         
  -5   7  11         20.05         16.57         2.93 o                         
  -4   7  11         16.04         14.82         2.53 o                         
  -3   7  11         10.20         13.54         2.40 o                         
  -2   7  11        361.69        384.17         6.60 o                         
  -1   7  11         78.28         81.41         2.99 o                         
   0   7  11         53.03         78.07         8.96 o                         
   1   7  11         54.44         55.80         2.40 o                         
   2   7  11        116.47        127.63         3.33 o                         
   3   7  11         91.17        104.04         3.02 o                         
   4   7  11        161.37        193.26         8.03 o                         
   5   7  11          1.29          0.00         2.55 o                         
   6   7  11         93.83         80.15         3.08 o                         
  -3   8  11          7.87          6.22         2.72 o                         
  -2   8  11         24.61         20.50         2.49 o                         
  -1   8  11        111.52         99.34         4.72 o                         
   0   8  11         16.45         13.90         2.95 o                         
   1   8  11         47.80         37.78         3.38 o                         
   2   8  11          0.99          3.96         3.11 o                         
 -12   0  12        182.91        184.66         4.63 o                         
 -10   0  12        436.55        457.16        13.18 o                         
  -8   0  12       1454.60       1553.65        27.02 o                         
  -6   0  12        173.39        157.37         4.36 o                         
  -4   0  12       4472.09       4788.72        88.37 o                         
  -2   0  12        848.88        845.00        15.17 o                         
   0   0  12        136.85        123.66         3.31 o                         
   2   0  12        684.73        684.67        24.67 o                         
   4   0  12        223.07        224.65         7.53 o                         
   6   0  12       1088.11       1258.18        19.53 o                         
   8   0  12         11.96          9.87         2.37 o                         
  10   0  12          6.46          7.84         2.71 o                         
  12   0  12        429.32        377.43        21.68 o                         
 -13   1  12        209.89        200.54         6.25 o                         
 -12   1  12          1.89          3.87         3.03 o                         
 -11   1  12         89.01         92.34         3.25 o                         
 -10   1  12        206.64        207.57         2.73 o                         
  -9   1  12        431.31        437.53         3.21 o                         
  -8   1  12         54.47         59.68         2.08 o                         
  -7   1  12         37.19         32.52         1.91 o                         
  -6   1  12          1.24          2.38         1.86 o                         
  -5   1  12       1097.58       1093.22        11.67 o                         
  -4   1  12        307.72        309.97         4.22 o                         
  -3   1  12       1885.90       1933.72        17.01 o                         
  -2   1  12         27.78         27.62         1.59 o                         
  -1   1  12        714.59        680.54         8.04 o                         
   0   1  12          1.40          2.21         1.67 o                         
   1   1  12        729.74        712.79        13.32 o                         
   2   1  12         43.84         36.86         1.80 o                         
   3   1  12         98.56         92.95         2.04 o                         
   4   1  12        251.34        269.00         5.63 o                         
   5   1  12        218.37        214.49         5.44 o                         
   6   1  12        292.23        338.14         6.90 o                         
   7   1  12         14.03         17.24         1.90 o                         
   8   1  12         11.45         18.83         4.45 o                         
   9   1  12          3.17          3.42         1.87 o                         
  10   1  12         41.45         35.54         2.65 o                         
  11   1  12         79.98         83.41         2.81 o                         
  12   1  12        265.34        226.70         8.55 o                         
 -13   2  12         35.65         32.24         3.51 o                         
 -12   2  12        155.02        184.32         4.19 o                         
 -11   2  12         59.10         66.52         2.62 o                         
 -10   2  12         19.70         22.43         2.31 o                         
  -9   2  12         72.86         69.23         2.20 o                         
  -8   2  12        183.46        181.25         4.76 o                         
  -7   2  12         78.89         86.78         2.36 o                         
  -6   2  12        274.19        290.22         3.46 o                         
  -5   2  12         64.33         72.00         2.59 o                         
  -4   2  12        243.67        261.13         3.08 o                         
  -3   2  12        190.10        187.72         3.15 o                         
  -2   2  12        682.21        722.85        10.96 o                         
  -1   2  12          5.45         13.24         1.98 o                         
   0   2  12        554.16        539.86         7.03 o                         
   1   2  12         70.08         81.09         2.20 o                         
   2   2  12        509.69        502.25         3.43 o                         
   3   2  12        443.51        427.70         5.29 o                         
   4   2  12        612.16        634.60         5.61 o                         
   5   2  12         31.15         27.50         2.05 o                         
   6   2  12         84.58         92.51         2.38 o                         
   7   2  12         42.88         48.78         2.14 o                         
   8   2  12        129.71        128.84         2.42 o                         
   9   2  12          7.81          7.99         1.94 o                         
  10   2  12        115.08        138.90         4.86 o                         
  11   2  12        149.51        142.37         4.28 o                         
  12   2  12         83.81         43.24         6.79 o                         
 -13   3  12         36.35         20.76         5.25 o                         
 -12   3  12        127.14        138.98        14.84 o                         
 -11   3  12        160.14        151.32         5.98 o                         
 -10   3  12         58.81         56.97         2.83 o                         
  -9   3  12        206.23        197.07         6.48 o                         
  -8   3  12         79.06         89.39         2.63 o                         
  -7   3  12        842.52        867.10         8.93 o                         
  -6   3  12         75.89         82.92         3.84 o                         
  -5   3  12        254.57        276.38         3.37 o                         
  -4   3  12         37.30         33.39         2.06 o                         
  -3   3  12         38.06         36.57         1.96 o                         
  -2   3  12         83.21        101.86         2.05 o                         
  -1   3  12        751.18        800.17         6.98 o                         
   0   3  12         14.04         18.30         2.01 o                         
   1   3  12        251.87        274.92         5.24 o                         
   2   3  12        567.57        619.86        11.67 o                         
   3   3  12        392.92        396.28        10.16 o                         
   4   3  12         11.05         17.21         1.90 o                         
   5   3  12        816.01        847.93        10.49 o                         
   6   3  12          2.94          4.63         1.69 o                         
   7   3  12        158.76        153.87         4.22 o                         
   8   3  12         33.28         31.86         2.74 o                         
   9   3  12        507.99        562.01         6.66 o                         
  10   3  12         63.58         58.13         4.25 o                         
  11   3  12         50.30         45.18         3.30 o                         
 -12   4  12         91.61         63.34         6.74 o                         
 -11   4  12         13.92         16.51         3.10 o                         
 -10   4  12        192.29        186.60         7.98 o                         
  -9   4  12          0.88         -0.35         2.51 o                         
  -8   4  12          1.03          0.13         2.47 o                         
  -7   4  12          3.24          3.98         2.16 o                         
  -6   4  12       1370.91       1363.20        13.38 o                         
  -5   4  12         76.70         75.69         2.40 o                         
  -4   4  12         62.23         64.31         2.03 o                         
  -3   4  12         22.57         17.07         1.90 o                         
  -2   4  12          3.71          6.44         1.74 o                         
  -1   4  12        159.16        161.64         2.86 o                         
   0   4  12       1025.92       1077.63         7.58 o                         
   1   4  12        282.15        305.35         3.58 o                         
   2   4  12         37.60         28.64         1.99 o                         
   3   4  12          0.07          0.43         1.92 o                         
   4   4  12        833.68        880.10        18.12 o                         
   5   4  12          3.11          1.71         2.06 o                         
   6   4  12         15.31         19.43         1.91 o                         
   7   4  12         17.63         22.96         2.08 o                         
   8   4  12         70.50         67.00         2.53 o                         
   9   4  12         38.78         39.71         2.65 o                         
  10   4  12        417.50        375.38         7.30 o                         
 -10   5  12         24.94         18.48         3.19 o                         
  -9   5  12         69.73         70.35         5.30 o                         
  -8   5  12         19.32         25.23         4.02 o                         
  -7   5  12        419.18        395.05        10.18 o                         
  -6   5  12         17.50         18.70         2.06 o                         
  -5   5  12        155.10        170.38         4.00 o                         
  -4   5  12         23.70         21.27         1.91 o                         
  -3   5  12        155.54        159.12         2.43 o                         
  -2   5  12          0.22          1.96         1.94 o                         
  -1   5  12         38.70         44.92         2.01 o                         
   0   5  12         30.46         32.17         2.25 o                         
   1   5  12        127.59        132.75         3.36 o                         
   2   5  12          1.57         -0.59         1.94 o                         
   3   5  12        163.69        163.39         3.55 o                         
   4   5  12          0.99          2.79         1.88 o                         
   5   5  12         48.58         53.19         2.56 o                         
   6   5  12         38.75         44.44         2.96 o                         
   7   5  12         97.97        102.42         4.48 o                         
   8   5  12         42.64         39.72         3.40 o                         
   9   5  12        159.93        154.57         9.55 o                         
  -9   6  12         51.85         39.81         3.59 o                         
  -8   6  12        487.16        429.23         6.88 o                         
  -7   6  12         55.19         58.39         8.00 o                         
  -6   6  12         41.43         43.61         2.96 o                         
  -5   6  12        152.59        148.00         6.40 o                         
  -4   6  12         65.37         69.95         2.59 o                         
  -3   6  12         35.18         31.55         2.41 o                         
  -2   6  12        224.52        242.72         3.05 o                         
  -1   6  12         39.28         38.48         2.18 o                         
   0   6  12         57.35         67.29         2.51 o                         
   1   6  12        197.03        209.07         4.30 o                         
   2   6  12         78.75         78.01         2.24 o                         
   3   6  12         45.16         43.50         2.04 o                         
   4   6  12         21.76         25.41         2.99 o                         
   5   6  12        120.67        112.94         3.12 o                         
   6   6  12        131.17        126.26         3.10 o                         
   7   6  12          1.13         -0.94         3.31 o                         
  -7   7  12         85.32         56.58         4.65 o                         
  -6   7  12          0.45          0.35         2.87 o                         
  -5   7  12         34.07         35.28         3.76 o                         
  -4   7  12         17.15         16.38         2.81 o                         
  -3   7  12        322.14        330.88         4.46 o                         
  -2   7  12          4.47          2.23         2.53 o                         
  -1   7  12         41.59         37.63         2.67 o                         
   0   7  12         42.78         41.98         2.55 o                         
   1   7  12        143.66        161.76         4.29 o                         
   2   7  12          2.93         -0.25         3.04 o                         
   3   7  12         65.91         66.51         3.09 o                         
   4   7  12         17.69         16.34         3.13 o                         
   5   7  12         10.21         12.12         3.11 o                         
 -13   0  13          6.39          4.84         4.68 o                         
 -11   0  13        740.69        687.71        18.37 o                         
  -9   0  13        368.67        424.90        11.12 o                         
  -7   0  13        346.41        380.49         7.42 o                         
  -5   0  13         52.12         45.28         2.32 o                         
  -3   0  13        732.90        744.02         4.62 o                         
  -1   0  13       1207.26       1219.77        15.37 o                         
   1   0  13        365.03        391.95         3.72 o                         
   3   0  13          7.28         12.91         3.27 o                         
   5   0  13        634.10        642.48         5.14 o                         
   7   0  13         34.81         38.97         3.98 o                         
   9   0  13         15.82         16.28         2.78 o                         
  11   0  13          1.65          0.46         4.66 o                         
 -13   1  13          3.89          4.90         3.17 o                         
 -12   1  13        138.93        145.90         4.23 o                         
 -11   1  13          0.28          2.19         2.44 o                         
 -10   1  13        724.46        737.33        13.67 o                         
  -9   1  13         19.61         17.17         1.94 o                         
  -8   1  13        529.94        531.44         7.84 o                         
  -7   1  13        182.26        200.59         3.23 o                         
  -6   1  13        142.04        158.66         3.92 o                         
  -5   1  13        130.67        131.07         2.68 o                         
  -4   1  13        156.66        164.43         2.72 o                         
  -3   1  13        252.92        275.33         3.75 o                         
  -2   1  13          1.91          4.35         1.67 o                         
  -1   1  13         11.08         12.37         1.71 o                         
   0   1  13       1074.04       1131.67        13.74 o                         
   1   1  13        367.15        369.88         6.13 o                         
   2   1  13          4.23          6.66         2.02 o                         
   3   1  13         93.13         92.96         3.20 o                         
   4   1  13        298.37        288.77         4.67 o                         
   5   1  13        200.54        201.33         2.66 o                         
   6   1  13        615.31        644.77        15.84 o                         
   7   1  13        120.74        119.91         3.72 o                         
   8   1  13          9.32         13.03         1.89 o                         
   9   1  13          0.49         -7.93         7.93 o                         
  10   1  13        209.08        229.20         7.83 o                         
  11   1  13         32.08         31.70         4.67 o                         
 -13   2  13        325.53        259.84         6.38 o                         
 -12   2  13          7.54          8.50         3.59 o                         
 -11   2  13        124.48        137.89         3.98 o                         
 -10   2  13        323.17        322.23        11.73 o                         
  -9   2  13        360.72        379.92         4.16 o                         
  -8   2  13        328.51        306.08         3.30 o                         
  -7   2  13        234.37        231.97         2.78 o                         
  -6   2  13        140.91        143.32         2.98 o                         
  -5   2  13        326.76        359.78         4.57 o                         
  -4   2  13        440.64        451.39         3.47 o                         
  -3   2  13       1496.98       1549.43        14.29 o                         
  -2   2  13        175.55        156.25         2.21 o                         
  -1   2  13        410.85        445.45         6.37 o                         
   0   2  13          3.00          4.40         1.94 o                         
   1   2  13        448.28        507.92         4.09 o                         
   2   2  13          4.98          3.82         1.76 o                         
   3   2  13        640.18        667.59         9.34 o                         
   4   2  13        700.49        739.46        16.23 o                         
   5   2  13        465.28        516.91        11.20 o                         
   6   2  13        763.31        816.52        17.50 o                         
   7   2  13        286.80        287.91         3.40 o                         
   8   2  13          8.53          5.14         2.48 o                         
   9   2  13        205.64        216.83         9.60 o                         
  10   2  13          0.86          2.14         2.28 o                         
  11   2  13         32.45         27.31         3.15 o                         
 -12   3  13         69.81         54.80         4.91 o                         
 -11   3  13          1.85          4.07         4.03 o                         
 -10   3  13         31.82         37.46         3.65 o                         
  -9   3  13         27.79         27.78         2.27 o                         
  -8   3  13        129.48        143.82         2.76 o                         
  -7   3  13          0.09          0.32         1.89 o                         
  -6   3  13         84.34         81.75         2.32 o                         
  -5   3  13          0.01         -0.07         1.93 o                         
  -4   3  13        907.30        933.45         9.42 o                         
  -3   3  13         30.60         31.76         2.04 o                         
  -2   3  13        664.47        698.74        12.37 o                         
  -1   3  13        180.59        186.70         2.86 o                         
   0   3  13        546.98        613.64        11.94 o                         
   1   3  13         38.32         38.28         1.99 o                         
   2   3  13        877.54        909.60        15.71 o                         
   3   3  13        175.98        186.35         3.12 o                         
   4   3  13        431.15        455.46         4.84 o                         
   5   3  13          1.92          4.07         1.77 o                         
   6   3  13        114.40        114.37         2.77 o                         
   7   3  13        139.53        138.15         2.85 o                         
   8   3  13        267.45        247.72         8.02 o                         
   9   3  13         71.15         72.42         3.43 o                         
  10   3  13         38.00         33.53         2.71 o                         
 -11   4  13          0.82          3.25         5.09 o                         
 -10   4  13         42.12         46.00         4.60 o                         
  -9   4  13        126.85        131.92         3.75 o                         
  -8   4  13          6.89          1.99         2.37 o                         
  -7   4  13        153.45        149.16         4.52 o                         
  -6   4  13         11.98          9.04         2.09 o                         
  -5   4  13        740.24        704.79         4.50 o                         
  -4   4  13          3.57          1.93         2.10 o                         
  -3   4  13        941.45        974.49        12.80 o                         
  -2   4  13          0.20          2.04         1.60 o                         
  -1   4  13          3.13          1.47         1.92 o                         
   0   4  13         91.64         93.40         2.26 o                         
   1   4  13        480.51        499.31         9.69 o                         
   2   4  13          4.89          1.50         1.75 o                         
   3   4  13        320.08        361.79         4.60 o                         
   4   4  13        152.91        156.79         4.16 o                         
   5   4  13          8.18          7.98         1.91 o                         
   6   4  13         33.09         34.69         2.14 o                         
   7   4  13        101.29         95.74         3.72 o                         
   8   4  13          3.40          5.71         2.49 o                         
   9   4  13         75.22         69.68         3.01 o                         
  10   4  13         29.27         27.56         6.21 o                         
 -10   5  13          0.81          0.02         4.10 o                         
  -9   5  13         46.19         41.33         7.99 o                         
  -8   5  13        184.45        182.38         6.86 o                         
  -7   5  13          7.98         13.16         3.96 o                         
  -6   5  13        425.18        376.41        10.96 o                         
  -5   5  13         11.18         11.32         2.48 o                         
  -4   5  13        204.75        199.57         2.76 o                         
  -3   5  13         34.55         30.60         1.90 o                         
  -2   5  13        371.33        392.77         6.48 o                         
  -1   5  13         43.79         48.71         2.37 o                         
   0   5  13          2.45          0.91         1.79 o                         
   1   5  13        231.44        219.53         2.80 o                         
   2   5  13        506.91        527.44        11.77 o                         
   3   5  13        275.38        283.28         2.70 o                         
   4   5  13         17.46         15.93         1.96 o                         
   5   5  13        207.19        219.78         4.69 o                         
   6   5  13          6.24          6.67         2.59 o                         
   7   5  13         54.20         52.15         2.75 o                         
   8   5  13         85.70         73.60         3.08 o                         
  -8   6  13         37.51         33.32         6.76 o                         
  -7   6  13        162.56        150.10         6.69 o                         
  -6   6  13          1.70          1.86         2.82 o                         
  -5   6  13         27.42         23.83         2.86 o                         
  -4   6  13         10.85          6.40         2.95 o                         
  -3   6  13         18.16         15.74         2.74 o                         
  -2   6  13         83.56         87.05         2.65 o                         
  -1   6  13        152.79        153.93         2.82 o                         
   0   6  13         34.91         34.10         2.17 o                         
   1   6  13         48.66         47.69         2.24 o                         
   2   6  13         78.08         86.54         2.85 o                         
   3   6  13         15.64         12.73         2.41 o                         
   4   6  13          0.09         -0.41         2.37 o                         
   5   6  13          7.87          7.64         2.69 o                         
   6   6  13         47.99         43.38         2.91 o                         
   7   6  13         29.44         22.07         6.16 o                         
  -5   7  13          9.78          5.59         3.40 o                         
  -4   7  13         42.31         37.42         2.65 o                         
  -3   7  13         17.11         14.00         2.96 o                         
  -2   7  13         43.91         37.74         2.65 o                         
  -1   7  13          0.37          2.36         2.68 o                         
   0   7  13         42.10         38.97         2.82 o                         
   1   7  13        132.81        121.46         4.66 o                         
   2   7  13          0.59         -0.58         2.71 o                         
   3   7  13          0.02          0.64         2.74 o                         
   4   7  13         25.69         14.28         4.27 o                         
 -12   0  14          5.36         13.04         4.67 o                         
 -10   0  14         10.69         11.14         3.09 o                         
  -8   0  14       1724.30       1773.74        39.04 o                         
  -6   0  14       1670.98       1774.71        30.79 o                         
  -4   0  14        126.64        127.79         2.64 o                         
  -2   0  14        229.31        223.94         6.04 o                         
   0   0  14        309.77        366.88        12.44 o                         
   2   0  14         90.74        112.14         3.31 o                         
   4   0  14        172.06        176.04        10.30 o                         
   6   0  14          3.95          1.61         2.38 o                         
   8   0  14        382.57        379.59         4.77 o                         
  10   0  14        291.82        284.91        12.78 o                         
 -12   1  14         16.82         15.48         2.93 o                         
 -11   1  14         17.76         14.89         2.50 o                         
 -10   1  14          3.57          1.84         1.86 o                         
  -9   1  14        380.65        414.04         6.78 o                         
  -8   1  14         36.26         41.53         2.24 o                         
  -7   1  14        890.95        982.43         8.04 o                         
  -6   1  14       1165.58       1200.51         8.80 o                         
  -5   1  14        125.51        135.92         2.04 o                         
  -4   1  14        648.18        680.66         6.92 o                         
  -3   1  14        318.95        351.12         4.33 o                         
  -2   1  14         63.05         57.33         2.39 o                         
  -1   1  14         38.33         38.41         1.66 o                         
   0   1  14        495.38        514.31         7.47 o                         
   1   1  14        134.68        147.67         4.77 o                         
   2   1  14         44.64         42.25         2.09 o                         
   3   1  14        344.55        365.36         3.86 o                         
   4   1  14          1.54          1.96         2.04 o                         
   5   1  14         88.54         91.78         2.68 o                         
   6   1  14        551.27        543.69         6.12 o                         
   7   1  14        115.17        123.85         2.32 o                         
   8   1  14         66.09         63.46         2.39 o                         
   9   1  14        249.83        263.78         9.58 o                         
  10   1  14         50.39         53.36         4.42 o                         
  11   1  14         51.54         32.82         2.57 o                         
 -12   2  14        326.14        310.69        12.81 o                         
 -11   2  14          0.70          2.17         2.79 o                         
 -10   2  14         64.17         61.89         2.71 o                         
  -9   2  14          4.52          3.10         1.93 o                         
  -8   2  14        267.65        274.93         7.10 o                         
  -7   2  14        446.36        446.73        12.78 o                         
  -6   2  14         41.23         49.27         2.11 o                         
  -5   2  14        151.10        153.25         3.35 o                         
  -4   2  14        539.47        570.57         4.70 o                         
  -3   2  14          0.15         -1.84         1.84 o                         
  -2   2  14        460.93        467.02        12.21 o                         
  -1   2  14       1170.72       1168.17        12.40 o                         
   0   2  14         24.54         17.90         1.68 o                         
   1   2  14        162.45        157.88         3.52 o                         
   2   2  14        436.48        479.57         6.00 o                         
   3   2  14         23.03         26.88         2.24 o                         
   4   2  14         43.69         43.88         1.97 o                         
   5   2  14        180.37        184.73         3.60 o                         
   6   2  14        202.73        201.42         3.16 o                         
   7   2  14          3.73          4.13         1.99 o                         
   8   2  14        161.46        169.99         7.03 o                         
   9   2  14         10.61         14.73         2.53 o                         
  10   2  14         47.10         35.81         2.86 o                         
 -11   3  14        150.89        139.77         7.42 o                         
 -10   3  14          7.11          8.22         2.64 o                         
  -9   3  14        193.53        198.77         6.68 o                         
  -8   3  14         43.03         37.83         2.28 o                         
  -7   3  14          9.03         10.35         2.35 o                         
  -6   3  14         37.56         31.43         2.01 o                         
  -5   3  14        668.32        719.75        21.87 o                         
  -4   3  14          7.93          7.93         1.79 o                         
  -3   3  14        669.78        651.73        10.29 o                         
  -2   3  14         79.92         88.54         2.16 o                         
  -1   3  14        303.94        291.59         5.49 o                         
   0   3  14        127.76        137.42         2.35 o                         
   1   3  14       1244.52       1279.06        18.26 o                         
   2   3  14         95.50        103.23         2.02 o                         
   3   3  14          0.73          1.38         1.94 o                         
   4   3  14          9.74         10.02         1.79 o                         
   5   3  14        304.00        314.36         7.29 o                         
   6   3  14          0.47          1.15         2.11 o                         
   7   3  14        230.94        231.57         5.03 o                         
   8   3  14          1.25         -2.37         2.37 o                         
   9   3  14         25.08         24.01         2.74 o                         
  10   3  14          8.08          8.27         4.14 o                         
 -10   4  14        355.32        319.04        11.16 o                         
  -9   4  14         99.71        105.25         8.61 o                         
  -8   4  14          0.83          1.53         2.56 o                         
  -7   4  14         17.73         20.15         2.23 o                         
  -6   4  14        170.34        186.56         4.37 o                         
  -5   4  14          0.37          1.23         1.81 o                         
  -4   4  14        304.37        320.52         4.68 o                         
  -3   4  14        184.34        200.46         4.28 o                         
  -2   4  14         51.88         61.88         3.46 o                         
  -1   4  14        175.54        162.85         4.02 o                         
   0   4  14        555.11        617.81        10.06 o                         
   1   4  14         68.94         70.94         2.31 o                         
   2   4  14        215.33        228.57         2.87 o                         
   3   4  14          0.17          1.67         1.87 o                         
   4   4  14        358.66        343.39         3.62 o                         
   5   4  14          0.22          1.16         1.88 o                         
   6   4  14        420.44        428.64        13.08 o                         
   7   4  14          8.69          6.86         2.99 o                         
   8   4  14          1.82          3.10         2.65 o                         
   9   4  14         17.86         13.27         2.82 o                         
  -9   5  14        107.26        103.13         4.52 o                         
  -8   5  14          3.48          4.32         2.87 o                         
  -7   5  14         45.10         46.82         4.17 o                         
  -6   5  14        155.10        162.14         3.74 o                         
  -5   5  14        184.79        195.87         3.97 o                         
  -4   5  14         42.41         41.45         2.21 o                         
  -3   5  14          8.65          5.08         1.92 o                         
  -2   5  14         23.19         21.57         1.92 o                         
  -1   5  14         69.75         68.16         2.35 o                         
   0   5  14        210.68        215.35         6.38 o                         
   1   5  14         45.95         45.19         2.09 o                         
   2   5  14         33.92         31.82         2.38 o                         
   3   5  14        108.24         99.08         3.91 o                         
   4   5  14         18.78         21.85         2.51 o                         
   5   5  14        280.50        322.10         9.90 o                         
   6   5  14          8.16          8.19         2.33 o                         
   7   5  14          2.76          4.76         3.05 o                         
  -7   6  14          7.99          6.09         3.40 o                         
  -6   6  14         36.83         20.27         4.31 o                         
  -5   6  14          0.66          2.92         2.71 o                         
  -4   6  14         38.25         35.68         3.28 o                         
  -3   6  14         12.42         13.05         2.72 o                         
  -2   6  14        100.13        102.33         3.08 o                         
  -1   6  14         57.55         59.34         3.98 o                         
   0   6  14        162.52        173.74         3.17 o                         
   1   6  14         31.27         36.49         2.73 o                         
   2   6  14         37.59         36.08         2.51 o                         
   3   6  14         10.93         10.41         2.58 o                         
   4   6  14        101.53         88.73         3.04 o                         
   5   6  14         12.09         11.77         2.75 o                         
  -3   7  14        149.21        140.56         7.38 o                         
  -2   7  14          0.16          0.42         2.40 o                         
  -1   7  14        399.17        336.15        15.04 o                         
   0   7  14          1.02          5.07         2.44 o                         
   1   7  14          0.46         -2.33         3.10 o                         
   2   7  14         71.17         59.39         4.97 o                         
 -11   0  15         20.62         17.63         3.18 o                         
  -9   0  15         63.84         67.48         2.92 o                         
  -7   0  15        153.27        162.79         4.76 o                         
  -5   0  15        165.96        182.18         4.84 o                         
  -3   0  15        256.18        275.72         3.81 o                         
  -1   0  15          2.35          3.14         2.31 o                         
   1   0  15        676.56        701.69        20.60 o                         
   3   0  15         57.48         56.03         4.79 o                         
   5   0  15        452.96        485.82        13.40 o                         
   7   0  15        281.47        273.47         7.31 o                         
   9   0  15         19.01         24.04         4.66 o                         
 -12   1  15         98.85         89.23         5.93 o                         
 -11   1  15         75.78         78.02         2.97 o                         
 -10   1  15         76.20         80.58         3.03 o                         
  -9   1  15         39.66         46.10         2.14 o                         
  -8   1  15        134.75        126.86         3.29 o                         
  -7   1  15        146.51        158.29         2.59 o                         
  -6   1  15          2.06          3.40         1.85 o                         
  -5   1  15         32.04         27.05         1.85 o                         
  -4   1  15       1297.72       1365.44        23.72 o                         
  -3   1  15        286.69        290.06         2.63 o                         
  -2   1  15        173.40        174.00         2.29 o                         
  -1   1  15        310.79        351.46         4.82 o                         
   0   1  15        452.34        488.20         8.85 o                         
   1   1  15        137.35        143.27         3.20 o                         
   2   1  15        489.95        500.11         8.61 o                         
   3   1  15         71.93         77.45         2.38 o                         
   4   1  15         68.37         70.41         2.94 o                         
   5   1  15        177.26        196.84         4.30 o                         
   6   1  15        676.46        673.76        13.04 o                         
   7   1  15          1.45          2.26         1.76 o                         
   8   1  15         20.99         20.17         2.98 o                         
   9   1  15         15.73         16.69         2.73 o                         
  10   1  15         91.50         87.33         6.05 o                         
 -11   2  15        280.96        322.85         8.89 o                         
 -10   2  15         16.98         16.04         2.95 o                         
  -9   2  15        116.67        131.84         3.14 o                         
  -8   2  15        273.40        287.19         6.96 o                         
  -7   2  15        165.48        160.32         4.15 o                         
  -6   2  15         62.07         54.79         2.01 o                         
  -5   2  15        247.06        279.34         3.38 o                         
  -4   2  15        203.97        197.25         4.43 o                         
  -3   2  15        724.82        792.78        14.40 o                         
  -2   2  15         71.15         66.05         1.86 o                         
  -1   2  15        493.38        494.85        10.50 o                         
   0   2  15         77.62         79.58         2.19 o                         
   1   2  15        355.05        359.16         4.23 o                         
   2   2  15        177.38        195.64         3.58 o                         
   3   2  15        308.20        319.36         5.16 o                         
   4   2  15        104.42        110.10         2.98 o                         
   5   2  15         58.87         52.50         2.31 o                         
   6   2  15         52.58         50.16         2.30 o                         
   7   2  15         47.60         52.11         2.16 o                         
   8   2  15        127.19        128.47         3.20 o                         
   9   2  15         75.81         69.81         4.95 o                         
 -11   3  15          1.13          0.83         3.57 o                         
 -10   3  15         52.09         49.17         3.08 o                         
  -9   3  15          0.87          1.55         3.14 o                         
  -8   3  15        276.92        294.47        10.04 o                         
  -7   3  15         38.79         35.61         2.18 o                         
  -6   3  15        557.01        539.70        10.35 o                         
  -5   3  15          0.55          0.56         1.98 o                         
  -4   3  15         11.03         18.75         2.00 o                         
  -3   3  15          1.01          2.62         1.95 o                         
  -2   3  15        433.41        461.77         8.44 o                         
  -1   3  15         65.25         71.45         2.05 o                         
   0   3  15         79.99         86.13         2.02 o                         
   1   3  15        118.68        126.59         3.61 o                         
   2   3  15         61.59         65.96         2.32 o                         
   3   3  15         37.55         39.73         3.07 o                         
   4   3  15         60.04         52.30         1.88 o                         
   5   3  15          1.69          1.88         1.98 o                         
   6   3  15         41.50         40.37         2.05 o                         
   7   3  15         18.04         15.56         3.04 o                         
   8   3  15        204.11        207.73         6.88 o                         
   9   3  15         26.33         21.11         3.63 o                         
 -10   4  15         20.01         11.23         4.63 o                         
  -9   4  15         35.47         22.48         5.38 o                         
  -8   4  15         83.71         70.26         3.05 o                         
  -7   4  15        260.56        285.94         4.71 o                         
  -6   4  15          1.62          0.63         2.01 o                         
  -5   4  15        215.58        192.52         4.87 o                         
  -4   4  15          0.05          1.76         2.00 o                         
  -3   4  15         83.84         97.31         3.17 o                         
  -2   4  15        128.73        134.78         3.10 o                         
  -1   4  15        360.59        389.57         7.93 o                         
   0   4  15         70.02         76.65         2.17 o                         
   1   4  15          4.09          7.37         2.26 o                         
   2   4  15        185.09        210.85         2.75 o                         
   3   4  15         75.24         78.87         2.70 o                         
   4   4  15         64.23         61.88         3.01 o                         
   5   4  15         40.71         39.39         2.45 o                         
   6   4  15         14.06         15.15         2.66 o                         
   7   4  15          1.35          1.77         3.26 o                         
   8   4  15          0.01          0.45         2.97 o                         
  -8   5  15        287.86        238.30         4.28 o                         
  -7   5  15          0.99          2.23         3.54 o                         
  -6   5  15        136.43        126.77         3.29 o                         
  -5   5  15          0.10          0.18         2.78 o                         
  -4   5  15         61.82         65.65         2.56 o                         
  -3   5  15         11.60          9.94         2.56 o                         
  -2   5  15        219.05        249.22         6.77 o                         
  -1   5  15        291.40        280.67         9.29 o                         
   0   5  15          9.52          8.64         2.06 o                         
   1   5  15         20.68         21.52         3.09 o                         
   2   5  15        187.20        194.83         2.98 o                         
   3   5  15         14.80         12.12         2.83 o                         
   4   5  15        193.64        212.81         4.57 o                         
   5   5  15         29.60         34.28         2.54 o                         
   6   5  15        114.12         95.93         2.74 o                         
  -6   6  15          0.29          0.65         2.71 o                         
  -5   6  15         29.06         24.48         3.22 o                         
  -4   6  15          0.12         -0.19         2.79 o                         
  -3   6  15         94.51         84.86         3.40 o                         
  -2   6  15          5.92          8.20         3.05 o                         
  -1   6  15          1.09         -1.02         2.87 o                         
   0   6  15         95.89        102.77         3.36 o                         
   1   6  15        288.44        269.28         5.89 o                         
   2   6  15          5.13          3.81         2.58 o                         
   3   6  15         49.89         38.41         2.66 o                         
   4   6  15          0.30          0.78         2.46 o                         
 -10   0  16        177.31        172.80         5.38 o                         
  -8   0  16          8.50         15.84         3.11 o                         
  -6   0  16        439.57        470.43        11.92 o                         
  -4   0  16        288.04        296.49         6.64 o                         
  -2   0  16        801.74        897.49        15.66 o                         
   0   0  16        486.14        506.17         7.29 o                         
   2   0  16          0.87          1.07         2.86 o                         
   4   0  16        949.33        988.29        26.67 o                         
   6   0  16         94.95        102.02         6.56 o                         
   8   0  16        315.45        311.74        22.97 o                         
 -11   1  16        199.69        190.53         6.94 o                         
 -10   1  16         75.85         86.84         2.90 o                         
  -9   1  16        138.51        158.29         3.21 o                         
  -8   1  16         11.07         10.99         2.21 o                         
  -7   1  16        369.19        365.89         6.60 o                         
  -6   1  16         21.90         23.34         1.87 o                         
  -5   1  16         27.93         27.86         1.92 o                         
  -4   1  16          9.37          6.55         1.87 o                         
  -3   1  16        326.77        348.10         5.03 o                         
  -2   1  16         34.20         39.04         2.03 o                         
  -1   1  16        253.50        281.73         5.78 o                         
   0   1  16         94.53         89.41         2.03 o                         
   1   1  16         41.77         42.86         2.32 o                         
   2   1  16         15.14         10.00         1.79 o                         
   3   1  16        141.26        157.00         3.86 o                         
   4   1  16         71.24         74.12         2.45 o                         
   5   1  16        207.47        215.45         3.48 o                         
   6   1  16          0.34          4.03         2.03 o                         
   7   1  16        264.14        270.23         9.10 o                         
   8   1  16         17.03         15.05         2.74 o                         
   9   1  16         46.88         44.81         4.54 o                         
 -11   2  16          1.66          4.56         2.85 o                         
 -10   2  16        219.07        210.21         6.47 o                         
  -9   2  16          4.29          5.98         2.56 o                         
  -8   2  16        279.77        326.70         6.13 o                         
  -7   2  16          3.81          3.09         2.03 o                         
  -6   2  16         77.48         79.17         2.23 o                         
  -5   2  16         66.60         68.85         2.20 o                         
  -4   2  16        422.30        425.12         9.38 o                         
  -3   2  16        131.12        136.17         4.03 o                         
  -2   2  16        148.08        159.86         2.64 o                         
  -1   2  16        110.48         97.00         2.23 o                         
   0   2  16        150.88        163.66         3.22 o                         
   1   2  16         13.15          9.30         1.96 o                         
   2   2  16        272.52        291.40         6.47 o                         
   3   2  16        242.31        241.61         4.40 o                         
   4   2  16         24.28         27.20         2.45 o                         
   5   2  16         17.14         19.81         2.20 o                         
   6   2  16        137.93        144.68         6.06 o                         
   7   2  16          0.81          1.67         2.99 o                         
   8   2  16         15.16         14.82         2.98 o                         
   9   2  16         21.27         19.90         3.21 o                         
 -10   3  16         36.46         30.44         3.24 o                         
  -9   3  16        203.12        211.84         8.02 o                         
  -8   3  16         92.44         93.84         4.53 o                         
  -7   3  16        186.81        192.94         5.12 o                         
  -6   3  16         90.97         90.03         2.80 o                         
  -5   3  16        550.54        546.91        10.79 o                         
  -4   3  16         71.27         70.41         1.98 o                         
  -3   3  16        248.33        255.36         6.89 o                         
  -2   3  16         45.19         47.58         2.36 o                         
  -1   3  16         36.23         39.45         1.90 o                         
   0   3  16          0.06         -2.10         2.10 o                         
   1   3  16        838.67        845.38        12.14 o                         
   2   3  16         53.17         56.03         2.84 o                         
   3   3  16        244.68        235.33         5.03 o                         
   4   3  16         18.65         19.12         1.68 o                         
   5   3  16         47.29         43.98         2.94 o                         
   6   3  16         12.30         17.88         2.66 o                         
   7   3  16         45.24         45.54         2.52 o                         
   8   3  16         15.62         11.44         3.12 o                         
  -9   4  16         13.86          7.79         2.75 o                         
  -8   4  16        205.74        176.51         9.94 o                         
  -7   4  16         11.98         11.97         2.46 o                         
  -6   4  16         75.41         69.11         2.90 o                         
  -5   4  16         21.32         25.27         2.66 o                         
  -4   4  16        551.47        535.71         7.55 o                         
  -3   4  16         31.01         29.08         1.98 o                         
  -2   4  16         98.31         92.51         2.37 o                         
  -1   4  16         85.42         81.16         2.92 o                         
   0   4  16         34.72         38.36         3.06 o                         
   1   4  16         45.21         41.89         2.07 o                         
   2   4  16        504.31        559.63        18.34 o                         
   3   4  16        324.26        338.59         8.42 o                         
   4   4  16         30.39         32.72         2.36 o                         
   5   4  16         12.40         13.15         2.57 o                         
   6   4  16        113.01        100.40         3.09 o                         
   7   4  16          0.03         -1.99         2.89 o                         
  -7   5  16          6.62          4.74         3.42 o                         
  -6   5  16          3.25          1.71         2.90 o                         
  -5   5  16        114.38        123.12         3.46 o                         
  -4   5  16         25.03         20.41         3.05 o                         
  -3   5  16        113.45        122.64         3.79 o                         
  -2   5  16         74.06         76.78         2.61 o                         
  -1   5  16         78.02         70.79         2.52 o                         
   0   5  16          0.03          1.21         2.61 o                         
   1   5  16         61.26         66.52         2.72 o                         
   2   5  16          8.46         12.03         2.32 o                         
   3   5  16         67.83         78.70         4.77 o                         
   4   5  16         58.97         52.82         2.81 o                         
   5   5  16          7.42          7.39         2.60 o                         
  -4   6  16         13.55         12.43         2.59 o                         
  -3   6  16          4.70          2.15         2.75 o                         
  -2   6  16         36.37         29.36         2.50 o                         
  -1   6  16          2.16          3.20         2.71 o                         
   0   6  16         69.27         57.51         3.21 o                         
   1   6  16         45.10         47.86         5.28 o                         
   2   6  16         61.27         53.37         3.88 o                         
  -9   0  17        152.67        170.18         5.76 o                         
  -7   0  17        201.69        197.18        10.33 o                         
  -5   0  17         24.59         23.11         2.21 o                         
  -3   0  17         42.38         42.61         2.29 o                         
  -1   0  17        109.51        109.00         5.25 o                         
   1   0  17        691.17        709.87        15.57 o                         
   3   0  17         94.75        118.58         6.53 o                         
   5   0  17         36.29         26.40         4.02 o                         
   7   0  17         95.19         97.99         6.64 o                         
 -10   1  17         35.17         34.85         3.02 o                         
  -9   1  17         16.25         16.91         2.38 o                         
  -8   1  17        390.54        448.50        12.35 o                         
  -7   1  17         20.22         20.23         2.27 o                         
  -6   1  17        113.62        112.29         2.41 o                         
  -5   1  17        103.79        108.39         3.29 o                         
  -4   1  17         16.14         18.32         1.70 o                         
  -3   1  17          3.84          5.43         1.57 o                         
  -2   1  17        362.89        366.21         3.41 o                         
  -1   1  17         54.95         58.65         2.13 o                         
   0   1  17        112.77        111.61         2.16 o                         
   1   1  17        214.27        207.22         4.25 o                         
   2   1  17        478.23        503.26         7.70 o                         
   3   1  17         20.08         21.82         3.22 o                         
   4   1  17          1.80          2.63         2.28 o                         
   5   1  17          6.49         10.36         2.49 o                         
   6   1  17         61.18         61.31         4.03 o                         
   7   1  17          1.06          0.27         2.54 o                         
   8   1  17        240.28        196.76         4.61 o                         
 -10   2  17          1.73          1.12         2.51 o                         
  -9   2  17        230.79        240.08         7.04 o                         
  -8   2  17         11.89          8.87         2.70 o                         
  -7   2  17        326.01        382.91         8.80 o                         
  -6   2  17          1.31          1.05         2.32 o                         
  -5   2  17        319.61        306.74         5.96 o                         
  -4   2  17        280.28        281.17         5.49 o                         
  -3   2  17        360.38        352.11         4.57 o                         
  -2   2  17        370.49        353.26         3.54 o                         
  -1   2  17         80.26         76.69         2.24 o                         
   0   2  17          0.99          3.11         1.86 o                         
   1   2  17        107.92        112.89         3.43 o                         
   2   2  17          5.63          9.80         1.61 o                         
   3   2  17         47.83         51.26         2.57 o                         
   4   2  17         33.25         33.14         2.31 o                         
   5   2  17        159.70        171.73         4.41 o                         
   6   2  17         60.99         50.58         2.99 o                         
   7   2  17        249.76        225.26         4.74 o                         
   8   2  17        198.10        141.45         6.68 o                         
  -9   3  17          0.31         -0.36         2.86 o                         
  -8   3  17         77.00         89.24         3.46 o                         
  -7   3  17          0.92          2.39         2.42 o                         
  -6   3  17        499.79        555.48        12.51 o                         
  -5   3  17         16.85         16.13         2.60 o                         
  -4   3  17        382.15        346.18        11.07 o                         
  -3   3  17          3.50          3.37         2.04 o                         
  -2   3  17        123.67        113.09         2.67 o                         
  -1   3  17         35.95         33.71         1.96 o                         
   0   3  17          2.75          0.86         1.81 o                         
   1   3  17          0.16          1.57         2.00 o                         
   2   3  17         34.95         29.12         2.54 o                         
   3   3  17          8.34          8.13         2.35 o                         
   4   3  17        160.42        171.35         5.01 o                         
   5   3  17          3.42          4.33         2.30 o                         
   6   3  17        157.69        158.85         6.59 o                         
   7   3  17          0.90         -0.61         2.56 o                         
  -8   4  17          1.93          3.49         5.37 o                         
  -7   4  17        138.26        136.59         4.51 o                         
  -6   4  17         30.89         31.46         3.18 o                         
  -5   4  17        132.64        143.06         5.36 o                         
  -4   4  17         40.75         43.26         2.77 o                         
  -3   4  17         53.12         60.17         2.79 o                         
  -2   4  17          4.68          7.54         2.63 o                         
  -1   4  17        190.99        219.81         6.45 o                         
   0   4  17          1.20          0.68         2.58 o                         
   1   4  17         17.36         22.97         2.39 o                         
   2   4  17          0.18          1.15         2.78 o                         
   3   4  17        224.84        206.52         2.81 o                         
   4   4  17          9.17          9.07         2.46 o                         
   5   4  17        249.39        229.11        12.76 o                         
  -6   5  17         27.64         25.62         4.29 o                         
  -5   5  17          0.02          1.95         2.45 o                         
  -4   5  17        107.15         91.89         4.22 o                         
  -3   5  17         41.54         36.40         2.75 o                         
  -2   5  17         26.02         24.31         2.87 o                         
  -1   5  17          0.01         -0.29         2.54 o                         
   0   5  17        183.43        182.10         8.05 o                         
   1   5  17         37.76         27.01         4.49 o                         
   2   5  17         23.07         20.14         2.63 o                         
   3   5  17         41.94         33.64         3.59 o                         
  -8   0  18        186.19        207.40         8.00 o                         
  -6   0  18        875.81        960.67        21.15 o                         
  -4   0  18        153.26        176.64        10.14 o                         
  -2   0  18         28.54         32.50         3.07 o                         
   0   0  18        425.13        401.81        10.13 o                         
   2   0  18        843.43        755.16         5.66 o                         
   4   0  18        125.03        115.14         5.53 o                         
   6   0  18         50.12         41.53         5.67 o                         
  -9   1  18         39.11         28.59         2.70 o                         
  -8   1  18         35.94         28.64         2.66 o                         
  -7   1  18        259.46        259.01         3.85 o                         
  -6   1  18        214.94        215.92         4.57 o                         
  -5   1  18        289.43        297.77         5.76 o                         
  -4   1  18         84.60         88.56         2.73 o                         
  -3   1  18         68.11         67.19         1.76 o                         
  -2   1  18         15.44         16.17         2.05 o                         
  -1   1  18        212.03        209.80         4.42 o                         
   0   1  18          2.98          2.30         2.27 o                         
   1   1  18        353.85        349.43         8.18 o                         
   2   1  18        151.85        135.88         3.76 o                         
   3   1  18        112.82        107.93         5.18 o                         
   4   1  18         35.59         39.28         4.36 o                         
   5   1  18         75.26         79.08         3.06 o                         
   6   1  18         46.52         41.72         3.04 o                         
   7   1  18         44.96         39.54         3.67 o                         
  -9   2  18         21.64         18.17         2.87 o                         
  -8   2  18          5.96         -0.14         2.47 o                         
  -7   2  18         40.31         38.11         3.18 o                         
  -6   2  18         41.63         46.25         2.94 o                         
  -5   2  18         35.67         37.23         2.91 o                         
  -4   2  18        158.05        163.65         4.31 o                         
  -3   2  18        126.81        119.49         3.69 o                         
  -2   2  18        205.60        184.59         3.03 o                         
  -1   2  18          0.12         -0.71         1.90 o                         
   0   2  18         74.48         72.39         3.02 o                         
   1   2  18        128.91        132.11         3.61 o                         
   2   2  18          1.32         -0.78         2.45 o                         
   3   2  18          2.61          3.65         2.46 o                         
   4   2  18         47.58         51.75         2.78 o                         
   5   2  18          5.59         -0.27         2.68 o                         
   6   2  18         61.74         52.51         2.95 o                         
  -8   3  18          0.02         -2.11         2.89 o                         
  -7   3  18         64.46         55.31         3.81 o                         
  -6   3  18          4.19          0.57         2.58 o                         
  -5   3  18         41.55         44.13         2.95 o                         
  -4   3  18          2.40          1.89         2.64 o                         
  -3   3  18        381.33        419.34         8.48 o                         
  -2   3  18         42.78         36.60         2.71 o                         
  -1   3  18        144.95        161.56         3.16 o                         
   0   3  18         11.93         11.53         2.63 o                         
   1   3  18         94.58         89.84         3.26 o                         
   2   3  18         46.37         51.40         3.06 o                         
   3   3  18        185.01        186.92         4.27 o                         
   4   3  18         13.45         12.89         2.61 o                         
   5   3  18          3.66          3.72         2.44 o                         
   6   3  18          0.05         -2.93         5.89 o                         
  -6   4  18         29.13         29.18         3.09 o                         
  -5   4  18         29.16         18.80         3.17 o                         
  -4   4  18        102.51        115.93         4.91 o                         
  -3   4  18          4.51          6.26         2.45 o                         
  -2   4  18        375.86        356.04         4.14 o                         
  -1   4  18         12.66         11.80         2.59 o                         
   0   4  18          5.55          4.02         2.68 o                         
   1   4  18         13.74         13.07         2.43 o                         
   2   4  18         55.73         46.06         2.63 o                         
   3   4  18         46.81         31.46         3.19 o                         
   4   4  18         81.06         64.94         4.48 o                         
  -3   5  18         95.52         89.04         6.19 o                         
  -2   5  18         26.61         17.26         2.85 o                         
  -1   5  18         40.80         25.98         2.89 o                         
   0   5  18          9.97          4.72         3.38 o                         
   1   5  18        245.38        169.15         4.66 o                         
  -7   0  19        516.92        476.53        23.65 o                         
  -5   0  19        286.32        349.90         6.45 o                         
  -3   0  19        191.40        215.30         6.10 o                         
  -1   0  19        338.47        357.70         4.03 o                         
   1   0  19         31.83         37.71         4.57 o                         
   3   0  19        575.17        539.48        20.29 o                         
   5   0  19          6.67          1.16         4.04 o                         
  -8   1  19         99.74         82.57         3.81 o                         
  -7   1  19         33.00         26.76         2.31 o                         
  -6   1  19        328.68        307.44         5.76 o                         
  -5   1  19         20.64         18.25         2.35 o                         
  -4   1  19         13.03         17.93         2.37 o                         
  -3   1  19          6.16          8.71         2.62 o                         
  -2   1  19        524.05        585.42        12.85 o                         
  -1   1  19         37.15         35.68         2.45 o                         
   0   1  19         61.07         69.28         2.78 o                         
   1   1  19          1.74          2.26         2.14 o                         
   2   1  19        155.78        162.41         4.11 o                         
   3   1  19         45.63         42.54         2.93 o                         
   4   1  19        158.21        144.04         3.23 o                         
   5   1  19          0.08          0.59         2.43 o                         
  -7   2  19          0.79          0.19         3.07 o                         
  -6   2  19         20.87         14.42         2.93 o                         
  -5   2  19         33.47         23.84         2.64 o                         
  -4   2  19          2.60          3.17         2.39 o                         
  -3   2  19        110.12        118.62         3.61 o                         
  -2   2  19        104.48        104.30         3.80 o                         
  -1   2  19        104.59        124.40         4.23 o                         
   0   2  19         23.26         30.38         3.16 o                         
   1   2  19         92.20         95.68         2.78 o                         
   2   2  19          8.29          9.19         2.27 o                         
   3   2  19         13.05          9.14         2.74 o                         
   4   2  19         61.12         54.98         2.80 o                         
   5   2  19        125.49        110.01         6.63 o                         
  -6   3  19          0.73          0.42         3.08 o                         
  -5   3  19         74.23         55.92         3.17 o                         
  -4   3  19         92.34         77.52         3.15 o                         
  -3   3  19          8.77          3.75         3.07 o                         
  -2   3  19          1.79          2.38         2.51 o                         
  -1   3  19         25.60         29.59         3.07 o                         
   0   3  19         54.00         57.50         3.13 o                         
   1   3  19         30.80         26.41         3.33 o                         
   2   3  19         24.62         27.57         2.89 o                         
   3   3  19         33.86         29.28         2.29 o                         
   4   3  19         60.77         50.45         2.63 o                         
  -4   4  19         23.77         17.74         3.50 o                         
  -3   4  19         41.21         28.86         2.93 o                         
  -2   4  19          0.02         -1.99         2.46 o                         
  -1   4  19         14.56          9.53         2.41 o                         
   0   4  19          0.03          2.10         2.69 o                         
   1   4  19         96.77         69.10         3.00 o                         
  -6   0  20         21.69         16.88         3.53 o                         
  -4   0  20        200.80        192.19         4.45 o                         
  -2   0  20         16.48          9.91         3.23 o                         
   0   0  20        120.28        113.06         7.61 o                         
   2   0  20        166.32        159.58         7.63 o                         
   4   0  20         16.49         10.35         3.40 o                         
  -6   1  20          2.34          1.09         2.57 o                         
  -5   1  20        221.15        210.00         8.23 o                         
  -4   1  20         89.15         91.45         3.82 o                         
  -3   1  20          2.82          4.44         2.66 o                         
  -2   1  20         13.32         17.60         2.44 o                         
  -1   1  20        200.19        206.24         6.78 o                         
   0   1  20         17.99         16.46         2.20 o                         
   1   1  20         99.08         90.64         2.81 o                         
   2   1  20          4.31          6.01         3.27 o                         
   3   1  20         11.01          6.65         2.71 o                         
   4   1  20         25.89         14.54         3.71 o                         
  -5   2  20         11.58         11.05         3.12 o                         
  -4   2  20         42.90         40.00         2.83 o                         
  -3   2  20         22.65         21.75         2.51 o                         
  -2   2  20         77.42         82.34         4.22 o                         
  -1   2  20         14.09         15.51         2.46 o                         
   0   2  20         60.93         62.29         4.24 o                         
   1   2  20         46.62         38.02         3.18 o                         
   2   2  20         38.71         34.18         4.17 o                         
   3   2  20         43.21         37.21         2.85 o                         
  -3   3  20        121.64         96.79         4.29 o                         
  -2   3  20         10.57         10.45         2.49 o                         
  -1   3  20         42.28         35.95         3.05 o                         
   0   3  20         10.44         10.48         2.74 o                         
   1   3  20          0.68          1.10         3.29 o                         
  -3   0  21        118.57         98.38         8.84 o                         
  -1   0  21        175.48        169.76        18.82 o                         
   1   0  21         33.27         26.25         4.22 o                         
  -3   1  21         74.55         56.57         2.83 o                         
  -2   1  21         20.26         18.82         2.62 o                         
  -1   1  21          4.24          1.18         2.45 o                         
   0   1  21        165.93        119.38         4.30 o                         
   1   1  21         49.24         21.62         4.37 o                         
                                                                                
